# Supplementary material for: IsoMiRmap: fast, deterministic and exhaustive mining of isomiRs from short RNA-seq datasets
Source: Bioinformatics. 2021 Jan 20;37(13):1828–38. doi: 10.1093/bioinformatics/btab016 (PMC8317110; doi:10.1093/bioinformatics/btab016)
Supplement: btab016_Supplementary_Data [file btab016_supplementary_data.zip]

Archive with 2 entries (2 files):
- IsoMiRmap.Supplemental Tables.30November2020.xlsx
- IsoMiRmap.Supplemental Text.06January2021.docx
