# Supplementary material for: IsoMiRmap: fast, deterministic and exhaustive mining of isomiRs from short RNA-seq datasets
Source: Bioinformatics. 2021 Jan 20;37(13):1828–38. doi: 10.1093/bioinformatics/btab016 (PMC8317110; doi:10.1093/bioinformatics/btab016)
Supplement: btab016_Supplementary_Data [file btab016_supplementary_data.zip › IsoMiRmap.Supplemental Tables.30November2020.xlsx]

## Sheet: Supp. Table 1
Supp. Table S1. Reporting of SNP rs9589207 for LCL population
Coloring: Green if RPM >= 1 and Red if RPM < 1
Sorted: sorted by expression level (descending) of SNP containing (rs9589207) isomiR iso-23-1NREJNPEDW
*Other populations: Other populations (CEU, FIN, GBR, and TSI) were checked and had no significant expression of iso-23-1NREJNPEDW
	Reported expression from IsoMiRmap for wildtype isomiR (RPM)	Reported expression from IsoMiRmap for SNP (rs9589207) containing isomiR (RPM)		Genotype
Samples (YRI)*	iso-23-1NREMNPEDW	iso-23-1NREJNPEDW		G|A	A|A	G|G
Nrm_LCL_YRI_NA19190.4	14	46.81		Yes	No	No
Nrm_LCL_YRI_NA18498.2	8.71	44.7		Yes	No	No
Nrm_LCL_YRI_NA19146.5	11.67	44		Yes	No	No
Nrm_LCL_YRI_NA19256.6	0	40.09		No	Yes	No
Nrm_LCL_YRI_NA19171.1	7.54	36.71		Yes	No	No
Nrm_LCL_YRI_NA19257.6	7.94	34.88		Yes	No	No
Nrm_LCL_YRI_NA18499.1	9.5	29.33		Yes	No	No
Nrm_LCL_YRI_NA19159.3	4.46	28.18		Yes	No	No
Nrm_LCL_YRI_NA19172.6	10.08	27.87		Yes	No	No
Nrm_LCL_YRI_NA19204.1	8.62	27.78		Yes	No	No
Nrm_LCL_YRI_NA19201.1	5.64	27.02		Yes	No	No
Nrm_LCL_YRI_NA19152.4	5.8	22.28		Yes	No	No
Nrm_LCL_YRI_NA18488.4	7.29	19.58		Yes	No	No
Nrm_LCL_YRI_NA18519.1	4.48	16.76		Yes	No	No
Nrm_LCL_YRI_NA19236.4	9.65	0.21		No	No	Yes
Nrm_LCL_YRI_NA18486.7	5.8	0.15		No	No	Yes
Nrm_LCL_YRI_NA19095.5	21.49	0.12		No	No	Yes
Nrm_LCL_YRI_NA19114.2	20.67	0.11		No	No	Yes
Nrm_LCL_YRI_NA19095.2	18.41	0.09		No	No	Yes
Nrm_LCL_YRI_NA19108.5	18.2	0.06		No	No	Yes
Nrm_LCL_YRI_NA19185.6	16.73	0.05		No	No	Yes
Nrm_LCL_YRI_NA18907.6	15.47	0.04		No	No	Yes
Nrm_LCL_YRI_NA18487.6	9.42	0		No	No	Yes
Nrm_LCL_YRI_NA18489.2	37.2	0		No	No	Yes
Nrm_LCL_YRI_NA18502.7	20.36	0		No	No	Yes
Nrm_LCL_YRI_NA18505.3	21.02	0		No	No	Yes
Nrm_LCL_YRI_NA18508.1	21.18	0		No	No	Yes
Nrm_LCL_YRI_NA18510.3	10.16	0		No	No	Yes
Nrm_LCL_YRI_NA18511.7	3.88	0		No	No	Yes
Nrm_LCL_YRI_NA18517.3	13.81	0		No	No	Yes
Nrm_LCL_YRI_NA18520.1	18.14	0		No	No	Yes
Nrm_LCL_YRI_NA18858.2	15.42	0		No	No	Yes
Nrm_LCL_YRI_NA18861.4	10.69	0		No	No	Yes
Nrm_LCL_YRI_NA18867.1	14.66	0		No	No	Yes
Nrm_LCL_YRI_NA18868.5	14.53	0		No	No	Yes
Nrm_LCL_YRI_NA18870.6	9.05	0		No	No	Yes
Nrm_LCL_YRI_NA18873.4	13.73	0		No	No	Yes
Nrm_LCL_YRI_NA18908.7	16.3	0		No	No	Yes
Nrm_LCL_YRI_NA18909.4	18.09	0		No	No	Yes
Nrm_LCL_YRI_NA18910.3	42.98	0		No	No	Yes
Nrm_LCL_YRI_NA18912.7	8.77	0		No	No	Yes
Nrm_LCL_YRI_NA18916.2	17.66	0		No	No	Yes
Nrm_LCL_YRI_NA18917.1	8.88	0		No	No	Yes
Nrm_LCL_YRI_NA18923.2	18.04	0		No	No	Yes
Nrm_LCL_YRI_NA18933.1	17.53	0		No	No	Yes
Nrm_LCL_YRI_NA18934.3	13.62	0		No	No	Yes
Nrm_LCL_YRI_NA19092.1	10.87	0		No	No	Yes
Nrm_LCL_YRI_NA19093.7	11.15	0		No	No	Yes
Nrm_LCL_YRI_NA19095.1	12.59	0		No	No	Yes
Nrm_LCL_YRI_NA19095.3	22.11	0		No	No	Yes
Nrm_LCL_YRI_NA19095.4	44.05	0		No	No	Yes
Nrm_LCL_YRI_NA19095.6	16.79	0		No	No	Yes
Nrm_LCL_YRI_NA19095.7	13.17	0		No	No	Yes
Nrm_LCL_YRI_NA19096.4	10.48	0		No	No	Yes
Nrm_LCL_YRI_NA19098.5	10	0		No	No	Yes
Nrm_LCL_YRI_NA19099.2	19.38	0		No	No	Yes
Nrm_LCL_YRI_NA19102.1	14.09	0		No	No	Yes
Nrm_LCL_YRI_NA19107.2	17.53	0		No	No	Yes
Nrm_LCL_YRI_NA19113.3	18.5	0		No	No	Yes
Nrm_LCL_YRI_NA19116.2	7.01	0		No	No	Yes
Nrm_LCL_YRI_NA19117.1	9.67	0		No	No	Yes
Nrm_LCL_YRI_NA19118.7	12.79	0		No	No	Yes
Nrm_LCL_YRI_NA19119.3	21.99	0		No	No	Yes
Nrm_LCL_YRI_NA19121.3	27.52	0		No	No	Yes
Nrm_LCL_YRI_NA19129.6	7.43	0		No	No	Yes
Nrm_LCL_YRI_NA19130.5	17.6	0		No	No	Yes
Nrm_LCL_YRI_NA19131.2	12.67	0		No	No	Yes
Nrm_LCL_YRI_NA19137.1	9.57	0		No	No	Yes
Nrm_LCL_YRI_NA19138.3	26.12	0		No	No	Yes
Nrm_LCL_YRI_NA19141.6	9.93	0		No	No	Yes
Nrm_LCL_YRI_NA19143.2	14.34	0		No	No	Yes
Nrm_LCL_YRI_NA19144.4	30.99	0		No	No	Yes
Nrm_LCL_YRI_NA19147.2	19.63	0		No	No	Yes
Nrm_LCL_YRI_NA19149.1	8.87	0		No	No	Yes
Nrm_LCL_YRI_NA19150.5	20.53	0		No	No	Yes
Nrm_LCL_YRI_NA19153.1	15.82	0		No	No	Yes
Nrm_LCL_YRI_NA19160.3	9.02	0		No	No	Yes
Nrm_LCL_YRI_NA19175.4	10.76	0		No	No	Yes
Nrm_LCL_YRI_NA19184.1	14.69	0		No	No	Yes
Nrm_LCL_YRI_NA19189.5	14.96	0		No	No	Yes
Nrm_LCL_YRI_NA19197.3	7.3	0		No	No	Yes
Nrm_LCL_YRI_NA19198.2	23.72	0		No	No	Yes
Nrm_LCL_YRI_NA19200.2	31.97	0		No	No	Yes
Nrm_LCL_YRI_NA19206.2	15.89	0		No	No	Yes
Nrm_LCL_YRI_NA19207.4	15.78	0		No	No	Yes
Nrm_LCL_YRI_NA19209.6	7.46	0		No	No	Yes
Nrm_LCL_YRI_NA19210.4	17.35	0		No	No	Yes
Nrm_LCL_YRI_NA19213.2	12.96	0		No	No	Yes
Nrm_LCL_YRI_NA19214.6	12.47	0		No	No	Yes
Nrm_LCL_YRI_NA19222.2	17.29	0		No	No	Yes
Nrm_LCL_YRI_NA19223.7	7.76	0		No	No	Yes
Nrm_LCL_YRI_NA19225.6	12.68	0		No	No	Yes
Nrm_LCL_YRI_NA19235.1	12.33	0		No	No	Yes
Nrm_LCL_YRI_NA19247.3	6.82	0		No	No	Yes
Nrm_LCL_YRI_NA19248.5	11.19	0		No	No	Yes

## Sheet: Supp. Table 2
Supp. Table S2: Select examples illustrating reported hairpin differences for let-7*, mir-320*, and mir-199*
All hairpins from each mapper is shown. Next to each hairpin is the expression (raw reads) reported by each mapper.
License Plate	Sequence	Primary Data	Exclusivity	5p offset	3p offset	IsoMiRmap	SeqBuster 3.2	BCGSC	miRge 2.0		IsoMiRmap	SeqBuster 3.2	BCGSC	miRge 2.0
iso-22-XKVLRYVPQ	TGAGGTAGTAGGTTGTATAGTT	TCGA-H6-8124-11A-01R-2401-13	Exclusive	0	0	let-7a-1 (74690), let-7a-2 (74690), let-7a-3 (74690)	let-7a-3 (74690)	let-7a-1 (24923), let-7a-2 (24802), let-7a-3 (24965)	let-7a-1 (74690)		let-7a-1 (74690) let-7a-2 (74690) let-7a-3 (74690)	let-7a-3 (74690)	let-7a-1 (24923) let-7a-2 (24802) let-7a-3 (24965)	let-7a-1 (74690)
iso-18-XKVLRY0I	TGAGGTAGTAGGTTGTAT	TCGA-H6-8124-11A-01R-2401-13	Exclusive	0	-4	let-7a-1 (1166), let-7a-2 (1166), let-7a-3 (1166), let-7c (1166)	None	None	let-7c (1166)		let-7a-1 (1166) let-7a-2 (1166) let-7a-3 (1166) let-7c (1166)	None	None	let-7c (1166)
iso-19-Z0S31N2I	TTGAGGTAGTAGGTTGTAT	TCGA-H6-8124-11A-01R-2401-13	Exclusive	-1	-4	let-7a-2 (1), let-7c (1)	None	let-7a-2 (1), let-7c (1)	let-7c (1)		let-7a-2 (1) let-7c (1)	None	let-7a-2 (1) let-7c (1)	let-7c (1)
iso-19-UOW597KJ	TACAATCTACTGTCTTTCC	TCGA-H6-8124-11A-01R-2401-13	Exclusive	+3	+1	let-7a-1 (1), let-7a-3 (1)	let-7a-3 (1)	let-7a-3 (1)	let-7a-1 (1)		let-7a-1 (1) let-7a-3 (1)	let-7a-3 (1)	let-7a-3 (1)	let-7a-1 (1)
iso-19-B0NKZ0EX	AAAAGCTGGGTTGAGAGGA	Simulated @ 1000 reads	Ambiguous	0	0	mir-320d-1 (1000), mir-320d-2 (1000)	mir-320d-2 (1000)	mir-320d-1 (304), mir-320d-2 (353)	mir-320d-1 (1000)		mir-320d-1 (1000) mir-320d-2 (1000)	mir-320d-2 (1000)	mir-320d-1 (304) mir-320d-2 (353)	mir-320d-1 (1000)
iso-21-6BFYRYFK0	GGAAAAGCTGGGTTGAGAGGG	Simulated @ 1000 reads	Exclusive	-2	-1, -3	mir-320a (1000), mir-320b-1 (1000), mir-320b-2 (1000), mir-320c-1 (1000), mir-320c-2 (1000)	mir-320a (1000), mir-320b-2 (1000), mir-320c-2 (1000)	None	mir-320c-1 (1000)		mir-320a (1000) mir-320b-1 (1000) mir-320b-2 (1000) mir-320c-1 (1000) mir-320c-2 (1000)	mir-320a (1000) mir-320b-2 (1000) mir-320c-2 (1000)	None	mir-320c-1 (1000)
iso-20-B0NKZ01J	AAAAGCTGGGTTGAGAGGGC	TCGA-H6-8124-11A-01R-2401-13	Exclusive	0	-2	mir-320a (9), mir-320b-1 (9), mir-320b-2 (9)	mir-320a (9), mir-320b-2 (9), mir-320c-2 (9)	mir-320a (9), mir-320b-1 (3), mir-320b-2 (6)	mir-320b-1 (9)		mir-320a (9) mir-320b-1 (9) mir-320b-2 (9)	mir-320a (9) mir-320b-2 (9) mir-320c-2 (9)	mir-320a (9) mir-320b-1 (3) mir-320b-2 (6)	mir-320b-1 (9)
iso-18-B0NKZ0Y	AAAAGCTGGGTTGAGAGG	TCGA-H6-8124-11A-01R-2401-13	Ambiguous	0, 0, 0	-1, -2, -4	mir-320a (12), mir-320b-1 (12), mir-320b-2 (12), mir-320c-1 (12), mir-320c-2 (12), mir-320d-1 (12), mir-320d-2 (12)	mir-320c-2 (12), mir-320d-2 (12)	None	mir-320c-1 (12)		mir-320a (12) mir-320b-1 (12) mir-320b-2 (12) mir-320c-1 (12) mir-320c-2 (12) mir-320d-1 (12) mir-320d-2 (12)	mir-320c-2 (12) mir-320d-2 (12)	None	mir-320c-1 (12)
iso-18-BJ93X2DY	AAAGCTGGGTTGAGAGGG	TCGA-H6-8124-11A-01R-2401-13	Exclusive	+1, +1	-1, -3	mir-320a (1), mir-320b-1 (1), mir-320b-2 (1), mir-320c-1 (1), mir-320c-2 (1)	mir-320a (1), mir-320b-2 (1), mir-320c-2 (1), mir-320d-2 (1)	None	mir-320a (1)		mir-320a (1) mir-320b-1 (1) mir-320b-2 (1) mir-320c-1 (1) mir-320c-2 (1)	mir-320a (1) mir-320b-2 (1) mir-320c-2 (1) mir-320d-2 (1)	None	mir-320a (1)
iso-21-BJ93X2RFB	AAAGCTGGGTTGAGAGGGCAA	TCGA-H6-8124-11A-01R-2401-13	Exclusive	+1	0	mir-320b-1 (1), mir-320b-2 (1)	mir-320b-2 (1)	mir-320b-2 (1)	mir-320b-1 (1)		mir-320b-1 (1) mir-320b-2 (1)	mir-320b-2 (1)	mir-320b-2 (1)	mir-320b-1 (1)
iso-21-0317PFZ3E	ACAGTAGTCTGCACATTGGTT	TCGA-H6-8124-11A-01R-2401-13	Exclusive	0	-1	mir-199a-1 (17631), mir-199a-2 (17631), mir-199b (17631)	mir-199a-2 (17631), mir-199b (17631)	mir-199a-1 (5805), mir-199a-2 (11826), mir-199b (17631)	mir-199b (17631)		mir-199a-1 (17631) mir-199a-2 (17631) mir-199b (17631)	mir-199a-2 (17631) mir-199b (17631)	mir-199a-1 (5805) mir-199a-2 (11826) mir-199b (17631)	mir-199b (17631)

## Sheet: Supp. Table 3 - BCGSC|TCGA
Supp. Table S3: Differences between reported precursors for wildtype isomiRs when comparing isoMiRmap with the BCGSC pipeline
Primary Data from TCGA (Pancreatic Normals) were used for this table.
Samples	Sequence	Exclusivity	PrecursorID_IsoMiRmap	PrecursorID_BCGSC	fractionPrecursorsAgree_PerSequence	cluster_OR_family
TCGA-H6-8124-11A-01R-2401-13	TGAGGTAGTAGGTTGTAT	Exclusive	hsa-let-7a-1 (1166);hsa-let-7a-2 (1166);hsa-let-7a-3 (1166);hsa-let-7c (1166)	None	0	let7_family
TCGA-H6-A45N-11A-12R-A26Y-13	TGAGGTAGTAGGTTGTAT	Exclusive	hsa-let-7a-1 (54);hsa-let-7a-2 (54);hsa-let-7a-3 (54);hsa-let-7c (54)	None	0	let7_family
TCGA-HV-A5A3-11A-11R-A26Y-13	TGAGGTAGTAGGTTGTAT	Exclusive	hsa-let-7a-1 (149);hsa-let-7a-2 (149);hsa-let-7a-3 (149);hsa-let-7c (149)	None	0	let7_family
TCGA-YB-A89D-11A-11R-A36B-13	TGAGGTAGTAGGTTGTAT	Exclusive	hsa-let-7a-1 (236);hsa-let-7a-2 (236);hsa-let-7a-3 (236);hsa-let-7c (236)	None	0	let7_family
TCGA-H6-8124-11A-01R-2401-13	TCAGATTTGAACTCTTCA	Ambiguous	hsa-mir-10393 (1)	None	0
TCGA-H6-8124-11A-01R-2401-13	CCGGCGGGGCTCGGAGCCG	Ambiguous	hsa-mir-10396a (1);hsa-mir-10396b (1)	None	0
TCGA-H6-8124-11A-01R-2401-13	GACCTCGCCGTCCCGCCCGC	Exclusive	hsa-mir-10401 (12)	None	0
TCGA-H6-8124-11A-01R-2401-13	GACCTCGCCGTCCCGCCCGCC	Exclusive	hsa-mir-10401 (69)	None	0
TCGA-H6-8124-11A-01R-2401-13	GACCTCGCCGTCCCGCCCGCCG	Exclusive	hsa-mir-10401 (5)	None	0
TCGA-H6-8124-11A-01R-2401-13	GACCTCGCCGTCCCGCCCGCCGC	Exclusive	hsa-mir-10401 (2)	None	0
TCGA-H6-8124-11A-01R-2401-13	GACCTCGCCGTCCCGCCCGCCGCC	Exclusive	hsa-mir-10401 (2)	None	0
TCGA-H6-A45N-11A-12R-A26Y-13	GACCTCGCCGTCCCGCCCGC	Exclusive	hsa-mir-10401 (4)	None	0
TCGA-H6-A45N-11A-12R-A26Y-13	GACCTCGCCGTCCCGCCCGCC	Exclusive	hsa-mir-10401 (13)	None	0
TCGA-H6-A45N-11A-12R-A26Y-13	GACCTCGCCGTCCCGCCCGCCG	Exclusive	hsa-mir-10401 (4)	None	0
TCGA-H6-A45N-11A-12R-A26Y-13	GACCTCGCCGTCCCGCCCGCCGC	Exclusive	hsa-mir-10401 (1)	None	0
TCGA-HV-A5A3-11A-11R-A26Y-13	CGACCTCGCCGTCCCGCCCGCCGC	Exclusive	hsa-mir-10401 (1)	None	0
TCGA-HV-A5A3-11A-11R-A26Y-13	GACCTCGCCGTCCCGCCCGC	Exclusive	hsa-mir-10401 (4)	None	0
TCGA-HV-A5A3-11A-11R-A26Y-13	GACCTCGCCGTCCCGCCCGCC	Exclusive	hsa-mir-10401 (13)	None	0
TCGA-HV-A5A3-11A-11R-A26Y-13	GACCTCGCCGTCCCGCCCGCCG	Exclusive	hsa-mir-10401 (6)	None	0
TCGA-HV-A5A3-11A-11R-A26Y-13	GACCTCGCCGTCCCGCCCGCCGCC	Exclusive	hsa-mir-10401 (1)	None	0
TCGA-HV-A5A3-11A-11R-A26Y-13	GGCCCGACCTCGCCGTCCCGCCC	Exclusive	hsa-mir-10401 (1)	None	0
TCGA-YB-A89D-11A-11R-A36B-13	GACCTCGCCGTCCCGCCCGCC	Exclusive	hsa-mir-10401 (19)	None	0
TCGA-YB-A89D-11A-11R-A36B-13	GACCTCGCCGTCCCGCCCGCCG	Exclusive	hsa-mir-10401 (7)	None	0
TCGA-YB-A89D-11A-11R-A36B-13	GACCTCGCCGTCCCGCCCGCCGC	Exclusive	hsa-mir-10401 (1)	None	0
TCGA-YB-A89D-11A-11R-A36B-13	GACCTCGCCGTCCCGCCCGCCGCC	Exclusive	hsa-mir-10401 (1)	None	0
TCGA-H6-8124-11A-01R-2401-13	GTTCGATTCCTTCCTTTTT	Ambiguous	hsa-mir-12136 (1)	None	0
TCGA-H6-8124-11A-01R-2401-13	CTGAGCCCTGTCCTCCCGCAG	Ambiguous	hsa-mir-1233-1 (1);hsa-mir-1233-2 (1)	None	0
TCGA-H6-8124-11A-01R-2401-13	GGGCACGGCAGGGGGAGCTGC	Ambiguous	hsa-mir-1233-1 (1);hsa-mir-1233-2 (1)	None	0
TCGA-YB-A89D-11A-11R-A36B-13	TGAGCCCTGTCCTCCCGCAG	Ambiguous	hsa-mir-1233-1 (1);hsa-mir-1233-2 (1)	None	0
TCGA-H6-8124-11A-01R-2401-13	AATGGATTTTTGGAGCAGG	Ambiguous	hsa-mir-1246 (2)	None	0
TCGA-H6-8124-11A-01R-2401-13	ATGGATTTTTGGAGCAGG	Ambiguous	hsa-mir-1246 (1)	None	0
TCGA-YB-A89D-11A-11R-A36B-13	AATGGATTTTTGGAGCAGG	Ambiguous	hsa-mir-1246 (1)	None	0
TCGA-YB-A89D-11A-11R-A36B-13	CGGATGAGCAAAGAAAGTGGTT	Ambiguous	hsa-mir-1255b-1 (1);hsa-mir-1255b-2 (1)	None	0
TCGA-HV-A5A3-11A-11R-A26Y-13	CCAGGCATTGACTTCTCACTAG	Ambiguous	hsa-mir-1256 (1)	None	0
TCGA-YB-A89D-11A-11R-A36B-13	ATCCCACCTCTGCCACCA	Ambiguous	hsa-mir-1260a (2)	None	0
TCGA-H6-8124-11A-01R-2401-13	ATCCCACCACTGCCACCA	Ambiguous	hsa-mir-1260b (10)	None	0
TCGA-HV-A5A3-11A-11R-A26Y-13	ATCCCACCACTGCCACCA	Ambiguous	hsa-mir-1260b (1)	None	0
TCGA-H6-8124-11A-01R-2401-13	CGGGCGTGGTGGTGGGGG	Ambiguous	hsa-mir-1268a (12);hsa-mir-1268b (12)	None	0
TCGA-H6-A45N-11A-12R-A26Y-13	CGGGCGTGGTGGTGGGGG	Ambiguous	hsa-mir-1268a (2);hsa-mir-1268b (2)	None	0
TCGA-HV-A5A3-11A-11R-A26Y-13	CGGGCGTGGTGGTGGGGG	Ambiguous	hsa-mir-1268a (6);hsa-mir-1268b (6)	None	0
TCGA-YB-A89D-11A-11R-A36B-13	CGGGCGTGGTGGTGGGGG	Ambiguous	hsa-mir-1268a (1);hsa-mir-1268b (1)	None	0
TCGA-H6-8124-11A-01R-2401-13	CGGGCGTGGTGGTGGGGGT	Ambiguous	hsa-mir-1268b (1)	None	0
TCGA-H6-8124-11A-01R-2401-13	CGGGCGTGGTGGTGGGGGTG	Ambiguous	hsa-mir-1268b (1)	None	0
TCGA-H6-8124-11A-01R-2401-13	CGTGGTGGTGGGGGTGGG	Ambiguous	hsa-mir-1268b (1)	None	0
TCGA-H6-8124-11A-01R-2401-13	AGTGCCTGCTATGTGCCAGG	Ambiguous	hsa-mir-1271 (1)	None	0
TCGA-HV-A5A3-11A-11R-A26Y-13	AGTGCCTGCTATGTGCCAG	Ambiguous	hsa-mir-1271 (1)	None	0
TCGA-H6-8124-11A-01R-2401-13	CAGAGTCTCGTTCTGTTGC	Ambiguous	hsa-mir-1273c (5)	None	0
TCGA-H6-8124-11A-01R-2401-13	CAGAGTCTCGTTCTGTTGCC	Ambiguous	hsa-mir-1273c (4)	None	0
TCGA-H6-8124-11A-01R-2401-13	CAGAGTCTCGTTCTGTTGCCC	Ambiguous	hsa-mir-1273c (5)	None	0
TCGA-H6-8124-11A-01R-2401-13	CAGAGTCTCGTTCTGTTGCCCA	Ambiguous	hsa-mir-1273c (6)	None	0
TCGA-H6-8124-11A-01R-2401-13	CAGAGTCTCGTTCTGTTGCCCAA	Ambiguous	hsa-mir-1273c (2)	None	0
TCGA-H6-8124-11A-01R-2401-13	CAGAGTCTCGTTCTGTTGCCCAAG	Ambiguous	hsa-mir-1273c (1)	None	0
TCGA-H6-A45N-11A-12R-A26Y-13	CAGAGTCTCGTTCTGTTGC	Ambiguous	hsa-mir-1273c (2)	None	0
TCGA-H6-A45N-11A-12R-A26Y-13	CAGAGTCTCGTTCTGTTGCC	Ambiguous	hsa-mir-1273c (1)	None	0
TCGA-H6-A45N-11A-12R-A26Y-13	CAGAGTCTCGTTCTGTTGCCC	Ambiguous	hsa-mir-1273c (1)	None	0
TCGA-H6-A45N-11A-12R-A26Y-13	CAGAGTCTCGTTCTGTTGCCCA	Ambiguous	hsa-mir-1273c (2)	None	0
TCGA-H6-A45N-11A-12R-A26Y-13	CAGAGTCTCGTTCTGTTGCCCAA	Ambiguous	hsa-mir-1273c (1)	None	0
TCGA-H6-A45N-11A-12R-A26Y-13	CAGAGTCTCGTTCTGTTGCCCAAG	Ambiguous	hsa-mir-1273c (1)	None	0
TCGA-HV-A5A3-11A-11R-A26Y-13	CAGAGTCTCGTTCTGTTGC	Ambiguous	hsa-mir-1273c (1)	None	0
TCGA-HV-A5A3-11A-11R-A26Y-13	CAGAGTCTCGTTCTGTTGCC	Ambiguous	hsa-mir-1273c (1)	None	0
TCGA-HV-A5A3-11A-11R-A26Y-13	CAGAGTCTCGTTCTGTTGCCC	Ambiguous	hsa-mir-1273c (1)	None	0
TCGA-YB-A89D-11A-11R-A36B-13	CAGAGTCTCGTTCTGTTGCC	Ambiguous	hsa-mir-1273c (2)	None	0
TCGA-YB-A89D-11A-11R-A36B-13	CAGAGTCTCGTTCTGTTGCCCA	Ambiguous	hsa-mir-1273c (1)	None	0
TCGA-YB-A89D-11A-11R-A36B-13	CAGAGTCTCGTTCTGTTGCCCAA	Ambiguous	hsa-mir-1273c (1)	None	0
TCGA-H6-8124-11A-01R-2401-13	CCTGGGAGGTCAAGGCTGCAGT	Ambiguous	hsa-mir-1273h (3)	None	0
TCGA-H6-8124-11A-01R-2401-13	CTGCAGACTCGACCTCCCAG	Ambiguous	hsa-mir-1273h (1)	None	0
TCGA-H6-8124-11A-01R-2401-13	CTGCAGACTCGACCTCCCAGG	Ambiguous	hsa-mir-1273h (1)	None	0
TCGA-H6-8124-11A-01R-2401-13	CTGCAGACTCGACCTCCCAGGC	Ambiguous	hsa-mir-1273h (15)	None	0
TCGA-H6-8124-11A-01R-2401-13	CTGCAGACTCGACCTCCCAGGCT	Ambiguous	hsa-mir-1273h (1)	None	0
TCGA-H6-8124-11A-01R-2401-13	CTGGGAGGTCAAGGCTGCAG	Ambiguous	hsa-mir-1273h (3)	None	0
TCGA-H6-8124-11A-01R-2401-13	CTGGGAGGTCAAGGCTGCAGT	Ambiguous	hsa-mir-1273h (1)	None	0
TCGA-H6-8124-11A-01R-2401-13	CTGGGAGGTCAAGGCTGCAGTG	Ambiguous	hsa-mir-1273h (2)	None	0
TCGA-H6-8124-11A-01R-2401-13	CTGGGAGGTCAAGGCTGCAGTGT	Ambiguous	hsa-mir-1273h (2)	None	0
TCGA-H6-A45N-11A-12R-A26Y-13	CCTGGGAGGTCAAGGCTGCAGT	Ambiguous	hsa-mir-1273h (1)	None	0
TCGA-H6-A45N-11A-12R-A26Y-13	CTGCAGACTCGACCTCCCAG	Ambiguous	hsa-mir-1273h (2)	None	0
TCGA-H6-A45N-11A-12R-A26Y-13	CTGCAGACTCGACCTCCCAGG	Ambiguous	hsa-mir-1273h (5)	None	0
TCGA-H6-A45N-11A-12R-A26Y-13	CTGCAGACTCGACCTCCCAGGC	Ambiguous	hsa-mir-1273h (21)	None	0
TCGA-H6-A45N-11A-12R-A26Y-13	CTGCAGACTCGACCTCCCAGGCT	Ambiguous	hsa-mir-1273h (5)	None	0
TCGA-H6-A45N-11A-12R-A26Y-13	CTGGGAGGTCAAGGCTGCAGT	Ambiguous	hsa-mir-1273h (2)	None	0
TCGA-H6-A45N-11A-12R-A26Y-13	CTGGGAGGTCAAGGCTGCAGTG	Ambiguous	hsa-mir-1273h (4)	None	0
TCGA-H6-A45N-11A-12R-A26Y-13	CTGGGAGGTCAAGGCTGCAGTGT	Ambiguous	hsa-mir-1273h (2)	None	0
TCGA-H6-A45N-11A-12R-A26Y-13	TGCAGACTCGACCTCCCAGGCT	Ambiguous	hsa-mir-1273h (1)	None	0
TCGA-HV-A5A3-11A-11R-A26Y-13	CTGCAGACTCGACCTCCCAG	Ambiguous	hsa-mir-1273h (1)	None	0
TCGA-HV-A5A3-11A-11R-A26Y-13	CTGCAGACTCGACCTCCCAGG	Ambiguous	hsa-mir-1273h (1)	None	0
TCGA-HV-A5A3-11A-11R-A26Y-13	CTGCAGACTCGACCTCCCAGGC	Ambiguous	hsa-mir-1273h (5)	None	0
TCGA-HV-A5A3-11A-11R-A26Y-13	CTGGGAGGTCAAGGCTGCAG	Ambiguous	hsa-mir-1273h (1)	None	0
TCGA-HV-A5A3-11A-11R-A26Y-13	CTGGGAGGTCAAGGCTGCAGT	Ambiguous	hsa-mir-1273h (1)	None	0
TCGA-HV-A5A3-11A-11R-A26Y-13	CTGGGAGGTCAAGGCTGCAGTG	Ambiguous	hsa-mir-1273h (1)	None	0
TCGA-YB-A89D-11A-11R-A36B-13	CTGCAGACTCGACCTCCCAGGC	Ambiguous	hsa-mir-1273h (3)	None	0
TCGA-YB-A89D-11A-11R-A36B-13	CTGGGAGGTCAAGGCTGCAGTG	Ambiguous	hsa-mir-1273h (3)	None	0
TCGA-YB-A89D-11A-11R-A36B-13	GGGAGGTCAAGGCTGCAG	Ambiguous	hsa-mir-1273h (1)	None	0
TCGA-YB-A89D-11A-11R-A36B-13	TGCAGACTCGACCTCCCAGG	Ambiguous	hsa-mir-1273h (1)	None	0
TCGA-YB-A89D-11A-11R-A36B-13	TGCAGACTCGACCTCCCAGGCT	Ambiguous	hsa-mir-1273h (1)	None	0
TCGA-H6-8124-11A-01R-2401-13	TATATATATATATGTACGTATG	Ambiguous	hsa-mir-1277 (1)	None	0
TCGA-H6-A45N-11A-12R-A26Y-13	TATATATATATATGTACGTAT	Ambiguous	hsa-mir-1277 (4)	None	0
TCGA-H6-A45N-11A-12R-A26Y-13	TATATATATATATGTACGTATG	Ambiguous	hsa-mir-1277 (7)	None	0
TCGA-H6-A45N-11A-12R-A26Y-13	TATATATATATATGTACGTATGT	Ambiguous	hsa-mir-1277 (1)	None	0
TCGA-HV-A5A3-11A-11R-A26Y-13	TATATATATATATGTACGTAT	Ambiguous	hsa-mir-1277 (7)	None	0
TCGA-HV-A5A3-11A-11R-A26Y-13	TATATATATATATGTACGTATG	Ambiguous	hsa-mir-1277 (8)	None	0
TCGA-HV-A5A3-11A-11R-A26Y-13	TATATATATATATGTACGTATGT	Ambiguous	hsa-mir-1277 (1)	None	0
TCGA-YB-A89D-11A-11R-A36B-13	TATATATATATATGTACGTATG	Ambiguous	hsa-mir-1277 (2)	None	0
TCGA-H6-8124-11A-01R-2401-13	ATCTCACTTTGTTGCCCAG	Ambiguous	hsa-mir-1285-1 (7)	None	0
TCGA-H6-8124-11A-01R-2401-13	CCCAGGCTGGTCTCAAACTCCTG	Ambiguous	hsa-mir-1285-1 (1)	None	0
TCGA-H6-8124-11A-01R-2401-13	GATCTCACTTTGTTGCCCAG	Ambiguous	hsa-mir-1285-1 (2)	None	0
TCGA-H6-8124-11A-01R-2401-13	GATCTCACTTTGTTGCCCAGG	Ambiguous	hsa-mir-1285-1 (1)	None	0
TCGA-H6-8124-11A-01R-2401-13	GCTGGTCTCAAACTCCTG	Ambiguous	hsa-mir-1285-1 (1)	None	0
TCGA-H6-8124-11A-01R-2401-13	TCACTTTGTTGCCCAGGCTGG	Ambiguous	hsa-mir-1285-1 (1)	None	0
TCGA-H6-8124-11A-01R-2401-13	TCTGGGCAACAAAGTGAGACCT	Ambiguous	hsa-mir-1285-1 (4);hsa-mir-1285-2 (4)	None	0
TCGA-H6-8124-11A-01R-2401-13	TCTGGGCAACAAAGTGAGACCTT	Ambiguous	hsa-mir-1285-1 (1)	None	0
TCGA-H6-A45N-11A-12R-A26Y-13	ATCTCACTTTGTTGCCCAG	Ambiguous	hsa-mir-1285-1 (2)	None	0
TCGA-H6-A45N-11A-12R-A26Y-13	TCTGGGCAACAAAGTGAGACC	Ambiguous	hsa-mir-1285-1 (3);hsa-mir-1285-2 (3)	None	0
TCGA-H6-A45N-11A-12R-A26Y-13	TCTGGGCAACAAAGTGAGACCT	Ambiguous	hsa-mir-1285-1 (5);hsa-mir-1285-2 (5)	None	0
TCGA-H6-A45N-11A-12R-A26Y-13	TCTGGGCAACAAAGTGAGACCTT	Ambiguous	hsa-mir-1285-1 (1)	None	0
TCGA-HV-A5A3-11A-11R-A26Y-13	ATCTCACTTTGTTGCCCAG	Ambiguous	hsa-mir-1285-1 (1)	None	0
TCGA-HV-A5A3-11A-11R-A26Y-13	CTTTGTTGCCCAGGCTGG	Ambiguous	hsa-mir-1285-1 (1)	None	0
TCGA-HV-A5A3-11A-11R-A26Y-13	GATCTCACTTTGTTGCCCAG	Ambiguous	hsa-mir-1285-1 (2)	None	0
TCGA-HV-A5A3-11A-11R-A26Y-13	TCTGGGCAACAAAGTGAGACCT	Ambiguous	hsa-mir-1285-1 (7);hsa-mir-1285-2 (7)	None	0
TCGA-HV-A5A3-11A-11R-A26Y-13	TCTGGGCAACAAAGTGAGACCTT	Ambiguous	hsa-mir-1285-1 (2)	None	0
TCGA-YB-A89D-11A-11R-A36B-13	AGGATCTCACTTTGTTGCCCAG	Ambiguous	hsa-mir-1285-1 (1)	None	0
TCGA-YB-A89D-11A-11R-A36B-13	ATCTCACTTTGTTGCCCAGG	Ambiguous	hsa-mir-1285-1 (1)	None	0
TCGA-YB-A89D-11A-11R-A36B-13	GATCTCACTTTGTTGCCCAGG	Ambiguous	hsa-mir-1285-1 (1)	None	0
TCGA-YB-A89D-11A-11R-A36B-13	TCTGGGCAACAAAGTGAGACCT	Ambiguous	hsa-mir-1285-1 (1);hsa-mir-1285-2 (1)	None	0
TCGA-H6-8124-11A-01R-2401-13	TTTGGGAGGCCGAGGCTG	Ambiguous	hsa-mir-1285-2 (1)	None	0
TCGA-H6-8124-11A-01R-2401-13	TTCTGGAATTCTGTGTGAGG	Ambiguous	hsa-mir-1299 (1)	None	0
TCGA-H6-8124-11A-01R-2401-13	TTCTGGAATTCTGTGTGAGGG	Ambiguous	hsa-mir-1299 (2)	None	0
TCGA-H6-8124-11A-01R-2401-13	TTCTGGAATTCTGTGTGAGGGA	Ambiguous	hsa-mir-1299 (1)	None	0
TCGA-H6-A45N-11A-12R-A26Y-13	TTCTGGAATTCTGTGTGAGG	Ambiguous	hsa-mir-1299 (3)	None	0
TCGA-H6-A45N-11A-12R-A26Y-13	TTCTGGAATTCTGTGTGAGGG	Ambiguous	hsa-mir-1299 (1)	None	0
TCGA-H6-A45N-11A-12R-A26Y-13	TTCTGGAATTCTGTGTGAGGGA	Ambiguous	hsa-mir-1299 (2)	None	0
TCGA-HV-A5A3-11A-11R-A26Y-13	TTCTGGAATTCTGTGTGA	Ambiguous	hsa-mir-1299 (1)	None	0
TCGA-HV-A5A3-11A-11R-A26Y-13	TTCTGGAATTCTGTGTGAG	Ambiguous	hsa-mir-1299 (2)	None	0
TCGA-HV-A5A3-11A-11R-A26Y-13	TTCTGGAATTCTGTGTGAGG	Ambiguous	hsa-mir-1299 (8)	None	0
TCGA-HV-A5A3-11A-11R-A26Y-13	TTCTGGAATTCTGTGTGAGGG	Ambiguous	hsa-mir-1299 (3)	None	0
TCGA-HV-A5A3-11A-11R-A26Y-13	TTCTGGAATTCTGTGTGAGGGA	Ambiguous	hsa-mir-1299 (35)	None	0
TCGA-YB-A89D-11A-11R-A36B-13	TTCTGGAATTCTGTGTGAGG	Ambiguous	hsa-mir-1299 (1)	None	0
TCGA-YB-A89D-11A-11R-A36B-13	TTCTGGAATTCTGTGTGAGGG	Ambiguous	hsa-mir-1299 (1)	None	0
TCGA-YB-A89D-11A-11R-A36B-13	TTCTGGAATTCTGTGTGAGGGA	Ambiguous	hsa-mir-1299 (10)	None	0
TCGA-HV-A5A3-11A-11R-A26Y-13	TTTTAGAGACGGGGTCTTGCTCT	Ambiguous	hsa-mir-1303 (3)	None	0
TCGA-YB-A89D-11A-11R-A36B-13	TTTTAGAGACGGGGTCTTGCTC	Ambiguous	hsa-mir-1303 (1)	None	0
TCGA-H6-A45N-11A-12R-A26Y-13	AGGAGAAACACTTGAGCCCAG	Ambiguous	hsa-mir-1304 (1)	None	0
TCGA-YB-A89D-11A-11R-A36B-13	CAGTGCAATGTTAAAAGG	Ambiguous	hsa-mir-130a (1)	None	0
TCGA-H6-8124-11A-01R-2401-13	ACTCTTTCCCTGTTGCAC	Ambiguous	hsa-mir-130b (1)	None	0
TCGA-H6-8124-11A-01R-2401-13	CTTTTTATTCCTATGTGA	Ambiguous	hsa-mir-135a-1 (2);hsa-mir-135a-2 (2)	None	0
TCGA-H6-8124-11A-01R-2401-13	GTCTCTCTCTGTGTCCTGC	Ambiguous	hsa-mir-140 (1)	None	0
TCGA-YB-A89D-11A-11R-A36B-13	GTCCAGTTTTCCCAGGAA	Ambiguous	hsa-mir-145 (5)	None	0
TCGA-H6-8124-11A-01R-2401-13	GCCCTGTGGACTCAGTTC	Ambiguous	hsa-mir-146b (1)	None	0
TCGA-H6-8124-11A-01R-2401-13	AGGAGCTCACAGTCTAGT	Ambiguous	hsa-mir-151a (1)	None	0
TCGA-H6-8124-11A-01R-2401-13	CGAGGAGCTCACAGTCTAGT	Ambiguous	hsa-mir-151a (10)	None	0
TCGA-H6-8124-11A-01R-2401-13	CTCGAGGAGCTCACAGTC	Ambiguous	hsa-mir-151a (1);hsa-mir-151b (1)	None	0
TCGA-H6-8124-11A-01R-2401-13	CTCGAGGAGCTCACAGTCT	Ambiguous	hsa-mir-151a (10);hsa-mir-151b (10)	None	0
TCGA-H6-8124-11A-01R-2401-13	CTCGAGGAGCTCACAGTCTA	Ambiguous	hsa-mir-151a (3);hsa-mir-151b (3)	None	0
TCGA-H6-8124-11A-01R-2401-13	CTCGAGGAGCTCACAGTCTAG	Ambiguous	hsa-mir-151a (40);hsa-mir-151b (40)	None	0
TCGA-H6-8124-11A-01R-2401-13	CTCGAGGAGCTCACAGTCTAGT	Ambiguous	hsa-mir-151a (601)	None	0
TCGA-H6-8124-11A-01R-2401-13	GACTGAAGCTCCTTGAGG	Ambiguous	hsa-mir-151a (6)	None	0
TCGA-H6-8124-11A-01R-2401-13	GAGCTCACAGTCTAGTAT	Ambiguous	hsa-mir-151a (1)	None	0
TCGA-H6-8124-11A-01R-2401-13	GGAGCTCACAGTCTAGTA	Ambiguous	hsa-mir-151a (1)	None	0
TCGA-H6-8124-11A-01R-2401-13	TCGAGGAGCTCACAGTCT	Ambiguous	hsa-mir-151a (3);hsa-mir-151b (3)	None	0
TCGA-H6-8124-11A-01R-2401-13	TCGAGGAGCTCACAGTCTA	Ambiguous	hsa-mir-151a (8);hsa-mir-151b (8)	None	0
TCGA-H6-8124-11A-01R-2401-13	TCGAGGAGCTCACAGTCTAG	Ambiguous	hsa-mir-151a (117);hsa-mir-151b (117)	None	0
TCGA-H6-8124-11A-01R-2401-13	TCGAGGAGCTCACAGTCTAGT	Ambiguous	hsa-mir-151a (1436)	None	0
TCGA-H6-A45N-11A-12R-A26Y-13	CTCGAGGAGCTCACAGTCTAG	Ambiguous	hsa-mir-151a (15);hsa-mir-151b (15)	None	0
TCGA-H6-A45N-11A-12R-A26Y-13	CTCGAGGAGCTCACAGTCTAGT	Ambiguous	hsa-mir-151a (151)	None	0
TCGA-H6-A45N-11A-12R-A26Y-13	TCGAGGAGCTCACAGTCTAG	Ambiguous	hsa-mir-151a (33);hsa-mir-151b (33)	None	0
TCGA-H6-A45N-11A-12R-A26Y-13	TCGAGGAGCTCACAGTCTAGT	Ambiguous	hsa-mir-151a (206)	None	0
TCGA-HV-A5A3-11A-11R-A26Y-13	CTCGAGGAGCTCACAGTCT	Ambiguous	hsa-mir-151a (3);hsa-mir-151b (3)	None	0
TCGA-HV-A5A3-11A-11R-A26Y-13	CTCGAGGAGCTCACAGTCTAG	Ambiguous	hsa-mir-151a (20);hsa-mir-151b (20)	None	0
TCGA-HV-A5A3-11A-11R-A26Y-13	CTCGAGGAGCTCACAGTCTAGT	Ambiguous	hsa-mir-151a (322)	None	0
TCGA-HV-A5A3-11A-11R-A26Y-13	TCGAGGAGCTCACAGTCTAG	Ambiguous	hsa-mir-151a (19);hsa-mir-151b (19)	None	0
TCGA-HV-A5A3-11A-11R-A26Y-13	TCGAGGAGCTCACAGTCTAGT	Ambiguous	hsa-mir-151a (472)	None	0
TCGA-YB-A89D-11A-11R-A36B-13	CTCGAGGAGCTCACAGTCTA	Ambiguous	hsa-mir-151a (1);hsa-mir-151b (1)	None	0
TCGA-YB-A89D-11A-11R-A36B-13	CTCGAGGAGCTCACAGTCTAG	Ambiguous	hsa-mir-151a (2);hsa-mir-151b (2)	None	0
TCGA-YB-A89D-11A-11R-A36B-13	CTCGAGGAGCTCACAGTCTAGT	Ambiguous	hsa-mir-151a (154)	None	0
TCGA-YB-A89D-11A-11R-A36B-13	TCGAGGAGCTCACAGTCTAG	Ambiguous	hsa-mir-151a (29);hsa-mir-151b (29)	None	0
TCGA-YB-A89D-11A-11R-A36B-13	TCGAGGAGCTCACAGTCTAGT	Ambiguous	hsa-mir-151a (464)	None	0
TCGA-H6-8124-11A-01R-2401-13	ATGGTAGAACTCACACTG	Ambiguous	hsa-mir-182 (1)	None	0
TCGA-H6-8124-11A-01R-2401-13	TTCCCTGCTCCCTCTCTCA	Ambiguous	hsa-mir-188 (1)	None	0
TCGA-H6-8124-11A-01R-2401-13	CAAGGAGCTCACAGTCTATT	Ambiguous	hsa-mir-28 (2)	None	0
TCGA-H6-8124-11A-01R-2401-13	CAAGGAGCTCACAGTCTATTG	Ambiguous	hsa-mir-28 (3)	None	0
TCGA-H6-8124-11A-01R-2401-13	CACTAGATTGTGAGCTCC	Ambiguous	hsa-mir-28 (5)	None	0
TCGA-H6-8124-11A-01R-2401-13	CACTAGATTGTGAGCTCCT	Ambiguous	hsa-mir-28 (4)	None	0
TCGA-H6-8124-11A-01R-2401-13	GGAGCTCACAGTCTATTG	Ambiguous	hsa-mir-28 (2)	None	0
TCGA-H6-A45N-11A-12R-A26Y-13	CAAGGAGCTCACAGTCTATT	Ambiguous	hsa-mir-28 (1)	None	0
TCGA-H6-A45N-11A-12R-A26Y-13	CACTAGATTGTGAGCTCCT	Ambiguous	hsa-mir-28 (1)	None	0
TCGA-H6-A45N-11A-12R-A26Y-13	CTAGATTGTGAGCTCCTG	Ambiguous	hsa-mir-28 (1)	None	0
TCGA-HV-A5A3-11A-11R-A26Y-13	CAAGGAGCTCACAGTCTAT	Ambiguous	hsa-mir-28 (1)	None	0
TCGA-HV-A5A3-11A-11R-A26Y-13	CACTAGATTGTGAGCTCCT	Ambiguous	hsa-mir-28 (1)	None	0
TCGA-HV-A5A3-11A-11R-A26Y-13	GGAGCTCACAGTCTATTG	Ambiguous	hsa-mir-28 (1)	None	0
TCGA-HV-A5A3-11A-11R-A26Y-13	TAGATTGTGAGCTCCTGGA	Ambiguous	hsa-mir-28 (2)	None	0
TCGA-YB-A89D-11A-11R-A36B-13	ACTAGATTGTGAGCTCCTG	Ambiguous	hsa-mir-28 (1)	None	0
TCGA-YB-A89D-11A-11R-A36B-13	CAAGGAGCTCACAGTCTATTG	Ambiguous	hsa-mir-28 (2)	None	0
TCGA-YB-A89D-11A-11R-A36B-13	CACTAGATTGTGAGCTCCT	Ambiguous	hsa-mir-28 (2)	None	0
TCGA-H6-8124-11A-01R-2401-13	TTTCAGTCAGATGTTTGC	Ambiguous	hsa-mir-30d (1)	None	0
TCGA-H6-8124-11A-01R-2401-13	AAAGAACTCTTAAAACCCAATA	Ambiguous	hsa-mir-3133 (2)	None	0
TCGA-H6-A45N-11A-12R-A26Y-13	TAAAGAACTCTTAAAACCCAAT	Ambiguous	hsa-mir-3133 (1)	None	0
TCGA-HV-A5A3-11A-11R-A26Y-13	AAAGAACTCTTAAAACCCAAT	Ambiguous	hsa-mir-3133 (1)	None	0
TCGA-HV-A5A3-11A-11R-A26Y-13	TAAAGAACTCTTAAAACCCAAT	Ambiguous	hsa-mir-3133 (1)	None	0
TCGA-YB-A89D-11A-11R-A36B-13	AAAGAACTCTTAAAACCCAA	Ambiguous	hsa-mir-3133 (1)	None	0
TCGA-YB-A89D-11A-11R-A36B-13	AAAGAACTCTTAAAACCCAATA	Ambiguous	hsa-mir-3133 (2)	None	0
TCGA-YB-A89D-11A-11R-A36B-13	TAAAGAACTCTTAAAACCCAAT	Ambiguous	hsa-mir-3133 (2)	None	0
TCGA-H6-8124-11A-01R-2401-13	TCACTGCAGCCTCGAACT	Ambiguous	hsa-mir-3135b (2)	None	0
TCGA-H6-A45N-11A-12R-A26Y-13	TCGAACTCCTGGGCTCAAGCA	Ambiguous	hsa-mir-3135b (1)	None	0
TCGA-HV-A5A3-11A-11R-A26Y-13	CGAACTCCTGGGCTCAAGCA	Ambiguous	hsa-mir-3135b (1)	None	0
TCGA-H6-8124-11A-01R-2401-13	TTTGTATGGATATGTGTGTG	Ambiguous	hsa-mir-3149 (1)	None	0
TCGA-H6-8124-11A-01R-2401-13	CACAGTGGCTCACGCCTG	Ambiguous	hsa-mir-3159 (1)	None	0
TCGA-YB-A89D-11A-11R-A36B-13	TGGCTCACGCCTGTAATCCCAG	Ambiguous	hsa-mir-3159 (1)	None	0
TCGA-H6-8124-11A-01R-2401-13	GTTTAAATTACACTCCTTCTGC	Exclusive	hsa-mir-3179-1 (2);hsa-mir-3179-2 (2);hsa-mir-3179-3 (2);hsa-mir-3179-4 (2)	None	0
TCGA-H6-8124-11A-01R-2401-13	CTTCCAGACGCTCCGCCCCAC	Ambiguous	hsa-mir-3180-1 (1);hsa-mir-3180-2 (1);hsa-mir-3180-3 (1)	None	0
TCGA-H6-A45N-11A-12R-A26Y-13	CTTCCAGACGCTCCGCCCCACG	Ambiguous	hsa-mir-3180-1 (1);hsa-mir-3180-2 (1);hsa-mir-3180-3 (1)	None	0
TCGA-H6-8124-11A-01R-2401-13	AAAAGCTGGGTTGAGAGG	Ambiguous	hsa-mir-320a (12);hsa-mir-320b-1 (12);hsa-mir-320b-2 (12);hsa-mir-320c-1 (12);hsa-mir-320c-2 (12);hsa-mir-320d-1 (12);hsa-mir-320d-2 (12)	None	0	miR_320_family
TCGA-H6-8124-11A-01R-2401-13	AAAAGCTGGGTTGAGAGGG	Exclusive	hsa-mir-320a (7);hsa-mir-320b-1 (7);hsa-mir-320b-2 (7);hsa-mir-320c-1 (7);hsa-mir-320c-2 (7)	None	0	miR_320_family
TCGA-H6-8124-11A-01R-2401-13	AAAGCTGGGTTGAGAGGG	Exclusive	hsa-mir-320a (1);hsa-mir-320b-1 (1);hsa-mir-320b-2 (1);hsa-mir-320c-1 (1);hsa-mir-320c-2 (1)	None	0	miR_320_family
TCGA-H6-8124-11A-01R-2401-13	GAAAAGCTGGGTTGAGAGG	Ambiguous	hsa-mir-320a (1);hsa-mir-320b-1 (1);hsa-mir-320b-2 (1);hsa-mir-320c-1 (1);hsa-mir-320c-2 (1);hsa-mir-320d-1 (1);hsa-mir-320d-2 (1)	None	0	miR_320_family
TCGA-H6-A45N-11A-12R-A26Y-13	AAAAGCTGGGTTGAGAGG	Ambiguous	hsa-mir-320a (1);hsa-mir-320b-1 (1);hsa-mir-320b-2 (1);hsa-mir-320c-1 (1);hsa-mir-320c-2 (1);hsa-mir-320d-1 (1);hsa-mir-320d-2 (1)	None	0	miR_320_family
TCGA-H6-A45N-11A-12R-A26Y-13	AAAAGCTGGGTTGAGAGGG	Exclusive	hsa-mir-320a (2);hsa-mir-320b-1 (2);hsa-mir-320b-2 (2);hsa-mir-320c-1 (2);hsa-mir-320c-2 (2)	None	0	miR_320_family
TCGA-HV-A5A3-11A-11R-A26Y-13	AAAAGCTGGGTTGAGAGG	Ambiguous	hsa-mir-320a (2);hsa-mir-320b-1 (2);hsa-mir-320b-2 (2);hsa-mir-320c-1 (2);hsa-mir-320c-2 (2);hsa-mir-320d-1 (2);hsa-mir-320d-2 (2)	None	0	miR_320_family
TCGA-HV-A5A3-11A-11R-A26Y-13	AAAAGCTGGGTTGAGAGGG	Exclusive	hsa-mir-320a (2);hsa-mir-320b-1 (2);hsa-mir-320b-2 (2);hsa-mir-320c-1 (2);hsa-mir-320c-2 (2)	None	0	miR_320_family
TCGA-HV-A5A3-11A-11R-A26Y-13	GAAAAGCTGGGTTGAGAG	Ambiguous	hsa-mir-320a (1);hsa-mir-320b-1 (1);hsa-mir-320b-2 (1);hsa-mir-320c-1 (1);hsa-mir-320c-2 (1);hsa-mir-320d-1 (1);hsa-mir-320d-2 (1)	None	0	miR_320_family
TCGA-YB-A89D-11A-11R-A36B-13	AAAAGCTGGGTTGAGAGG	Ambiguous	hsa-mir-320a (7);hsa-mir-320b-1 (7);hsa-mir-320b-2 (7);hsa-mir-320c-1 (7);hsa-mir-320c-2 (7);hsa-mir-320d-1 (7);hsa-mir-320d-2 (7)	None	0	miR_320_family
TCGA-YB-A89D-11A-11R-A36B-13	AAAAGCTGGGTTGAGAGGG	Exclusive	hsa-mir-320a (6);hsa-mir-320b-1 (6);hsa-mir-320b-2 (6);hsa-mir-320c-1 (6);hsa-mir-320c-2 (6)	None	0	miR_320_family
TCGA-YB-A89D-11A-11R-A36B-13	AAAGCTGGGTTGAGAGGG	Exclusive	hsa-mir-320a (1);hsa-mir-320b-1 (1);hsa-mir-320b-2 (1);hsa-mir-320c-1 (1);hsa-mir-320c-2 (1)	None	0	miR_320_family
TCGA-YB-A89D-11A-11R-A36B-13	GAAAAGCTGGGTTGAGAG	Ambiguous	hsa-mir-320a (1);hsa-mir-320b-1 (1);hsa-mir-320b-2 (1);hsa-mir-320c-1 (1);hsa-mir-320c-2 (1);hsa-mir-320d-1 (1);hsa-mir-320d-2 (1)	None	0	miR_320_family
TCGA-YB-A89D-11A-11R-A36B-13	GAAAAGCTGGGTTGAGAGGG	Exclusive	hsa-mir-320a (1);hsa-mir-320b-1 (1);hsa-mir-320b-2 (1);hsa-mir-320c-1 (1);hsa-mir-320c-2 (1)	None	0	miR_320_family
TCGA-HV-A5A3-11A-11R-A26Y-13	AAAAGCTGGGTTGAGAGGA	Ambiguous	hsa-mir-320d-1 (1);hsa-mir-320d-2 (1)	None	0	miR_320_family
TCGA-H6-8124-11A-01R-2401-13	GTTTTGTTTGGGTTTGTT	Ambiguous	hsa-mir-331 (4)	None	0
TCGA-H6-A45N-11A-12R-A26Y-13	GTTTTGTTTGGGTTTGTT	Ambiguous	hsa-mir-331 (2)	None	0
TCGA-HV-A5A3-11A-11R-A26Y-13	GTTTTGTTTGGGTTTGTT	Ambiguous	hsa-mir-331 (3)	None	0
TCGA-YB-A89D-11A-11R-A36B-13	GTTTTGTTTGGGTTTGTT	Ambiguous	hsa-mir-331 (1)	None	0
TCGA-H6-8124-11A-01R-2401-13	TCCCTGTCCTCCAGGAGC	Ambiguous	hsa-mir-339 (1)	None	0
TCGA-H6-8124-11A-01R-2401-13	TCCCTGTCCTCCAGGAGCT	Ambiguous	hsa-mir-339 (7)	None	0
TCGA-H6-A45N-11A-12R-A26Y-13	CTCCCTGTCCTCCAGGAGCT	Ambiguous	hsa-mir-339 (1)	None	0
TCGA-H6-A45N-11A-12R-A26Y-13	TCCCTGTCCTCCAGGAGCT	Ambiguous	hsa-mir-339 (4)	None	0
TCGA-HV-A5A3-11A-11R-A26Y-13	TCCCTGTCCTCCAGGAGCT	Ambiguous	hsa-mir-339 (1)	None	0
TCGA-YB-A89D-11A-11R-A36B-13	TCCCTGTCCTCCAGGAGC	Ambiguous	hsa-mir-339 (1)	None	0
TCGA-YB-A89D-11A-11R-A36B-13	TCCCTGTCCTCCAGGAGCT	Ambiguous	hsa-mir-339 (2)	None	0
TCGA-H6-8124-11A-01R-2401-13	TGGGCTGGGCTGGGCTGGG	Ambiguous	hsa-mir-3620 (1)	None	0
TCGA-HV-A5A3-11A-11R-A26Y-13	GTGGGCTGGGCTGGGCTGGG	Ambiguous	hsa-mir-3620 (1)	None	0
TCGA-H6-8124-11A-01R-2401-13	CCGGGTGCCGCGCGGTGCCGC	Ambiguous	hsa-mir-3648-1 (2);hsa-mir-3648-2 (2)	None	0
TCGA-H6-8124-11A-01R-2401-13	GCGTCCCCTTCCCCGCCGGCC	Ambiguous	hsa-mir-3648-1 (1);hsa-mir-3648-2 (1)	None	0
TCGA-H6-8124-11A-01R-2401-13	GGGATCGCCGAGGGCCGGTCGG	Ambiguous	hsa-mir-3648-1 (1);hsa-mir-3648-2 (1)	None	0
TCGA-H6-8124-11A-01R-2401-13	GTCGGCCGCGCTCGAGGGGTCCC	Ambiguous	hsa-mir-3648-1 (1);hsa-mir-3648-2 (1)	None	0
TCGA-HV-A5A3-11A-11R-A26Y-13	GGGATCGCCGAGGGCCGGTCGGCC	Ambiguous	hsa-mir-3648-1 (1);hsa-mir-3648-2 (1)	None	0
TCGA-HV-A5A3-11A-11R-A26Y-13	GTCGGCCGCCCCGGGTGCCGCGCG	Ambiguous	hsa-mir-3648-1 (1);hsa-mir-3648-2 (1)	None	0
TCGA-HV-A5A3-11A-11R-A26Y-13	GTGAGGCCCCGCGCGTGTGTCCCG	Ambiguous	hsa-mir-3648-1 (1);hsa-mir-3648-2 (1)	None	0
TCGA-YB-A89D-11A-11R-A36B-13	GCGGCGGTGGTGGGGGGAGCCGCGG	Ambiguous	hsa-mir-3648-1 (1);hsa-mir-3648-2 (1)	None	0
TCGA-YB-A89D-11A-11R-A36B-13	GCGTCCCCTTCCCCGCCGGCCGC	Ambiguous	hsa-mir-3648-1 (1);hsa-mir-3648-2 (1)	None	0
TCGA-YB-A89D-11A-11R-A36B-13	GTCGGCCGCGCTCGAGGGGTCCCC	Ambiguous	hsa-mir-3648-1 (1);hsa-mir-3648-2 (1)	None	0
TCGA-H6-8124-11A-01R-2401-13	ACCTGGACCCAGCGTAGACA	Ambiguous	hsa-mir-3690-1 (1);hsa-mir-3690-2 (1)	None	0
TCGA-H6-8124-11A-01R-2401-13	ACCTGGACCCAGCGTAGACAA	Ambiguous	hsa-mir-3690-1 (2);hsa-mir-3690-2 (2)	None	0
TCGA-H6-8124-11A-01R-2401-13	ACCTGGACCCAGCGTAGACAAA	Ambiguous	hsa-mir-3690-1 (1);hsa-mir-3690-2 (1)	None	0
TCGA-H6-8124-11A-01R-2401-13	ACCTGGACCCAGCGTAGACAAAG	Ambiguous	hsa-mir-3690-1 (3);hsa-mir-3690-2 (3)	None	0
TCGA-H6-A45N-11A-12R-A26Y-13	ACCTGGACCCAGCGTAGACAAAG	Ambiguous	hsa-mir-3690-1 (1);hsa-mir-3690-2 (1)	None	0
TCGA-H6-A45N-11A-12R-A26Y-13	ACCTGGACCCAGCGTAGACAAAGA	Ambiguous	hsa-mir-3690-1 (1);hsa-mir-3690-2 (1)	None	0
TCGA-H6-A45N-11A-12R-A26Y-13	CATATCTACCTGGACCCAGTGT	Ambiguous	hsa-mir-3690-1 (1);hsa-mir-3690-2 (1)	None	0
TCGA-HV-A5A3-11A-11R-A26Y-13	ACCTGGACCCAGCGTAGAC	Ambiguous	hsa-mir-3690-1 (1);hsa-mir-3690-2 (1)	None	0
TCGA-HV-A5A3-11A-11R-A26Y-13	ACCTGGACCCAGCGTAGACAA	Ambiguous	hsa-mir-3690-1 (1);hsa-mir-3690-2 (1)	None	0
TCGA-HV-A5A3-11A-11R-A26Y-13	ACCTGGACCCAGCGTAGACAAAG	Ambiguous	hsa-mir-3690-1 (3);hsa-mir-3690-2 (3)	None	0
TCGA-HV-A5A3-11A-11R-A26Y-13	ACCTGGACCCAGCGTAGACAAAGA	Ambiguous	hsa-mir-3690-1 (3);hsa-mir-3690-2 (3)	None	0
TCGA-YB-A89D-11A-11R-A36B-13	ACCTGGACCCAGCGTAGACAAAG	Ambiguous	hsa-mir-3690-1 (2);hsa-mir-3690-2 (2)	None	0
TCGA-YB-A89D-11A-11R-A36B-13	ACCTGGACCCAGCGTAGACAAAGA	Ambiguous	hsa-mir-3690-1 (3);hsa-mir-3690-2 (3)	None	0
TCGA-H6-8124-11A-01R-2401-13	CTTATCAGATTGTATTGT	Ambiguous	hsa-mir-374a (3)	None	0
TCGA-HV-A5A3-11A-11R-A26Y-13	CTTATCAGATTGTATTGT	Ambiguous	hsa-mir-374a (2)	None	0
TCGA-H6-8124-11A-01R-2401-13	ACTGGACTTGGAGTCAGA	Ambiguous	hsa-mir-378a (21);hsa-mir-378c (21);hsa-mir-378d-1 (21);hsa-mir-378d-2 (21)	None	0
TCGA-H6-8124-11A-01R-2401-13	ACTGGACTTGGAGTCAGAA	Ambiguous	hsa-mir-378a (8);hsa-mir-378c (8);hsa-mir-378d-1 (8);hsa-mir-378d-2 (8)	None	0
TCGA-H6-8124-11A-01R-2401-13	ACTGGACTTGGAGTCAGAAG	Ambiguous	hsa-mir-378a (487);hsa-mir-378c (487)	None	0
TCGA-H6-8124-11A-01R-2401-13	CACTGGACTTGGAGTCAGA	Ambiguous	hsa-mir-378a (1);hsa-mir-378c (1);hsa-mir-378d-2 (1)	None	0
TCGA-H6-8124-11A-01R-2401-13	CACTGGACTTGGAGTCAGAAG	Ambiguous	hsa-mir-378a (28);hsa-mir-378c (28)	None	0
TCGA-H6-8124-11A-01R-2401-13	CTCCTGACTCCAGGTCCT	Ambiguous	hsa-mir-378a (1)	None	0
TCGA-H6-8124-11A-01R-2401-13	CTGGACTTGGAGTCAGAA	Ambiguous	hsa-mir-378a (1);hsa-mir-378c (1);hsa-mir-378d-1 (1);hsa-mir-378d-2 (1)	None	0
TCGA-H6-8124-11A-01R-2401-13	CTGGACTTGGAGTCAGAAG	Ambiguous	hsa-mir-378a (41);hsa-mir-378c (41)	None	0
TCGA-H6-8124-11A-01R-2401-13	TGGACTTGGAGTCAGAAG	Ambiguous	hsa-mir-378a (1);hsa-mir-378c (1)	None	0
TCGA-H6-8124-11A-01R-2401-13	TGGACTTGGAGTCAGAAGGC	Ambiguous	hsa-mir-378a (1)	None	0
TCGA-H6-A45N-11A-12R-A26Y-13	ACTGGACTTGGAGTCAGAA	Ambiguous	hsa-mir-378a (1);hsa-mir-378c (1);hsa-mir-378d-1 (1);hsa-mir-378d-2 (1)	None	0
TCGA-H6-A45N-11A-12R-A26Y-13	ACTGGACTTGGAGTCAGAAG	Ambiguous	hsa-mir-378a (51);hsa-mir-378c (51)	None	0
TCGA-H6-A45N-11A-12R-A26Y-13	CACTGGACTTGGAGTCAGAAG	Ambiguous	hsa-mir-378a (4);hsa-mir-378c (4)	None	0
TCGA-H6-A45N-11A-12R-A26Y-13	CTGGACTTGGAGTCAGAAG	Ambiguous	hsa-mir-378a (4);hsa-mir-378c (4)	None	0
TCGA-HV-A5A3-11A-11R-A26Y-13	ACTGGACTTGGAGTCAGA	Ambiguous	hsa-mir-378a (2);hsa-mir-378c (2);hsa-mir-378d-1 (2);hsa-mir-378d-2 (2)	None	0
TCGA-HV-A5A3-11A-11R-A26Y-13	ACTGGACTTGGAGTCAGAAG	Ambiguous	hsa-mir-378a (119);hsa-mir-378c (119)	None	0
TCGA-HV-A5A3-11A-11R-A26Y-13	CACTGGACTTGGAGTCAGAAG	Ambiguous	hsa-mir-378a (6);hsa-mir-378c (6)	None	0
TCGA-HV-A5A3-11A-11R-A26Y-13	CTGGACTTGGAGTCAGAAG	Ambiguous	hsa-mir-378a (10);hsa-mir-378c (10)	None	0
TCGA-YB-A89D-11A-11R-A36B-13	ACTGGACTTGGAGTCAGA	Ambiguous	hsa-mir-378a (4);hsa-mir-378c (4);hsa-mir-378d-1 (4);hsa-mir-378d-2 (4)	None	0
TCGA-YB-A89D-11A-11R-A36B-13	ACTGGACTTGGAGTCAGAA	Ambiguous	hsa-mir-378a (4);hsa-mir-378c (4);hsa-mir-378d-1 (4);hsa-mir-378d-2 (4)	None	0
TCGA-YB-A89D-11A-11R-A36B-13	ACTGGACTTGGAGTCAGAAG	Ambiguous	hsa-mir-378a (608);hsa-mir-378c (608)	None	0
TCGA-YB-A89D-11A-11R-A36B-13	CACTGGACTTGGAGTCAGAA	Ambiguous	hsa-mir-378a (1);hsa-mir-378c (1);hsa-mir-378d-2 (1)	None	0
TCGA-YB-A89D-11A-11R-A36B-13	CACTGGACTTGGAGTCAGAAG	Ambiguous	hsa-mir-378a (12);hsa-mir-378c (12)	None	0
TCGA-YB-A89D-11A-11R-A36B-13	CTGGACTTGGAGTCAGAAG	Ambiguous	hsa-mir-378a (16);hsa-mir-378c (16)	None	0
TCGA-H6-8124-11A-01R-2401-13	CTGGACTTGGAGTCAGAAGA	Ambiguous	hsa-mir-378c (8)	None	0
TCGA-H6-8124-11A-01R-2401-13	ACTGGACTTGGAGTCAGAAAA	Ambiguous	hsa-mir-378d-2 (1)	None	0
TCGA-H6-8124-11A-01R-2401-13	CACTGGACTTGGAGCCAGAAG	Ambiguous	hsa-mir-378f (1)	None	0
TCGA-YB-A89D-11A-11R-A36B-13	ACTGGACTTGGAGCCAGAAG	Ambiguous	hsa-mir-378f (1)	None	0
TCGA-H6-A45N-11A-12R-A26Y-13	CCCAGCACTTTGGGAGGC	Ambiguous	hsa-mir-3929 (1)	None	0
TCGA-YB-A89D-11A-11R-A36B-13	TCAGGTGTGGAAACTGAGG	Ambiguous	hsa-mir-3934 (1)	None	0
TCGA-H6-8124-11A-01R-2401-13	GCGGCGGCGGCGGCGGAGGC	Ambiguous	hsa-mir-3960 (1)	None	0
TCGA-H6-8124-11A-01R-2401-13	CTCATTAAATGTTTGTTGAAT	Ambiguous	hsa-mir-421 (1)	None	0
TCGA-HV-A5A3-11A-11R-A26Y-13	CTCATTAAATGTTTGTTGAAT	Ambiguous	hsa-mir-421 (2)	None	0
TCGA-H6-8124-11A-01R-2401-13	ACCCCACTCCTGGTACCA	Ambiguous	hsa-mir-4286 (95)	None	0
TCGA-H6-8124-11A-01R-2401-13	ACCCCACTCCTGGTACCAT	Ambiguous	hsa-mir-4286 (14)	None	0
TCGA-H6-A45N-11A-12R-A26Y-13	ACCCCACTCCTGGTACCA	Ambiguous	hsa-mir-4286 (4)	None	0
TCGA-H6-A45N-11A-12R-A26Y-13	ACCCCACTCCTGGTACCAT	Ambiguous	hsa-mir-4286 (1)	None	0
TCGA-HV-A5A3-11A-11R-A26Y-13	ACCCCACTCCTGGTACCA	Ambiguous	hsa-mir-4286 (6)	None	0
TCGA-HV-A5A3-11A-11R-A26Y-13	ACCCCACTCCTGGTACCAT	Ambiguous	hsa-mir-4286 (1)	None	0
TCGA-YB-A89D-11A-11R-A36B-13	ACCCCACTCCTGGTACCA	Ambiguous	hsa-mir-4286 (9)	None	0
TCGA-YB-A89D-11A-11R-A36B-13	ACCCCACTCCTGGTACCAT	Ambiguous	hsa-mir-4286 (2)	None	0
TCGA-H6-8124-11A-01R-2401-13	GATGGACGTACTTTGTCTG	Ambiguous	hsa-mir-4426 (1)	None	0
TCGA-HV-A5A3-11A-11R-A26Y-13	GAACTCGAGTTGGAAGAG	Ambiguous	hsa-mir-4444-1 (1);hsa-mir-4444-2 (1)	None	0
TCGA-H6-8124-11A-01R-2401-13	ATCCGAGTCACGGCACCA	Ambiguous	hsa-mir-4454 (1)	None	0
TCGA-H6-8124-11A-01R-2401-13	GGGTGCGGGCCGGCGGGGT	Ambiguous	hsa-mir-4466 (2)	None	0
TCGA-YB-A89D-11A-11R-A36B-13	ACAAATGTCCTTAATAGCAATCC	Ambiguous	hsa-mir-4477b (1)	None	0
TCGA-H6-A45N-11A-12R-A26Y-13	AAAAGGCGGGAGAAGCCCC	Ambiguous	hsa-mir-4484 (1)	None	0
TCGA-HV-A5A3-11A-11R-A26Y-13	AAAAGGCGGGAGAAGCCCC	Ambiguous	hsa-mir-4484 (1)	None	0
TCGA-YB-A89D-11A-11R-A36B-13	AAAAGGCGGGAGAAGCCCC	Ambiguous	hsa-mir-4484 (1)	None	0
TCGA-H6-8124-11A-01R-2401-13	AGGGGGCGGGCTCCGGCG	Ambiguous	hsa-mir-4488 (1)	None	0
TCGA-H6-8124-11A-01R-2401-13	TCAGTCTCATCTGCAAAGA	Ambiguous	hsa-mir-452 (2)	None	0
TCGA-H6-8124-11A-01R-2401-13	CTCTAGAGGGAAGCACTTT	Ambiguous	hsa-mir-518d (1);hsa-mir-518f (1);hsa-mir-520c (1);hsa-mir-526a-1 (1);hsa-mir-526a-2 (1)	None	0
TCGA-H6-8124-11A-01R-2401-13	CTCTAGAGGGAAGCACTTTC	Ambiguous	hsa-mir-518d (2);hsa-mir-518f (2);hsa-mir-520c (2);hsa-mir-526a-1 (2);hsa-mir-526a-2 (2)	None	0
TCGA-HV-A5A3-11A-11R-A26Y-13	CTCTAGAGGGAAGCACTTT	Ambiguous	hsa-mir-518d (1);hsa-mir-518f (1);hsa-mir-520c (1);hsa-mir-526a-1 (1);hsa-mir-526a-2 (1)	None	0
TCGA-H6-8124-11A-01R-2401-13	CTCTAGAGGGAAGCGCTTT	Exclusive	hsa-mir-518e (1);hsa-mir-519a-1 (1);hsa-mir-519b (1);hsa-mir-519c (1);hsa-mir-522 (1);hsa-mir-523 (1)	None	0
TCGA-H6-8124-11A-01R-2401-13	CTCTAGAGGGAAGCGCTTTC	Exclusive	hsa-mir-518e (1);hsa-mir-519a-1 (1);hsa-mir-519b (1);hsa-mir-519c (1);hsa-mir-522 (1);hsa-mir-523 (1)	None	0
TCGA-H6-8124-11A-01R-2401-13	CTCTAGAGGGAAGCGCTTTCT	Exclusive	hsa-mir-518e (11);hsa-mir-519a-1 (11);hsa-mir-519b (11);hsa-mir-519c (11);hsa-mir-522 (11);hsa-mir-523 (11)	None	0
TCGA-H6-8124-11A-01R-2401-13	CTCTAGAGGGAAGCGCTTTCTGT	Exclusive	hsa-mir-518e (3);hsa-mir-519a-1 (3);hsa-mir-519b (3);hsa-mir-519c (3);hsa-mir-522 (3);hsa-mir-523 (3)	None	0
TCGA-H6-8124-11A-01R-2401-13	CTCTAGAGGGAAGCGCTTTCTGTT	Exclusive	hsa-mir-518e (2);hsa-mir-519a-1 (2);hsa-mir-519b (2);hsa-mir-519c (2);hsa-mir-522 (2);hsa-mir-523 (2)	None	0
TCGA-H6-8124-11A-01R-2401-13	TCTAGAGGGAAGCGCTTTCTG	Exclusive	hsa-mir-518e (1);hsa-mir-519a-1 (1);hsa-mir-519b (1);hsa-mir-519c (1);hsa-mir-522 (1);hsa-mir-523 (1)	None	0
TCGA-YB-A89D-11A-11R-A36B-13	CTCTAGAGGGAAGCGCTTTCT	Exclusive	hsa-mir-518e (5);hsa-mir-519a-1 (5);hsa-mir-519b (5);hsa-mir-519c (5);hsa-mir-522 (5);hsa-mir-523 (5)	None	0
TCGA-YB-A89D-11A-11R-A36B-13	CTCTAGAGGGAAGCGCTTTCTG	Exclusive	hsa-mir-518e (1);hsa-mir-519a-1 (1);hsa-mir-519b (1);hsa-mir-519c (1);hsa-mir-522 (1);hsa-mir-523 (1)	None	0
TCGA-YB-A89D-11A-11R-A36B-13	CTCTAGAGGGAAGCGCTTTCTGT	Exclusive	hsa-mir-518e (2);hsa-mir-519a-1 (2);hsa-mir-519b (2);hsa-mir-519c (2);hsa-mir-522 (2);hsa-mir-523 (2)	None	0
TCGA-H6-8124-11A-01R-2401-13	ATTCTGCATTTTTAGCAAGTTC	Ambiguous	hsa-mir-544a (3)	None	0
TCGA-H6-8124-11A-01R-2401-13	TCTTGTTAAAAAGCAGATTCT	Ambiguous	hsa-mir-544a (1)	None	0
TCGA-HV-A5A3-11A-11R-A26Y-13	TTCTGCATTTTTAGCAAGTTC	Ambiguous	hsa-mir-544a (1)	None	0
TCGA-YB-A89D-11A-11R-A36B-13	TCTTGTTAAAAAGCAGATTCT	Ambiguous	hsa-mir-544a (3)	None	0
TCGA-YB-A89D-11A-11R-A36B-13	TCAGCAAACATTTATTGTGTGC	Ambiguous	hsa-mir-545 (1)	None	0
TCGA-H6-8124-11A-01R-2401-13	CAAAACTGGCAATTACTTTTG	Ambiguous	hsa-mir-548a-1 (1);hsa-mir-548a-2 (1);hsa-mir-548a-3 (1)	None	0
TCGA-H6-A45N-11A-12R-A26Y-13	CAAAACTGGCAATTACTTTTG	Ambiguous	hsa-mir-548a-1 (1);hsa-mir-548a-2 (1);hsa-mir-548a-3 (1)	None	0
TCGA-YB-A89D-11A-11R-A36B-13	CAAAACTGGCAATTACTTTTGC	Ambiguous	hsa-mir-548a-1 (1);hsa-mir-548a-2 (1);hsa-mir-548a-3 (1)	None	0
TCGA-H6-8124-11A-01R-2401-13	AAAAACCACAATTACTTTTG	Ambiguous	hsa-mir-548aa-1 (1);hsa-mir-548aa-2 (1);hsa-mir-548t (1)	None	0
TCGA-H6-8124-11A-01R-2401-13	AACCACAATTACTTTTGCACCA	Ambiguous	hsa-mir-548aa-1 (1);hsa-mir-548aa-2 (1);hsa-mir-548t (1)	None	0
TCGA-H6-8124-11A-01R-2401-13	ACCACAATTACTTTTGCACC	Ambiguous	hsa-mir-548aa-1 (1);hsa-mir-548aa-2 (1);hsa-mir-548h-2 (1);hsa-mir-548t (1)	None	0
TCGA-H6-8124-11A-01R-2401-13	CAAAAACCACAATTACTTTTGC	Ambiguous	hsa-mir-548aa-1 (2);hsa-mir-548aa-2 (2);hsa-mir-548t (2)	None	0
TCGA-H6-A45N-11A-12R-A26Y-13	AAACCACAATTACTTTTGCACCA	Ambiguous	hsa-mir-548aa-1 (1);hsa-mir-548aa-2 (1);hsa-mir-548t (1)	None	0
TCGA-H6-A45N-11A-12R-A26Y-13	AACCACAATTACTTTTGCACCA	Ambiguous	hsa-mir-548aa-1 (3);hsa-mir-548aa-2 (3);hsa-mir-548t (3)	None	0
TCGA-H6-A45N-11A-12R-A26Y-13	AATTACTTTTGCACCAACCTA	Ambiguous	hsa-mir-548aa-1 (2);hsa-mir-548aa-2 (2);hsa-mir-548f-2 (2);hsa-mir-548f-3 (2);hsa-mir-548h-2 (2);hsa-mir-548h-3 (2);hsa-mir-548h-4 (2);hsa-mir-548n (2);hsa-mir-548t (2);hsa-mir-548z (2)	None	0
TCGA-H6-A45N-11A-12R-A26Y-13	ATTACTTTTGCACCAACCTAA	Ambiguous	hsa-mir-548aa-1 (1);hsa-mir-548aa-2 (1);hsa-mir-548bc (1);hsa-mir-548f-2 (1);hsa-mir-548f-3 (1);hsa-mir-548h-2 (1);hsa-mir-548h-3 (1);hsa-mir-548h-4 (1);hsa-mir-548n (1);hsa-mir-548t (1);hsa-mir-548z (1)	None	0
TCGA-H6-A45N-11A-12R-A26Y-13	ATTACTTTTGCACCAACCTAAT	Ambiguous	hsa-mir-548aa-1 (1);hsa-mir-548bc (1);hsa-mir-548f-2 (1);hsa-mir-548f-3 (1);hsa-mir-548h-2 (1);hsa-mir-548h-4 (1);hsa-mir-548n (1);hsa-mir-548z (1)	None	0
TCGA-HV-A5A3-11A-11R-A26Y-13	AAACCACAATTACTTTTGCAC	Ambiguous	hsa-mir-548aa-1 (1);hsa-mir-548aa-2 (1);hsa-mir-548t (1)	None	0
TCGA-HV-A5A3-11A-11R-A26Y-13	AACCACAATTACTTTTGCACC	Ambiguous	hsa-mir-548aa-1 (3);hsa-mir-548aa-2 (3);hsa-mir-548t (3)	None	0
TCGA-HV-A5A3-11A-11R-A26Y-13	AACCACAATTACTTTTGCACCA	Ambiguous	hsa-mir-548aa-1 (2);hsa-mir-548aa-2 (2);hsa-mir-548t (2)	None	0
TCGA-YB-A89D-11A-11R-A36B-13	AACCACAATTACTTTTGCACCA	Ambiguous	hsa-mir-548aa-1 (1);hsa-mir-548aa-2 (1);hsa-mir-548t (1)	None	0
TCGA-H6-8124-11A-01R-2401-13	CAAAAGTAATTGTGGATTTTG	Ambiguous	hsa-mir-548ab (1);hsa-mir-548n (1)	None	0
TCGA-H6-A45N-11A-12R-A26Y-13	CAAAAGTAATTGTGGATTTTG	Ambiguous	hsa-mir-548ab (1);hsa-mir-548n (1)	None	0
TCGA-H6-8124-11A-01R-2401-13	AAAAGTAATTGTGGTTTTTG	Ambiguous	hsa-mir-548ad (1);hsa-mir-548ae-2 (1);hsa-mir-548ay (1);hsa-mir-548d-1 (1);hsa-mir-548d-2 (1)	None	0
TCGA-H6-8124-11A-01R-2401-13	CAAAAGTAATTGTGGTTTT	Ambiguous	hsa-mir-548ad (1);hsa-mir-548ae-2 (1);hsa-mir-548ay (1);hsa-mir-548b (1);hsa-mir-548d-1 (1);hsa-mir-548d-2 (1)	None	0
TCGA-H6-8124-11A-01R-2401-13	CAAAAGTAATTGTGGTTTTTGA	Ambiguous	hsa-mir-548ad (1)	None	0
TCGA-H6-A45N-11A-12R-A26Y-13	AAAAGTAATTGTGGTTTTTG	Ambiguous	hsa-mir-548ad (2);hsa-mir-548ae-2 (2);hsa-mir-548ay (2);hsa-mir-548d-1 (2);hsa-mir-548d-2 (2)	None	0
TCGA-HV-A5A3-11A-11R-A26Y-13	GCAAAAGTAATTGTGGTTTTTG	Ambiguous	hsa-mir-548ad (1);hsa-mir-548ae-2 (1);hsa-mir-548ay (1);hsa-mir-548d-1 (1);hsa-mir-548d-2 (1)	None	0
TCGA-YB-A89D-11A-11R-A36B-13	AAAAGTAATTGTGGTTTTTG	Ambiguous	hsa-mir-548ad (1);hsa-mir-548ae-2 (1);hsa-mir-548ay (1);hsa-mir-548d-1 (1);hsa-mir-548d-2 (1)	None	0
TCGA-YB-A89D-11A-11R-A36B-13	GTTGGTGCAAAAGTAATTGTGGT	Ambiguous	hsa-mir-548ad (1);hsa-mir-548ay (1);hsa-mir-548d-1 (1);hsa-mir-548d-2 (1)	None	0
TCGA-H6-8124-11A-01R-2401-13	CAAAAACTGCAGTTACTTTTG	Ambiguous	hsa-mir-548ah (1);hsa-mir-548am (1);hsa-mir-548p (1)	None	0
TCGA-H6-A45N-11A-12R-A26Y-13	AAAGTAATTGCAGTTTTTGC	Ambiguous	hsa-mir-548aj-2 (1);hsa-mir-548ar (1);hsa-mir-548g (1);hsa-mir-548x (1)	None	0
TCGA-H6-A45N-11A-12R-A26Y-13	AAAAGTAACTGCGGTTTTTG	Ambiguous	hsa-mir-548ak (1);hsa-mir-548w (1)	None	0
TCGA-H6-A45N-11A-12R-A26Y-13	GTTGGTGCAAAAGTAACTGCGG	Ambiguous	hsa-mir-548ak (1);hsa-mir-548w (1)	None	0
TCGA-YB-A89D-11A-11R-A36B-13	ATGGCAAAAACGGCAATGACT	Ambiguous	hsa-mir-548al (2)	None	0
TCGA-H6-8124-11A-01R-2401-13	AAAAGTAATTGCGGTTTTTGCC	Ambiguous	hsa-mir-548am (1);hsa-mir-548c (1);hsa-mir-548o-2 (1)	None	0
TCGA-H6-A45N-11A-12R-A26Y-13	AAAAGTAATTGCGGTTTTTGC	Ambiguous	hsa-mir-548am (1);hsa-mir-548au (1);hsa-mir-548c (1);hsa-mir-548o-2 (1)	None	0
TCGA-H6-A45N-11A-12R-A26Y-13	AAAGTAATTGCGGTTTTTGCCG	Ambiguous	hsa-mir-548am (1)	None	0
TCGA-H6-A45N-11A-12R-A26Y-13	GTTGGTGCAAAAGTAATTGCG	Ambiguous	hsa-mir-548am (1);hsa-mir-548ap (1);hsa-mir-548c (1);hsa-mir-548i-1 (1);hsa-mir-548i-4 (1)	None	0
TCGA-H6-A45N-11A-12R-A26Y-13	TGGTGCAAAAGTAATTGCGGTTT	Ambiguous	hsa-mir-548am (1);hsa-mir-548c (1);hsa-mir-548o-2 (1)	None	0
TCGA-HV-A5A3-11A-11R-A26Y-13	AAAGTAATTGCGGTTTTTGC	Ambiguous	hsa-mir-548am (1);hsa-mir-548au (1);hsa-mir-548c (1);hsa-mir-548o-2 (1)	None	0
TCGA-YB-A89D-11A-11R-A36B-13	AAAAGTAATTGCGGTTTTTGC	Ambiguous	hsa-mir-548am (1);hsa-mir-548au (1);hsa-mir-548c (1);hsa-mir-548o-2 (1)	None	0
TCGA-YB-A89D-11A-11R-A36B-13	AAAGTAATTGCGGTTTTTGCCG	Ambiguous	hsa-mir-548am (1)	None	0
TCGA-H6-8124-11A-01R-2401-13	CAAAAACTGCAATTACTTTT	Ambiguous	hsa-mir-548aq (1);hsa-mir-548ba (1);hsa-mir-548h-3 (1)	None	0
TCGA-H6-A45N-11A-12R-A26Y-13	GAAAGTAATTGCTGTTTTTG	Ambiguous	hsa-mir-548aq (1)	None	0
TCGA-HV-A5A3-11A-11R-A26Y-13	AAAAGTAATTGCGGTTTTTGCT	Ambiguous	hsa-mir-548au (1)	None	0
TCGA-H6-8124-11A-01R-2401-13	CAAAACTGCAGTTACTTTTG	Ambiguous	hsa-mir-548av (1);hsa-mir-548o (1);hsa-mir-548o-2 (1)	None	0
TCGA-H6-8124-11A-01R-2401-13	TGACTTTTGCATCAACCTAAT	Ambiguous	hsa-mir-548aw (1)	None	0
TCGA-H6-A45N-11A-12R-A26Y-13	AAAAGTAATTGTGGTTTTTGCA	Ambiguous	hsa-mir-548ay (1)	None	0
TCGA-HV-A5A3-11A-11R-A26Y-13	AAAAGTAATTGTGGTTTTTGC	Ambiguous	hsa-mir-548ay (1);hsa-mir-548d-1 (1);hsa-mir-548d-2 (1)	None	0
TCGA-YB-A89D-11A-11R-A36B-13	AAAAGTAATTGTGGTTTTTGC	Ambiguous	hsa-mir-548ay (1);hsa-mir-548d-1 (1);hsa-mir-548d-2 (1)	None	0
TCGA-YB-A89D-11A-11R-A36B-13	CAAAAGTAATTGTGGTTTTTGC	Ambiguous	hsa-mir-548ay (1);hsa-mir-548d-1 (1);hsa-mir-548d-2 (1)	None	0
TCGA-HV-A5A3-11A-11R-A26Y-13	AAGTGATTGTGGTTTTTGC	Ambiguous	hsa-mir-548az (1)	None	0
TCGA-H6-8124-11A-01R-2401-13	AAAAACTGTGATTACTTTTGCA	Ambiguous	hsa-mir-548bc (2)	None	0
TCGA-H6-8124-11A-01R-2401-13	CAAAAACTGTGATTACTTTTG	Ambiguous	hsa-mir-548bc (1)	None	0
TCGA-H6-A45N-11A-12R-A26Y-13	CAAAAACTGTGATTACTTTTG	Ambiguous	hsa-mir-548bc (2)	None	0
TCGA-HV-A5A3-11A-11R-A26Y-13	AAAAACTGTGATTACTTTTGC	Ambiguous	hsa-mir-548bc (1)	None	0
TCGA-HV-A5A3-11A-11R-A26Y-13	CAAAAACTGTGATTACTTTTGC	Ambiguous	hsa-mir-548bc (1)	None	0
TCGA-H6-8124-11A-01R-2401-13	AAAAGTAATTGCGGTTTTTGCCA	Ambiguous	hsa-mir-548c (2);hsa-mir-548o-2 (2)	None	0
TCGA-H6-8124-11A-01R-2401-13	AAAGTAATTGCGGTTTTTGCCA	Ambiguous	hsa-mir-548c (3);hsa-mir-548o-2 (3)	None	0
TCGA-H6-8124-11A-01R-2401-13	AATTACTTTTGCACCAACTTAA	Ambiguous	hsa-mir-548c (1)	None	0
TCGA-H6-A45N-11A-12R-A26Y-13	AAAGTAATTGCGGTTTTTGCCAT	Ambiguous	hsa-mir-548c (1);hsa-mir-548o-2 (1)	None	0
TCGA-HV-A5A3-11A-11R-A26Y-13	AAAGTAATTGCGGTTTTTGCCA	Ambiguous	hsa-mir-548c (1);hsa-mir-548o-2 (1)	None	0
TCGA-YB-A89D-11A-11R-A36B-13	AAAAGTAATTGCGGTTTTTGCCA	Ambiguous	hsa-mir-548c (1);hsa-mir-548o-2 (1)	None	0
TCGA-YB-A89D-11A-11R-A36B-13	AAAGTAATTGCGGTTTTTGCCA	Ambiguous	hsa-mir-548c (1);hsa-mir-548o-2 (1)	None	0
TCGA-H6-8124-11A-01R-2401-13	CAAAAACTGTAATTACTTTTG	Ambiguous	hsa-mir-548f-1 (2);hsa-mir-548f-2 (2);hsa-mir-548f-3 (2);hsa-mir-548f-4 (2)	None	0
TCGA-H6-A45N-11A-12R-A26Y-13	CAAAAACTGTAATTACTTTTG	Ambiguous	hsa-mir-548f-1 (4);hsa-mir-548f-2 (4);hsa-mir-548f-3 (4);hsa-mir-548f-4 (4)	None	0
TCGA-HV-A5A3-11A-11R-A26Y-13	CAAAAACTGTAATTACTTTTG	Ambiguous	hsa-mir-548f-1 (2);hsa-mir-548f-2 (2);hsa-mir-548f-3 (2);hsa-mir-548f-4 (2)	None	0
TCGA-H6-8124-11A-01R-2401-13	CAAAAACTGTAATTACTTTTGC	Ambiguous	hsa-mir-548f-2 (4);hsa-mir-548f-3 (4)	None	0
TCGA-H6-A45N-11A-12R-A26Y-13	CAAAAACTGTAATTACTTTTGC	Ambiguous	hsa-mir-548f-2 (2);hsa-mir-548f-3 (2)	None	0
TCGA-HV-A5A3-11A-11R-A26Y-13	CAAAAACTGTAATTACTTTTGC	Ambiguous	hsa-mir-548f-2 (2);hsa-mir-548f-3 (2)	None	0
TCGA-YB-A89D-11A-11R-A36B-13	CAAAAACTGTAATTACTTTTGC	Ambiguous	hsa-mir-548f-2 (3);hsa-mir-548f-3 (3)	None	0
TCGA-H6-8124-11A-01R-2401-13	AAAAGTAATCGCGGTTTTTGT	Ambiguous	hsa-mir-548h-1 (1);hsa-mir-548h-2 (1);hsa-mir-548h-3 (1);hsa-mir-548h-4 (1);hsa-mir-548h-5 (1)	None	0
TCGA-H6-A45N-11A-12R-A26Y-13	AAAAGTAATCGCGGTTTTTGT	Ambiguous	hsa-mir-548h-1 (1);hsa-mir-548h-2 (1);hsa-mir-548h-3 (1);hsa-mir-548h-4 (1);hsa-mir-548h-5 (1)	None	0
TCGA-H6-A45N-11A-12R-A26Y-13	AAAAGTAATCGCGGTTTTTGTC	Ambiguous	hsa-mir-548h-1 (1);hsa-mir-548h-2 (1);hsa-mir-548h-3 (1);hsa-mir-548h-4 (1);hsa-mir-548h-5 (1)	None	0
TCGA-H6-A45N-11A-12R-A26Y-13	AAAAGTAATCGCGGTTTTTGTCA	Ambiguous	hsa-mir-548h-1 (1);hsa-mir-548h-2 (1);hsa-mir-548h-3 (1);hsa-mir-548h-4 (1);hsa-mir-548h-5 (1)	None	0
TCGA-YB-A89D-11A-11R-A36B-13	AAAAGTAATCGCGGTTTTTGTC	Ambiguous	hsa-mir-548h-1 (1);hsa-mir-548h-2 (1);hsa-mir-548h-3 (1);hsa-mir-548h-4 (1);hsa-mir-548h-5 (1)	None	0
TCGA-H6-A45N-11A-12R-A26Y-13	AAACACCACAATTACTTTTG	Ambiguous	hsa-mir-548h-2 (1)	None	0
TCGA-YB-A89D-11A-11R-A36B-13	AAAAACCGCAATTACTTTTGCA	Ambiguous	hsa-mir-548h-4 (1);hsa-mir-548z (1)	None	0
TCGA-H6-8124-11A-01R-2401-13	GCTGGTGCAAAAGTAATTGC	Ambiguous	hsa-mir-548j (2)	None	0
TCGA-HV-A5A3-11A-11R-A26Y-13	AGCTGGTGCAAAAGTAATTGCGGT	Ambiguous	hsa-mir-548j (1)	None	0
TCGA-YB-A89D-11A-11R-A36B-13	CCAAAACTGCAGTTACTTTTG	Ambiguous	hsa-mir-548o (2);hsa-mir-548o-2 (2)	None	0
TCGA-H6-A45N-11A-12R-A26Y-13	GGTGCAAAAGTAATGGCGGTT	Ambiguous	hsa-mir-548q (1)	None	0
TCGA-H6-A45N-11A-12R-A26Y-13	GTGCAAAAGTAATGGCGGTTT	Ambiguous	hsa-mir-548q (1)	None	0
TCGA-HV-A5A3-11A-11R-A26Y-13	GTGCAAAAGTAATGGCGGTTT	Ambiguous	hsa-mir-548q (1)	None	0
TCGA-YB-A89D-11A-11R-A36B-13	AGGCTGGTGCAAAAGTAATGG	Ambiguous	hsa-mir-548q (1)	None	0
TCGA-YB-A89D-11A-11R-A36B-13	AGGCTGGTGCAAAAGTAATGGC	Ambiguous	hsa-mir-548q (1)	None	0
TCGA-H6-8124-11A-01R-2401-13	AGCTACAGTTACTTTTGC	Ambiguous	hsa-mir-548v (1)	None	0
TCGA-H6-A45N-11A-12R-A26Y-13	GAGCAAAAGTAATTGCGGTTT	Ambiguous	hsa-mir-548v (1)	None	0
TCGA-H6-8124-11A-01R-2401-13	AAAAGTAACTGCGGTTTTTGCC	Ambiguous	hsa-mir-548w (3)	None	0
TCGA-YB-A89D-11A-11R-A36B-13	AAAAGTAACTGCGGTTTTTGCC	Ambiguous	hsa-mir-548w (1)	None	0
TCGA-YB-A89D-11A-11R-A36B-13	CAAAAGTAACTGCGGTTTTTGC	Ambiguous	hsa-mir-548w (1)	None	0
TCGA-H6-A45N-11A-12R-A26Y-13	CAAAAACCGTGATTACTTTTG	Ambiguous	hsa-mir-548y (1)	None	0
TCGA-H6-8124-11A-01R-2401-13	CTCCTGAATAGCTGGGACTAC	Ambiguous	hsa-mir-5585 (1)	None	0
TCGA-HV-A5A3-11A-11R-A26Y-13	CCTGAATAGCTGGGACTA	Ambiguous	hsa-mir-5585 (1)	None	0
TCGA-H6-8124-11A-01R-2401-13	GGCTGGGTGCTCTTGTGCA	Ambiguous	hsa-mir-5589 (1)	None	0
TCGA-H6-8124-11A-01R-2401-13	AACTCTAGCCTGAGCAACAGA	Ambiguous	hsa-mir-5684 (1)	None	0
TCGA-H6-8124-11A-01R-2401-13	GAACTCTAGCCTGAGCAACAGA	Ambiguous	hsa-mir-5684 (1)	None	0
TCGA-H6-A45N-11A-12R-A26Y-13	ACTCTAGCCTGAGCAACAGA	Ambiguous	hsa-mir-5684 (1)	None	0
TCGA-HV-A5A3-11A-11R-A26Y-13	CTGAACTCTAGCCTGAGCAACAG	Ambiguous	hsa-mir-5684 (1)	None	0
TCGA-HV-A5A3-11A-11R-A26Y-13	GAACTCTAGCCTGAGCAACAGA	Ambiguous	hsa-mir-5684 (1)	None	0
TCGA-YB-A89D-11A-11R-A36B-13	GAACTCTAGCCTGAGCAACAGA	Ambiguous	hsa-mir-5684 (3)	None	0
TCGA-H6-8124-11A-01R-2401-13	AGTGGCTCATGCCTGTAATCCCAG	Ambiguous	hsa-mir-5708 (1)	None	0
TCGA-H6-8124-11A-01R-2401-13	AGTGTGTGTGTGTGAGTGTGT	Ambiguous	hsa-mir-574 (1)	None	0
TCGA-H6-8124-11A-01R-2401-13	CTCATGCACACACCCACA	Ambiguous	hsa-mir-574 (1)	None	0
TCGA-H6-8124-11A-01R-2401-13	GTGAGTGTGTGTGTGTGAGT	Ambiguous	hsa-mir-574 (1)	None	0
TCGA-H6-8124-11A-01R-2401-13	GTGAGTGTGTGTGTGTGAGTGT	Ambiguous	hsa-mir-574 (5)	None	0
TCGA-H6-8124-11A-01R-2401-13	TGAGTGTGTGTGTGTGAG	Ambiguous	hsa-mir-574 (2)	None	0
TCGA-H6-8124-11A-01R-2401-13	TGAGTGTGTGTGTGTGAGT	Ambiguous	hsa-mir-574 (13)	None	0
TCGA-H6-8124-11A-01R-2401-13	TGAGTGTGTGTGTGTGAGTG	Ambiguous	hsa-mir-574 (5)	None	0
TCGA-H6-8124-11A-01R-2401-13	TGAGTGTGTGTGTGTGAGTGT	Ambiguous	hsa-mir-574 (49)	None	0
TCGA-H6-8124-11A-01R-2401-13	TGAGTGTGTGTGTGTGAGTGTG	Ambiguous	hsa-mir-574 (28)	None	0
TCGA-H6-8124-11A-01R-2401-13	TGAGTGTGTGTGTGTGAGTGTGT	Ambiguous	hsa-mir-574 (30)	None	0
TCGA-H6-8124-11A-01R-2401-13	TGAGTGTGTGTGTGTGAGTGTGTG	Ambiguous	hsa-mir-574 (11)	None	0
TCGA-H6-8124-11A-01R-2401-13	TGAGTGTGTGTGTGTGAGTGTGTGT	Ambiguous	hsa-mir-574 (3)	None	0
TCGA-H6-A45N-11A-12R-A26Y-13	TGAGTGTGTGTGTGTGAG	Ambiguous	hsa-mir-574 (1)	None	0
TCGA-H6-A45N-11A-12R-A26Y-13	TGAGTGTGTGTGTGTGAGTGT	Ambiguous	hsa-mir-574 (5)	None	0
TCGA-H6-A45N-11A-12R-A26Y-13	TGAGTGTGTGTGTGTGAGTGTG	Ambiguous	hsa-mir-574 (3)	None	0
TCGA-H6-A45N-11A-12R-A26Y-13	TGAGTGTGTGTGTGTGAGTGTGT	Ambiguous	hsa-mir-574 (8)	None	0
TCGA-H6-A45N-11A-12R-A26Y-13	TGAGTGTGTGTGTGTGAGTGTGTG	Ambiguous	hsa-mir-574 (9)	None	0
TCGA-H6-A45N-11A-12R-A26Y-13	TGAGTGTGTGTGTGTGAGTGTGTGT	Ambiguous	hsa-mir-574 (2)	None	0
TCGA-HV-A5A3-11A-11R-A26Y-13	GAGTGTGTGTGTGTGAGTGT	Ambiguous	hsa-mir-574 (1)	None	0
TCGA-HV-A5A3-11A-11R-A26Y-13	GTGAGTGTGTGTGTGTGAGTGT	Ambiguous	hsa-mir-574 (1)	None	0
TCGA-HV-A5A3-11A-11R-A26Y-13	GTGTGTGTGTGTGAGTGTGTG	Ambiguous	hsa-mir-574 (1)	None	0
TCGA-HV-A5A3-11A-11R-A26Y-13	TGAGTGTGTGTGTGTGAGT	Ambiguous	hsa-mir-574 (3)	None	0
TCGA-HV-A5A3-11A-11R-A26Y-13	TGAGTGTGTGTGTGTGAGTGT	Ambiguous	hsa-mir-574 (20)	None	0
TCGA-HV-A5A3-11A-11R-A26Y-13	TGAGTGTGTGTGTGTGAGTGTG	Ambiguous	hsa-mir-574 (14)	None	0
TCGA-HV-A5A3-11A-11R-A26Y-13	TGAGTGTGTGTGTGTGAGTGTGT	Ambiguous	hsa-mir-574 (27)	None	0
TCGA-HV-A5A3-11A-11R-A26Y-13	TGAGTGTGTGTGTGTGAGTGTGTG	Ambiguous	hsa-mir-574 (14)	None	0
TCGA-HV-A5A3-11A-11R-A26Y-13	TGAGTGTGTGTGTGTGAGTGTGTGT	Ambiguous	hsa-mir-574 (6)	None	0
TCGA-YB-A89D-11A-11R-A36B-13	GTGAGTGTGTGTGTGTGAGTGT	Ambiguous	hsa-mir-574 (1)	None	0
TCGA-YB-A89D-11A-11R-A36B-13	TGAGTGTGTGTGTGTGAGT	Ambiguous	hsa-mir-574 (1)	None	0
TCGA-YB-A89D-11A-11R-A36B-13	TGAGTGTGTGTGTGTGAGTG	Ambiguous	hsa-mir-574 (1)	None	0
TCGA-YB-A89D-11A-11R-A36B-13	TGAGTGTGTGTGTGTGAGTGT	Ambiguous	hsa-mir-574 (32)	None	0
TCGA-YB-A89D-11A-11R-A36B-13	TGAGTGTGTGTGTGTGAGTGTG	Ambiguous	hsa-mir-574 (19)	None	0
TCGA-YB-A89D-11A-11R-A36B-13	TGAGTGTGTGTGTGTGAGTGTGT	Ambiguous	hsa-mir-574 (75)	None	0
TCGA-YB-A89D-11A-11R-A36B-13	TGAGTGTGTGTGTGTGAGTGTGTG	Ambiguous	hsa-mir-574 (9)	None	0
TCGA-YB-A89D-11A-11R-A36B-13	TGAGTGTGTGTGTGTGAGTGTGTGT	Ambiguous	hsa-mir-574 (8)	None	0
TCGA-YB-A89D-11A-11R-A36B-13	TGTGTGTGTGTGAGTGTGTG	Ambiguous	hsa-mir-574 (1)	None	0
TCGA-H6-8124-11A-01R-2401-13	AAGATGTGGAAAAATTGGAA	Ambiguous	hsa-mir-576 (2)	None	0
TCGA-H6-8124-11A-01R-2401-13	AAGATGTGGAAAAATTGGAAT	Ambiguous	hsa-mir-576 (1)	None	0
TCGA-H6-8124-11A-01R-2401-13	AAGATGTGGAAAAATTGGAATC	Ambiguous	hsa-mir-576 (1)	None	0
TCGA-H6-A45N-11A-12R-A26Y-13	AAGATGTGGAAAAATTGGAAT	Ambiguous	hsa-mir-576 (1)	None	0
TCGA-H6-A45N-11A-12R-A26Y-13	ATTCTAATTTCTCCACGT	Ambiguous	hsa-mir-576 (1)	None	0
TCGA-H6-A45N-11A-12R-A26Y-13	ATTCTAATTTCTCCACGTC	Ambiguous	hsa-mir-576 (1)	None	0
TCGA-HV-A5A3-11A-11R-A26Y-13	AAGATGTGGAAAAATTGGAAT	Ambiguous	hsa-mir-576 (1)	None	0
TCGA-HV-A5A3-11A-11R-A26Y-13	AAGATGTGGAAAAATTGGAATC	Ambiguous	hsa-mir-576 (1)	None	0
TCGA-YB-A89D-11A-11R-A36B-13	AAGATGTGGAAAAATTGGAAT	Ambiguous	hsa-mir-576 (2)	None	0
TCGA-YB-A89D-11A-11R-A36B-13	AAGATGTGGAAAAATTGGAATC	Ambiguous	hsa-mir-576 (2)	None	0
TCGA-YB-A89D-11A-11R-A36B-13	AAGATGTGGAAAAATTGGAATCC	Ambiguous	hsa-mir-576 (2)	None	0
TCGA-H6-A45N-11A-12R-A26Y-13	GTTTGCCTGGGACTGAGG	Ambiguous	hsa-mir-584 (1)	None	0
TCGA-H6-8124-11A-01R-2401-13	CTCAAAACCCTTCAGTGACTT	Ambiguous	hsa-mir-616 (1)	None	0
TCGA-H6-8124-11A-01R-2401-13	ACACTTGTTGGGATGACCTG	Ambiguous	hsa-mir-6500 (6)	None	0
TCGA-H6-8124-11A-01R-2401-13	ACACTTGTTGGGATGACCTGC	Ambiguous	hsa-mir-6500 (1)	None	0
TCGA-HV-A5A3-11A-11R-A26Y-13	ACACTTGTTGGGATGACCTG	Ambiguous	hsa-mir-6500 (1)	None	0
TCGA-YB-A89D-11A-11R-A36B-13	ACACTTGTTGGGATGACCTG	Ambiguous	hsa-mir-6500 (1)	None	0
TCGA-HV-A5A3-11A-11R-A26Y-13	TTCCACTGCCACTACCTA	Ambiguous	hsa-mir-6509 (1)	None	0
TCGA-H6-8124-11A-01R-2401-13	CCTCACCATCCCTTCTGCCTGC	Ambiguous	hsa-mir-6511a-1 (12);hsa-mir-6511a-2 (12);hsa-mir-6511a-3 (12);hsa-mir-6511a-4 (12)	None	0
TCGA-H6-8124-11A-01R-2401-13	CCTCACCATCCCTTCTGCCTGCA	Ambiguous	hsa-mir-6511a-1 (8);hsa-mir-6511a-2 (8);hsa-mir-6511a-3 (8);hsa-mir-6511a-4 (8)	None	0
TCGA-H6-8124-11A-01R-2401-13	CCTCACCATCCCTTCTGCCTGCAG	Ambiguous	hsa-mir-6511a-1 (2);hsa-mir-6511a-2 (2);hsa-mir-6511a-3 (2);hsa-mir-6511a-4 (2)	None	0
TCGA-H6-8124-11A-01R-2401-13	CTCACCATCCCTTCTGCCTGCAG	Ambiguous	hsa-mir-6511a-1 (1);hsa-mir-6511a-2 (1);hsa-mir-6511a-3 (1);hsa-mir-6511a-4 (1)	None	0
TCGA-H6-8124-11A-01R-2401-13	TCACCATCCCTTCTGCCTGCAG	Ambiguous	hsa-mir-6511a-1 (2);hsa-mir-6511a-2 (2);hsa-mir-6511a-3 (2);hsa-mir-6511a-4 (2)	None	0
TCGA-H6-A45N-11A-12R-A26Y-13	CCTCACCATCCCTTCTGCCTG	Ambiguous	hsa-mir-6511a-1 (2);hsa-mir-6511a-2 (2);hsa-mir-6511a-3 (2);hsa-mir-6511a-4 (2)	None	0
TCGA-H6-A45N-11A-12R-A26Y-13	CCTCACCATCCCTTCTGCCTGC	Ambiguous	hsa-mir-6511a-1 (3);hsa-mir-6511a-2 (3);hsa-mir-6511a-3 (3);hsa-mir-6511a-4 (3)	None	0
TCGA-H6-A45N-11A-12R-A26Y-13	CCTCACCATCCCTTCTGCCTGCA	Ambiguous	hsa-mir-6511a-1 (3);hsa-mir-6511a-2 (3);hsa-mir-6511a-3 (3);hsa-mir-6511a-4 (3)	None	0
TCGA-H6-A45N-11A-12R-A26Y-13	CCTCACCATCCCTTCTGCCTGCAG	Ambiguous	hsa-mir-6511a-1 (2);hsa-mir-6511a-2 (2);hsa-mir-6511a-3 (2);hsa-mir-6511a-4 (2)	None	0
TCGA-H6-A45N-11A-12R-A26Y-13	CTCACCATCCCTTCTGCCTGCA	Ambiguous	hsa-mir-6511a-1 (2);hsa-mir-6511a-2 (2);hsa-mir-6511a-3 (2);hsa-mir-6511a-4 (2)	None	0
TCGA-H6-A45N-11A-12R-A26Y-13	TCACCATCCCTTCTGCCTGCAG	Ambiguous	hsa-mir-6511a-1 (1);hsa-mir-6511a-2 (1);hsa-mir-6511a-3 (1);hsa-mir-6511a-4 (1)	None	0
TCGA-HV-A5A3-11A-11R-A26Y-13	CCTCACCATCCCTTCTGCCT	Ambiguous	hsa-mir-6511a-1 (1);hsa-mir-6511a-2 (1);hsa-mir-6511a-3 (1);hsa-mir-6511a-4 (1)	None	0
TCGA-HV-A5A3-11A-11R-A26Y-13	CCTCACCATCCCTTCTGCCTGC	Ambiguous	hsa-mir-6511a-1 (3);hsa-mir-6511a-2 (3);hsa-mir-6511a-3 (3);hsa-mir-6511a-4 (3)	None	0
TCGA-HV-A5A3-11A-11R-A26Y-13	CCTCACCATCCCTTCTGCCTGCA	Ambiguous	hsa-mir-6511a-1 (1);hsa-mir-6511a-2 (1);hsa-mir-6511a-3 (1);hsa-mir-6511a-4 (1)	None	0
TCGA-HV-A5A3-11A-11R-A26Y-13	CCTCACCATCCCTTCTGCCTGCAG	Ambiguous	hsa-mir-6511a-1 (3);hsa-mir-6511a-2 (3);hsa-mir-6511a-3 (3);hsa-mir-6511a-4 (3)	None	0
TCGA-HV-A5A3-11A-11R-A26Y-13	TCACCATCCCTTCTGCCTGCAG	Ambiguous	hsa-mir-6511a-1 (1);hsa-mir-6511a-2 (1);hsa-mir-6511a-3 (1);hsa-mir-6511a-4 (1)	None	0
TCGA-YB-A89D-11A-11R-A36B-13	CCTCACCATCCCTTCTGCCTGC	Ambiguous	hsa-mir-6511a-1 (4);hsa-mir-6511a-2 (4);hsa-mir-6511a-3 (4);hsa-mir-6511a-4 (4)	None	0
TCGA-YB-A89D-11A-11R-A36B-13	CCTCACCATCCCTTCTGCCTGCA	Ambiguous	hsa-mir-6511a-1 (5);hsa-mir-6511a-2 (5);hsa-mir-6511a-3 (5);hsa-mir-6511a-4 (5)	None	0
TCGA-YB-A89D-11A-11R-A36B-13	CCTCACCATCCCTTCTGCCTGCAG	Ambiguous	hsa-mir-6511a-1 (2);hsa-mir-6511a-2 (2);hsa-mir-6511a-3 (2);hsa-mir-6511a-4 (2)	None	0
TCGA-YB-A89D-11A-11R-A36B-13	CTCACCATCCCTTCTGCCTGCA	Ambiguous	hsa-mir-6511a-1 (1);hsa-mir-6511a-2 (1);hsa-mir-6511a-3 (1);hsa-mir-6511a-4 (1)	None	0
TCGA-YB-A89D-11A-11R-A36B-13	CTGCAGGCAGAAGTGGGGCTGA	Ambiguous	hsa-mir-6511a-1 (1);hsa-mir-6511a-2 (1);hsa-mir-6511a-3 (1);hsa-mir-6511a-4 (1);hsa-mir-6511b-1 (1);hsa-mir-6511b-2 (1)	None	0
TCGA-YB-A89D-11A-11R-A36B-13	TCACCATCCCTTCTGCCTGCA	Ambiguous	hsa-mir-6511a-1 (1);hsa-mir-6511a-2 (1);hsa-mir-6511a-3 (1);hsa-mir-6511a-4 (1)	None	0
TCGA-YB-A89D-11A-11R-A36B-13	TCACCATCCCTTCTGCCTGCAG	Ambiguous	hsa-mir-6511a-1 (1);hsa-mir-6511a-2 (1);hsa-mir-6511a-3 (1);hsa-mir-6511a-4 (1)	None	0
TCGA-HV-A5A3-11A-11R-A26Y-13	CGGCCGTGTTTTCCTGGTGGCCCG	Ambiguous	hsa-mir-663a (1)	None	0
TCGA-H6-8124-11A-01R-2401-13	GGTGGCCCGGCCGTGCCTGAGG	Ambiguous	hsa-mir-663b (4)	None	0
TCGA-H6-8124-11A-01R-2401-13	GTGGCCCGGCCGTGCCTGAGG	Ambiguous	hsa-mir-663b (1)	None	0
TCGA-H6-8124-11A-01R-2401-13	TGGTGGCCCGGCCGTGCCTGAGG	Ambiguous	hsa-mir-663b (1)	None	0
TCGA-YB-A89D-11A-11R-A36B-13	GGTGGCCCGGCCGTGCCTGAGG	Ambiguous	hsa-mir-663b (2)	None	0
TCGA-H6-8124-11A-01R-2401-13	CTGGGCCCGCGGCGGGCGTGG	Exclusive	hsa-mir-6724-1 (9);hsa-mir-6724-2 (9);hsa-mir-6724-3 (9);hsa-mir-6724-4 (9)	None	0
TCGA-H6-8124-11A-01R-2401-13	CTGGGCCCGCGGCGGGCGTGGG	Exclusive	hsa-mir-6724-1 (1);hsa-mir-6724-2 (1);hsa-mir-6724-3 (1);hsa-mir-6724-4 (1)	None	0
TCGA-H6-8124-11A-01R-2401-13	CTGGGCCCGCGGCGGGCGTGGGG	Exclusive	hsa-mir-6724-1 (1);hsa-mir-6724-2 (1);hsa-mir-6724-3 (1);hsa-mir-6724-4 (1)	None	0
TCGA-H6-8124-11A-01R-2401-13	TGGGCCCGCGGCGGGCGTGGG	Exclusive	hsa-mir-6724-1 (2);hsa-mir-6724-2 (2);hsa-mir-6724-3 (2);hsa-mir-6724-4 (2)	None	0
TCGA-H6-A45N-11A-12R-A26Y-13	CGGTCGACCAGCGCGCCGTAGCT	Exclusive	hsa-mir-6724-1 (1);hsa-mir-6724-2 (1);hsa-mir-6724-3 (1);hsa-mir-6724-4 (1)	None	0
TCGA-H6-A45N-11A-12R-A26Y-13	CTGGGCCCGCGGCGGGCGTGG	Exclusive	hsa-mir-6724-1 (4);hsa-mir-6724-2 (4);hsa-mir-6724-3 (4);hsa-mir-6724-4 (4)	None	0
TCGA-H6-A45N-11A-12R-A26Y-13	CTGGGCCCGCGGCGGGCGTGGG	Exclusive	hsa-mir-6724-1 (1);hsa-mir-6724-2 (1);hsa-mir-6724-3 (1);hsa-mir-6724-4 (1)	None	0
TCGA-H6-A45N-11A-12R-A26Y-13	CTGGGCCCGCGGCGGGCGTGGGG	Exclusive	hsa-mir-6724-1 (3);hsa-mir-6724-2 (3);hsa-mir-6724-3 (3);hsa-mir-6724-4 (3)	None	0
TCGA-H6-A45N-11A-12R-A26Y-13	TCTGGGCCCGCGGCGGGCGTGGG	Exclusive	hsa-mir-6724-1 (1);hsa-mir-6724-2 (1);hsa-mir-6724-3 (1);hsa-mir-6724-4 (1)	None	0
TCGA-H6-A45N-11A-12R-A26Y-13	TTCTGGGCCCGCGGCGGGCGTG	Exclusive	hsa-mir-6724-1 (1);hsa-mir-6724-2 (1);hsa-mir-6724-3 (1);hsa-mir-6724-4 (1)	None	0
TCGA-H6-A45N-11A-12R-A26Y-13	TTCTGGGCCCGCGGCGGGCGTGG	Exclusive	hsa-mir-6724-1 (1);hsa-mir-6724-2 (1);hsa-mir-6724-3 (1);hsa-mir-6724-4 (1)	None	0
TCGA-H6-A45N-11A-12R-A26Y-13	TTCTGGGCCCGCGGCGGGCGTGGGG	Exclusive	hsa-mir-6724-1 (1);hsa-mir-6724-2 (1);hsa-mir-6724-3 (1);hsa-mir-6724-4 (1)	None	0
TCGA-HV-A5A3-11A-11R-A26Y-13	CTGGGCCCGCGGCGGGCGTGGG	Exclusive	hsa-mir-6724-1 (2);hsa-mir-6724-2 (2);hsa-mir-6724-3 (2);hsa-mir-6724-4 (2)	None	0
TCGA-YB-A89D-11A-11R-A36B-13	CTGGGCCCGCGGCGGGCGTGG	Exclusive	hsa-mir-6724-1 (2);hsa-mir-6724-2 (2);hsa-mir-6724-3 (2);hsa-mir-6724-4 (2)	None	0
TCGA-YB-A89D-11A-11R-A36B-13	CTGGGCCCGCGGCGGGCGTGGG	Exclusive	hsa-mir-6724-1 (1);hsa-mir-6724-2 (1);hsa-mir-6724-3 (1);hsa-mir-6724-4 (1)	None	0
TCGA-YB-A89D-11A-11R-A36B-13	TCTGGGCCCGCGGCGGGCGTGGGG	Exclusive	hsa-mir-6724-1 (1);hsa-mir-6724-2 (1);hsa-mir-6724-3 (1);hsa-mir-6724-4 (1)	None	0
TCGA-YB-A89D-11A-11R-A36B-13	AGAGGAACATGGGCTCAGGACA	Ambiguous	hsa-mir-6859-1 (1);hsa-mir-6859-2 (1);hsa-mir-6859-3 (1);hsa-mir-6859-4 (1)	None	0
TCGA-H6-8124-11A-01R-2401-13	AACTAGACTGTGAGCTTCT	Ambiguous	hsa-mir-708 (11)	None	0
TCGA-H6-8124-11A-01R-2401-13	AAGGAGCTTACAATCTAG	Ambiguous	hsa-mir-708 (1)	None	0
TCGA-H6-8124-11A-01R-2401-13	CAACTAGACTGTGAGCTTC	Ambiguous	hsa-mir-708 (4)	None	0
TCGA-H6-8124-11A-01R-2401-13	CAACTAGACTGTGAGCTTCT	Ambiguous	hsa-mir-708 (94)	None	0
TCGA-H6-8124-11A-01R-2401-13	GGAGCTTACAATCTAGCTGGG	Ambiguous	hsa-mir-708 (1)	None	0
TCGA-H6-A45N-11A-12R-A26Y-13	AACTAGACTGTGAGCTTCT	Ambiguous	hsa-mir-708 (1)	None	0
TCGA-H6-A45N-11A-12R-A26Y-13	AAGGAGCTTACAATCTAG	Ambiguous	hsa-mir-708 (1)	None	0
TCGA-H6-A45N-11A-12R-A26Y-13	CAACTAGACTGTGAGCTTC	Ambiguous	hsa-mir-708 (1)	None	0
TCGA-H6-A45N-11A-12R-A26Y-13	CAACTAGACTGTGAGCTTCT	Ambiguous	hsa-mir-708 (15)	None	0
TCGA-HV-A5A3-11A-11R-A26Y-13	AACTAGACTGTGAGCTTCT	Ambiguous	hsa-mir-708 (2)	None	0
TCGA-HV-A5A3-11A-11R-A26Y-13	CAACTAGACTGTGAGCTTC	Ambiguous	hsa-mir-708 (2)	None	0
TCGA-HV-A5A3-11A-11R-A26Y-13	CAACTAGACTGTGAGCTTCT	Ambiguous	hsa-mir-708 (43)	None	0
TCGA-HV-A5A3-11A-11R-A26Y-13	GGAGCTTACAATCTAGCTGG	Ambiguous	hsa-mir-708 (2)	None	0
TCGA-HV-A5A3-11A-11R-A26Y-13	GGAGCTTACAATCTAGCTGGG	Ambiguous	hsa-mir-708 (2)	None	0
TCGA-YB-A89D-11A-11R-A36B-13	AACTAGACTGTGAGCTTCT	Ambiguous	hsa-mir-708 (3)	None	0
TCGA-YB-A89D-11A-11R-A36B-13	AGGAGCTTACAATCTAGCTG	Ambiguous	hsa-mir-708 (1)	None	0
TCGA-YB-A89D-11A-11R-A36B-13	CAACTAGACTGTGAGCTTC	Ambiguous	hsa-mir-708 (2)	None	0
TCGA-YB-A89D-11A-11R-A36B-13	CAACTAGACTGTGAGCTTCT	Ambiguous	hsa-mir-708 (48)	None	0
TCGA-H6-8124-11A-01R-2401-13	CGGGGTCGGCGGCGACGT	Ambiguous	hsa-mir-7704 (1)	None	0
TCGA-H6-8124-11A-01R-2401-13	GAATTGATAACTGAGCAAGGA	Ambiguous	hsa-mir-7705 (1)	None	0
TCGA-HV-A5A3-11A-11R-A26Y-13	GAATTGATAACTGAGCAAGGAA	Ambiguous	hsa-mir-7705 (1)	None	0
TCGA-YB-A89D-11A-11R-A36B-13	GAATTGATAACTGAGCAAGGAAA	Ambiguous	hsa-mir-7705 (1)	None	0
TCGA-H6-8124-11A-01R-2401-13	CCACCTCATCCTCCCAAGTAG	Ambiguous	hsa-mir-7851 (1)	None	0
TCGA-H6-A45N-11A-12R-A26Y-13	CCACCTCATCCTCCCAAGTAG	Ambiguous	hsa-mir-7851 (3)	None	0
TCGA-YB-A89D-11A-11R-A36B-13	CCACCTCATCCTCCCAAGTAG	Ambiguous	hsa-mir-7851 (1)	None	0
TCGA-H6-8124-11A-01R-2401-13	CTCTGTTGCCCAGGCTGG	Ambiguous	hsa-mir-8086 (2)	None	0
TCGA-H6-8124-11A-01R-2401-13	CTGTTGCCCAGGCTGGAG	Ambiguous	hsa-mir-8086 (1)	None	0
TCGA-H6-A45N-11A-12R-A26Y-13	CCAGGCTGGAGTACAGTGGC	Ambiguous	hsa-mir-8086 (1)	None	0
TCGA-HV-A5A3-11A-11R-A26Y-13	CTCTGTTGCCCAGGCTGGAG	Ambiguous	hsa-mir-8086 (1)	None	0
TCGA-H6-8124-11A-01R-2401-13	ACACACACACACACACACACACA	Ambiguous	hsa-mir-8485 (1)	None	0
TCGA-HV-A5A3-11A-11R-A26Y-13	CACACACACACACACACGTATA	Ambiguous	hsa-mir-8485 (3)	None	0
TCGA-H6-8124-11A-01R-2401-13	TCCTCTTCTCCCTCCTCCC	Ambiguous	hsa-mir-877 (1)	None	0
TCGA-H6-8124-11A-01R-2401-13	CACCCGGCTGTGTGCACATGTG	Ambiguous	hsa-mir-941-1 (5);hsa-mir-941-2 (5);hsa-mir-941-3 (5);hsa-mir-941-4 (5);hsa-mir-941-5 (5)	None	0
TCGA-H6-8124-11A-01R-2401-13	CACCCGGCTGTGTGCACATGTGC	Ambiguous	hsa-mir-941-1 (11);hsa-mir-941-2 (11);hsa-mir-941-3 (11);hsa-mir-941-4 (11);hsa-mir-941-5 (11)	None	0
TCGA-H6-A45N-11A-12R-A26Y-13	CACCCGGCTGTGTGCACATGT	Ambiguous	hsa-mir-941-1 (1);hsa-mir-941-2 (1);hsa-mir-941-3 (1);hsa-mir-941-4 (1);hsa-mir-941-5 (1)	None	0
TCGA-H6-A45N-11A-12R-A26Y-13	CACCCGGCTGTGTGCACATGTG	Ambiguous	hsa-mir-941-1 (2);hsa-mir-941-2 (2);hsa-mir-941-3 (2);hsa-mir-941-4 (2);hsa-mir-941-5 (2)	None	0
TCGA-H6-A45N-11A-12R-A26Y-13	CACCCGGCTGTGTGCACATGTGC	Ambiguous	hsa-mir-941-1 (6);hsa-mir-941-2 (6);hsa-mir-941-3 (6);hsa-mir-941-4 (6);hsa-mir-941-5 (6)	None	0
TCGA-HV-A5A3-11A-11R-A26Y-13	ACGCACCCGGCTGTGTGC	Ambiguous	hsa-mir-941-1 (1);hsa-mir-941-2 (1);hsa-mir-941-3 (1);hsa-mir-941-4 (1);hsa-mir-941-5 (1)	None	0
TCGA-HV-A5A3-11A-11R-A26Y-13	CACCCGGCTGTGTGCACATGTG	Ambiguous	hsa-mir-941-1 (1);hsa-mir-941-2 (1);hsa-mir-941-3 (1);hsa-mir-941-4 (1);hsa-mir-941-5 (1)	None	0
TCGA-YB-A89D-11A-11R-A36B-13	CACCCGGCTGTGTGCACATG	Ambiguous	hsa-mir-941-1 (1);hsa-mir-941-2 (1);hsa-mir-941-3 (1);hsa-mir-941-4 (1);hsa-mir-941-5 (1)	None	0
TCGA-YB-A89D-11A-11R-A36B-13	CACCCGGCTGTGTGCACATGT	Ambiguous	hsa-mir-941-1 (3);hsa-mir-941-2 (3);hsa-mir-941-3 (3);hsa-mir-941-4 (3);hsa-mir-941-5 (3)	None	0
TCGA-YB-A89D-11A-11R-A36B-13	CACCCGGCTGTGTGCACATGTGC	Ambiguous	hsa-mir-941-1 (17);hsa-mir-941-2 (17);hsa-mir-941-3 (17);hsa-mir-941-4 (17);hsa-mir-941-5 (17)	None	0
TCGA-H6-8124-11A-01R-2401-13	TCAATAAATGTCTGTTGAA	Ambiguous	hsa-mir-95 (1)	None	0
TCGA-H6-A45N-11A-12R-A26Y-13	CTCAATAAATGTCTGTTG	Ambiguous	hsa-mir-95 (1)	None	0
TCGA-H6-A45N-11A-12R-A26Y-13	CTCAATAAATGTCTGTTGAAT	Ambiguous	hsa-mir-95 (5)	None	0
TCGA-YB-A89D-11A-11R-A36B-13	GTCGCCGCGGTTCGCCGCC	Ambiguous	hsa-mir-9901 (1)	None	0
TCGA-H6-8124-11A-01R-2401-13	GTAGTAGGTTGTATAGTTT	Exclusive	hsa-let-7a-1 (1);hsa-let-7a-2 (1);hsa-let-7a-3 (1)	hsa-let-7a-1 (1)	0.333333	let7_family
TCGA-H6-A45N-11A-12R-A26Y-13	GAGGTAGTAGGTTGTATAG	Exclusive	hsa-let-7a-1 (1);hsa-let-7a-2 (1);hsa-let-7a-3 (1)	hsa-let-7a-3 (1)	0.333333	let7_family
TCGA-H6-A45N-11A-12R-A26Y-13	GAGGTAGTAGGTTGTATAGT	Exclusive	hsa-let-7a-1 (1);hsa-let-7a-2 (1);hsa-let-7a-3 (1)	hsa-let-7a-3 (1)	0.333333	let7_family
TCGA-H6-A45N-11A-12R-A26Y-13	GAGGTAGTAGGTTGTATAGTT	Exclusive	hsa-let-7a-1 (1);hsa-let-7a-2 (1);hsa-let-7a-3 (1)	hsa-let-7a-2 (1)	0.333333	let7_family
TCGA-H6-A45N-11A-12R-A26Y-13	GTAGTAGGTTGTATAGTT	Exclusive	hsa-let-7a-1 (1);hsa-let-7a-2 (1);hsa-let-7a-3 (1)	hsa-let-7a-1 (1)	0.333333	let7_family
TCGA-H6-A45N-11A-12R-A26Y-13	GTAGTAGGTTGTATAGTTT	Exclusive	hsa-let-7a-1 (2);hsa-let-7a-2 (2);hsa-let-7a-3 (2)	hsa-let-7a-1 (2)	0.333333	let7_family
TCGA-HV-A5A3-11A-11R-A26Y-13	GAGGTAGTAGGTTGTATAG	Exclusive	hsa-let-7a-1 (1);hsa-let-7a-2 (1);hsa-let-7a-3 (1)	hsa-let-7a-3 (1)	0.333333	let7_family
TCGA-HV-A5A3-11A-11R-A26Y-13	GAGGTAGTAGGTTGTATAGTTT	Exclusive	hsa-let-7a-1 (1);hsa-let-7a-2 (1);hsa-let-7a-3 (1)	hsa-let-7a-3 (1)	0.333333	let7_family
TCGA-HV-A5A3-11A-11R-A26Y-13	GGTAGTAGGTTGTATAGTTT	Exclusive	hsa-let-7a-1 (2);hsa-let-7a-2 (2);hsa-let-7a-3 (2)	hsa-let-7a-2 (2)	0.333333	let7_family
TCGA-HV-A5A3-11A-11R-A26Y-13	GTAGTAGGTTGTATAGTTT	Exclusive	hsa-let-7a-1 (1);hsa-let-7a-2 (1);hsa-let-7a-3 (1)	hsa-let-7a-3 (1)	0.333333	let7_family
TCGA-YB-A89D-11A-11R-A36B-13	GAGGTAGTAGGTTGTATAG	Exclusive	hsa-let-7a-1 (1);hsa-let-7a-2 (1);hsa-let-7a-3 (1)	hsa-let-7a-3 (1)	0.333333	let7_family
TCGA-YB-A89D-11A-11R-A36B-13	GGTAGTAGGTTGTATAGT	Exclusive	hsa-let-7a-1 (1);hsa-let-7a-2 (1);hsa-let-7a-3 (1)	hsa-let-7a-1 (1)	0.333333	let7_family
TCGA-YB-A89D-11A-11R-A36B-13	GGTAGTAGGTTGTATAGTTT	Exclusive	hsa-let-7a-1 (1);hsa-let-7a-2 (1);hsa-let-7a-3 (1)	hsa-let-7a-2 (1)	0.333333	let7_family
TCGA-YB-A89D-11A-11R-A36B-13	GTAGTAGGTTGTATAGTTT	Exclusive	hsa-let-7a-1 (1);hsa-let-7a-2 (1);hsa-let-7a-3 (1)	hsa-let-7a-3 (1)	0.333333	let7_family
TCGA-YB-A89D-11A-11R-A36B-13	TAGTAGGTTGTATAGTTT	Exclusive	hsa-let-7a-1 (1);hsa-let-7a-2 (1);hsa-let-7a-3 (1)	hsa-let-7a-3 (1)	0.333333	let7_family
TCGA-H6-8124-11A-01R-2401-13	TAAGGCACGCGGTGAATGCC	Exclusive	hsa-mir-124-1 (1);hsa-mir-124-2 (1);hsa-mir-124-3 (1)	hsa-mir-124-2 (1)	0.333333
TCGA-H6-8124-11A-01R-2401-13	ATTGGTACGTCTGTGGGTAG	Exclusive	hsa-mir-509-1 (1);hsa-mir-509-2 (1);hsa-mir-509-3 (1)	hsa-mir-509-3 (1)	0.333333
TCGA-H6-8124-11A-01R-2401-13	TGATTGGTACGTCTGTGGGTA	Exclusive	hsa-mir-509-1 (1);hsa-mir-509-2 (1);hsa-mir-509-3 (1)	hsa-mir-509-1 (1)	0.333333
TCGA-H6-8124-11A-01R-2401-13	TGATTGGTACGTCTGTGGGTAG	Exclusive	hsa-mir-509-1 (1);hsa-mir-509-2 (1);hsa-mir-509-3 (1)	hsa-mir-509-3 (1)	0.333333
TCGA-H6-A45N-11A-12R-A26Y-13	TGATTGGTACGTCTGTGGGTAG	Exclusive	hsa-mir-509-1 (2);hsa-mir-509-2 (2);hsa-mir-509-3 (2)	hsa-mir-509-2 (2)	0.333333
TCGA-HV-A5A3-11A-11R-A26Y-13	TGATTGGTACGTCTGTGGGTAG	Exclusive	hsa-mir-509-1 (1);hsa-mir-509-2 (1);hsa-mir-509-3 (1)	hsa-mir-509-2 (1)	0.333333
TCGA-H6-8124-11A-01R-2401-13	ATTGACACTTCTGTGAGTAG	Exclusive	hsa-mir-514a-1 (1);hsa-mir-514a-2 (1);hsa-mir-514a-3 (1)	hsa-mir-514a-1 (1)	0.333333
TCGA-H6-8124-11A-01R-2401-13	ATTGACACTTCTGTGAGTAGA	Exclusive	hsa-mir-514a-1 (2);hsa-mir-514a-2 (2);hsa-mir-514a-3 (2)	hsa-mir-514a-2 (2)	0.333333
TCGA-H6-8124-11A-01R-2401-13	TGATTGACACTTCTGTGAGTAGA	Exclusive	hsa-mir-514a-1 (3);hsa-mir-514a-2 (3);hsa-mir-514a-3 (3)	hsa-mir-514a-2 (3)	0.333333
TCGA-H6-A45N-11A-12R-A26Y-13	ATTGACACTTCTGTGAGTAGA	Exclusive	hsa-mir-514a-1 (1);hsa-mir-514a-2 (1);hsa-mir-514a-3 (1)	hsa-mir-514a-1 (1)	0.333333
TCGA-HV-A5A3-11A-11R-A26Y-13	TGATTGACACTTCTGTGAGTAGA	Exclusive	hsa-mir-514a-1 (1);hsa-mir-514a-2 (1);hsa-mir-514a-3 (1)	hsa-mir-514a-2 (1)	0.333333
TCGA-YB-A89D-11A-11R-A36B-13	TGATTGACACTTCTGTGAGTAG	Exclusive	hsa-mir-514a-1 (1);hsa-mir-514a-2 (1);hsa-mir-514a-3 (1)	hsa-mir-514a-1 (1)	0.333333
TCGA-H6-8124-11A-01R-2401-13	AGTGCCTGAGGGAGTAAGA	Exclusive	hsa-mir-550a-1 (1);hsa-mir-550a-2 (1);hsa-mir-550a-3 (1)	hsa-mir-550a-1 (1)	0.333333
TCGA-H6-8124-11A-01R-2401-13	GTCTTACTCCCTCAGGCACATC	Exclusive	hsa-mir-550a-1 (1);hsa-mir-550a-2 (1);hsa-mir-550a-3 (1)	hsa-mir-550a-3 (1)	0.333333
TCGA-H6-8124-11A-01R-2401-13	TGTCTTACTCCCTCAGGCA	Exclusive	hsa-mir-550a-1 (1);hsa-mir-550a-2 (1);hsa-mir-550a-3 (1)	hsa-mir-550a-3 (1)	0.333333
TCGA-H6-A45N-11A-12R-A26Y-13	GTCTTACTCCCTCAGGCACAT	Exclusive	hsa-mir-550a-1 (1);hsa-mir-550a-2 (1);hsa-mir-550a-3 (1)	hsa-mir-550a-1 (1)	0.333333
TCGA-HV-A5A3-11A-11R-A26Y-13	AGTGCCTGAGGGAGTAAGA	Exclusive	hsa-mir-550a-1 (1);hsa-mir-550a-2 (1);hsa-mir-550a-3 (1)	hsa-mir-550a-1 (1)	0.333333
TCGA-HV-A5A3-11A-11R-A26Y-13	AGTGCCTGAGGGAGTAAGAG	Exclusive	hsa-mir-550a-1 (1);hsa-mir-550a-2 (1);hsa-mir-550a-3 (1)	hsa-mir-550a-1 (1)	0.333333
TCGA-HV-A5A3-11A-11R-A26Y-13	GTGCCTGAGGGAGTAAGAG	Exclusive	hsa-mir-550a-1 (1);hsa-mir-550a-2 (1);hsa-mir-550a-3 (1)	hsa-mir-550a-1 (1)	0.333333
TCGA-HV-A5A3-11A-11R-A26Y-13	TGTCTTACTCCCTCAGGCACA	Exclusive	hsa-mir-550a-1 (1);hsa-mir-550a-2 (1);hsa-mir-550a-3 (1)	hsa-mir-550a-2 (1)	0.333333
TCGA-YB-A89D-11A-11R-A36B-13	AGTGCCTGAGGGAGTAAGAG	Exclusive	hsa-mir-550a-1 (1);hsa-mir-550a-2 (1);hsa-mir-550a-3 (1)	hsa-mir-550a-3 (1)	0.333333
TCGA-H6-8124-11A-01R-2401-13	TTATTGTCACGTTCTGATT	Exclusive	hsa-mir-5701-1 (1);hsa-mir-5701-2 (1);hsa-mir-5701-3 (1)	hsa-mir-5701-3 (1)	0.333333
TCGA-H6-8124-11A-01R-2401-13	AGACTAGTGATTTTGTTGTT	Exclusive	hsa-mir-7-1 (1);hsa-mir-7-2 (1);hsa-mir-7-3 (1)	hsa-mir-7-3 (1)	0.333333
TCGA-H6-8124-11A-01R-2401-13	TGGAAGACTAGTGATTTTG	Exclusive	hsa-mir-7-1 (1);hsa-mir-7-2 (1);hsa-mir-7-3 (1)	hsa-mir-7-2 (1)	0.333333
TCGA-H6-8124-11A-01R-2401-13	TGGAAGACTAGTGATTTTGT	Exclusive	hsa-mir-7-1 (1);hsa-mir-7-2 (1);hsa-mir-7-3 (1)	hsa-mir-7-3 (1)	0.333333
TCGA-HV-A5A3-11A-11R-A26Y-13	TGGAAGACTAGTGATTTTGTTGT	Exclusive	hsa-mir-7-1 (1);hsa-mir-7-2 (1);hsa-mir-7-3 (1)	hsa-mir-7-1 (1)	0.333333
TCGA-H6-8124-11A-01R-2401-13	ATAAAGCTAGATAACCGAAAGTA	Exclusive	hsa-mir-9-1 (1);hsa-mir-9-2 (1);hsa-mir-9-3 (1)	hsa-mir-9-2 (1)	0.333333
TCGA-H6-8124-11A-01R-2401-13	CTTTGGTTATCTAGCTGTATG	Exclusive	hsa-mir-9-1 (1);hsa-mir-9-2 (1);hsa-mir-9-3 (1)	hsa-mir-9-2 (1)	0.333333
TCGA-H6-8124-11A-01R-2401-13	TCTTTGGTTATCTAGCTGT	Exclusive	hsa-mir-9-1 (2);hsa-mir-9-2 (2);hsa-mir-9-3 (2)	hsa-mir-9-1 (2)	0.333333
TCGA-H6-8124-11A-01R-2401-13	TTGGTTATCTAGCTGTATGA	Exclusive	hsa-mir-9-1 (1);hsa-mir-9-2 (1);hsa-mir-9-3 (1)	hsa-mir-9-2 (1)	0.333333
TCGA-H6-8124-11A-01R-2401-13	TTTGGTTATCTAGCTGTATG	Exclusive	hsa-mir-9-1 (2);hsa-mir-9-2 (2);hsa-mir-9-3 (2)	hsa-mir-9-1 (2)	0.333333
TCGA-H6-8124-11A-01R-2401-13	TTTGGTTATCTAGCTGTATGAG	Exclusive	hsa-mir-9-1 (1);hsa-mir-9-2 (1);hsa-mir-9-3 (1)	hsa-mir-9-1 (1)	0.333333
TCGA-H6-A45N-11A-12R-A26Y-13	ATAAAGCTAGATAACCGAAAGT	Exclusive	hsa-mir-9-1 (1);hsa-mir-9-2 (1);hsa-mir-9-3 (1)	hsa-mir-9-3 (1)	0.333333
TCGA-H6-A45N-11A-12R-A26Y-13	TTTGGTTATCTAGCTGTATG	Exclusive	hsa-mir-9-1 (1);hsa-mir-9-2 (1);hsa-mir-9-3 (1)	hsa-mir-9-1 (1)	0.333333
TCGA-HV-A5A3-11A-11R-A26Y-13	CTTTGGTTATCTAGCTGTAT	Exclusive	hsa-mir-9-1 (1);hsa-mir-9-2 (1);hsa-mir-9-3 (1)	hsa-mir-9-3 (1)	0.333333
TCGA-HV-A5A3-11A-11R-A26Y-13	TCTTTGGTTATCTAGCTGTA	Exclusive	hsa-mir-9-1 (1);hsa-mir-9-2 (1);hsa-mir-9-3 (1)	hsa-mir-9-3 (1)	0.333333
TCGA-HV-A5A3-11A-11R-A26Y-13	TTGGTTATCTAGCTGTAT	Exclusive	hsa-mir-9-1 (1);hsa-mir-9-2 (1);hsa-mir-9-3 (1)	hsa-mir-9-1 (1)	0.333333
TCGA-HV-A5A3-11A-11R-A26Y-13	TTTGGTTATCTAGCTGTATGAG	Exclusive	hsa-mir-9-1 (1);hsa-mir-9-2 (1);hsa-mir-9-3 (1)	hsa-mir-9-1 (1)	0.333333
TCGA-YB-A89D-11A-11R-A36B-13	TCTTTGGTTATCTAGCTGTA	Exclusive	hsa-mir-9-1 (1);hsa-mir-9-2 (1);hsa-mir-9-3 (1)	hsa-mir-9-1 (1)	0.333333
TCGA-YB-A89D-11A-11R-A36B-13	TTTGGTTATCTAGCTGTATGA	Exclusive	hsa-mir-9-1 (1);hsa-mir-9-2 (1);hsa-mir-9-3 (1)	hsa-mir-9-1 (1)	0.333333
TCGA-H6-8124-11A-01R-2401-13	ATACAATCTACTGTCTTTCC	Exclusive	hsa-let-7a-1 (2);hsa-let-7a-3 (2)	hsa-let-7a-1 (2)	0.5	let7_family
TCGA-H6-8124-11A-01R-2401-13	TACAATCTACTGTCTTTCC	Exclusive	hsa-let-7a-1 (1);hsa-let-7a-3 (1)	hsa-let-7a-3 (1)	0.5	let7_family
TCGA-H6-8124-11A-01R-2401-13	TATACAATCTACTGTCTTT	Exclusive	hsa-let-7a-1 (1);hsa-let-7a-3 (1)	hsa-let-7a-1 (1)	0.5	let7_family
TCGA-H6-8124-11A-01R-2401-13	TATACAATCTACTGTCTTTC	Exclusive	hsa-let-7a-1 (2);hsa-let-7a-3 (2)	hsa-let-7a-1 (2)	0.5	let7_family
TCGA-H6-A45N-11A-12R-A26Y-13	ATACAATCTACTGTCTTTCCT	Exclusive	hsa-let-7a-1 (1);hsa-let-7a-3 (1)	hsa-let-7a-3 (1)	0.5	let7_family
TCGA-H6-A45N-11A-12R-A26Y-13	GATAACTATACAATCTACTGT	Exclusive	hsa-let-7a-1 (1);hsa-let-7a-3 (1)	hsa-let-7a-1 (1)	0.5	let7_family
TCGA-H6-A45N-11A-12R-A26Y-13	TATACAATCTACTGTCTTTC	Exclusive	hsa-let-7a-1 (1);hsa-let-7a-3 (1)	hsa-let-7a-1 (1)	0.5	let7_family
TCGA-HV-A5A3-11A-11R-A26Y-13	CTATACAATCTACTGTCT	Exclusive	hsa-let-7a-1 (1);hsa-let-7a-3 (1)	hsa-let-7a-1 (1)	0.5	let7_family
TCGA-HV-A5A3-11A-11R-A26Y-13	GATAACTATACAATCTACTGTC	Exclusive	hsa-let-7a-1 (1);hsa-let-7a-3 (1)	hsa-let-7a-1 (1)	0.5	let7_family
TCGA-HV-A5A3-11A-11R-A26Y-13	TATACAATCTACTGTCTTT	Exclusive	hsa-let-7a-1 (1);hsa-let-7a-3 (1)	hsa-let-7a-1 (1)	0.5	let7_family
TCGA-HV-A5A3-11A-11R-A26Y-13	TATACAATCTACTGTCTTTC	Exclusive	hsa-let-7a-1 (1);hsa-let-7a-3 (1)	hsa-let-7a-1 (1)	0.5	let7_family
TCGA-HV-A5A3-11A-11R-A26Y-13	TATACAATCTACTGTCTTTCC	Exclusive	hsa-let-7a-1 (4);hsa-let-7a-3 (4)	hsa-let-7a-3 (4)	0.5	let7_family
TCGA-YB-A89D-11A-11R-A36B-13	CTATACAATCTACTGTCTTTCCT	Exclusive	hsa-let-7a-1 (1);hsa-let-7a-3 (1)	hsa-let-7a-1 (1)	0.5	let7_family
TCGA-H6-8124-11A-01R-2401-13	AGGTAGTAGATTGTATAGT	Exclusive	hsa-let-7f-1 (1);hsa-let-7f-2 (1)	hsa-let-7f-1 (1)	0.5	let7_family
TCGA-H6-8124-11A-01R-2401-13	AGGTAGTAGATTGTATAGTT	Exclusive	hsa-let-7f-1 (1);hsa-let-7f-2 (1)	hsa-let-7f-2 (1)	0.5	let7_family
TCGA-H6-8124-11A-01R-2401-13	GAGGTAGTAGATTGTATAGT	Exclusive	hsa-let-7f-1 (1);hsa-let-7f-2 (1)	hsa-let-7f-2 (1)	0.5	let7_family
TCGA-H6-A45N-11A-12R-A26Y-13	GAGGTAGTAGATTGTATAGT	Exclusive	hsa-let-7f-1 (1);hsa-let-7f-2 (1)	hsa-let-7f-1 (1)	0.5	let7_family
TCGA-H6-A45N-11A-12R-A26Y-13	GTAGTAGATTGTATAGTT	Exclusive	hsa-let-7f-1 (1);hsa-let-7f-2 (1)	hsa-let-7f-1 (1)	0.5	let7_family
TCGA-HV-A5A3-11A-11R-A26Y-13	GTAGTAGATTGTATAGTT	Exclusive	hsa-let-7f-1 (1);hsa-let-7f-2 (1)	hsa-let-7f-2 (1)	0.5	let7_family
TCGA-YB-A89D-11A-11R-A36B-13	GGTAGTAGATTGTATAGT	Exclusive	hsa-let-7f-1 (1);hsa-let-7f-2 (1)	hsa-let-7f-2 (1)	0.5	let7_family
TCGA-H6-A45N-11A-12R-A26Y-13	TGGAATGTAAAGAAGTATG	Exclusive	hsa-mir-1-1 (1);hsa-mir-1-2 (1)	hsa-mir-1-1 (1)	0.5
TCGA-HV-A5A3-11A-11R-A26Y-13	TGGAATGTAAAGAAGTATGT	Exclusive	hsa-mir-1-1 (2);hsa-mir-1-2 (2)	hsa-mir-1-1 (2)	0.5
TCGA-HV-A5A3-11A-11R-A26Y-13	TGGAATGTAAAGAAGTATGTA	Exclusive	hsa-mir-1-1 (1);hsa-mir-1-2 (1)	hsa-mir-1-2 (1)	0.5
TCGA-H6-8124-11A-01R-2401-13	ACAGTACTGTGATAACTGAA	Exclusive	hsa-mir-101-1 (3);hsa-mir-101-2 (3)	hsa-mir-101-1 (3)	0.5
TCGA-H6-8124-11A-01R-2401-13	CAGTACTGTGATAACTGAAG	Exclusive	hsa-mir-101-1 (2);hsa-mir-101-2 (2)	hsa-mir-101-1 (2)	0.5
TCGA-H6-8124-11A-01R-2401-13	GTACAGTACTGTGATAAC	Exclusive	hsa-mir-101-1 (1);hsa-mir-101-2 (1)	hsa-mir-101-1 (1)	0.5
TCGA-H6-A45N-11A-12R-A26Y-13	ACAGTACTGTGATAACTGAAG	Exclusive	hsa-mir-101-1 (1);hsa-mir-101-2 (1)	hsa-mir-101-1 (1)	0.5
TCGA-H6-A45N-11A-12R-A26Y-13	CAGTACTGTGATAACTGAA	Exclusive	hsa-mir-101-1 (1);hsa-mir-101-2 (1)	hsa-mir-101-2 (1)	0.5
TCGA-H6-A45N-11A-12R-A26Y-13	CAGTACTGTGATAACTGAAG	Exclusive	hsa-mir-101-1 (1);hsa-mir-101-2 (1)	hsa-mir-101-2 (1)	0.5
TCGA-H6-A45N-11A-12R-A26Y-13	GTACAGTACTGTGATAAC	Exclusive	hsa-mir-101-1 (1);hsa-mir-101-2 (1)	hsa-mir-101-1 (1)	0.5
TCGA-HV-A5A3-11A-11R-A26Y-13	ACAGTACTGTGATAACTGA	Exclusive	hsa-mir-101-1 (2);hsa-mir-101-2 (2)	hsa-mir-101-2 (2)	0.5
TCGA-HV-A5A3-11A-11R-A26Y-13	ACAGTACTGTGATAACTGAAG	Exclusive	hsa-mir-101-1 (2);hsa-mir-101-2 (2)	hsa-mir-101-1 (2)	0.5
TCGA-HV-A5A3-11A-11R-A26Y-13	CAGTACTGTGATAACTGA	Exclusive	hsa-mir-101-1 (2);hsa-mir-101-2 (2)	hsa-mir-101-2 (2)	0.5
TCGA-HV-A5A3-11A-11R-A26Y-13	CAGTACTGTGATAACTGAAG	Exclusive	hsa-mir-101-1 (1);hsa-mir-101-2 (1)	hsa-mir-101-2 (1)	0.5
TCGA-HV-A5A3-11A-11R-A26Y-13	GGTACAGTACTGTGATAACTGA	Exclusive	hsa-mir-101-1 (1);hsa-mir-101-2 (1)	hsa-mir-101-1 (1)	0.5
TCGA-HV-A5A3-11A-11R-A26Y-13	GTACTGTGATAACTGAAG	Exclusive	hsa-mir-101-1 (1);hsa-mir-101-2 (1)	hsa-mir-101-2 (1)	0.5
TCGA-HV-A5A3-11A-11R-A26Y-13	TACAGTACTGTGATAACT	Exclusive	hsa-mir-101-1 (1);hsa-mir-101-2 (1)	hsa-mir-101-1 (1)	0.5
TCGA-YB-A89D-11A-11R-A36B-13	ACAGTACTGTGATAACTGAAG	Exclusive	hsa-mir-101-1 (1);hsa-mir-101-2 (1)	hsa-mir-101-1 (1)	0.5
TCGA-YB-A89D-11A-11R-A36B-13	CAGTACTGTGATAACTGAAG	Exclusive	hsa-mir-101-1 (1);hsa-mir-101-2 (1)	hsa-mir-101-1 (1)	0.5
TCGA-YB-A89D-11A-11R-A36B-13	GGTACAGTACTGTGATAACTG	Exclusive	hsa-mir-101-1 (1);hsa-mir-101-2 (1)	hsa-mir-101-1 (1)	0.5
TCGA-YB-A89D-11A-11R-A36B-13	GGTACAGTACTGTGATAACTGA	Exclusive	hsa-mir-101-1 (2);hsa-mir-101-2 (2)	hsa-mir-101-1 (2)	0.5
TCGA-H6-8124-11A-01R-2401-13	GCATTGTACAGGGCTATGAA	Exclusive	hsa-mir-103a-1 (1);hsa-mir-103a-2 (1)	hsa-mir-103a-2 (1)	0.5
TCGA-H6-A45N-11A-12R-A26Y-13	AAGCAGCATTGTACAGGGCTATG	Exclusive	hsa-mir-103a-1 (2);hsa-mir-103a-2 (2)	hsa-mir-103a-2 (2)	0.5
TCGA-H6-A45N-11A-12R-A26Y-13	AGCATTGTACAGGGCTATGA	Exclusive	hsa-mir-103a-1 (1);hsa-mir-103a-2 (1)	hsa-mir-103a-1 (1)	0.5
TCGA-H6-A45N-11A-12R-A26Y-13	CAGCATTGTACAGGGCTATG	Exclusive	hsa-mir-103a-1 (1);hsa-mir-103a-2 (1)	hsa-mir-103a-2 (1)	0.5
TCGA-H6-A45N-11A-12R-A26Y-13	GCAGCATTGTACAGGGCTATGAA	Exclusive	hsa-mir-103a-1 (1);hsa-mir-103a-2 (1)	hsa-mir-103a-2 (1)	0.5
TCGA-H6-A45N-11A-12R-A26Y-13	GCATTGTACAGGGCTATG	Exclusive	hsa-mir-103a-1 (1);hsa-mir-103a-2 (1)	hsa-mir-103a-2 (1)	0.5
TCGA-H6-A45N-11A-12R-A26Y-13	GCTTCTTTACAGTGCTGCCTTG	Exclusive	hsa-mir-103a-1 (1);hsa-mir-103a-2 (1)	hsa-mir-103a-1 (1)	0.5
TCGA-HV-A5A3-11A-11R-A26Y-13	GCATTGTACAGGGCTATG	Exclusive	hsa-mir-103a-1 (1);hsa-mir-103a-2 (1)	hsa-mir-103a-1 (1)	0.5
TCGA-HV-A5A3-11A-11R-A26Y-13	GCATTGTACAGGGCTATGAA	Exclusive	hsa-mir-103a-1 (1);hsa-mir-103a-2 (1)	hsa-mir-103a-1 (1)	0.5
TCGA-YB-A89D-11A-11R-A36B-13	AAGCAGCATTGTACAGGGCTATG	Exclusive	hsa-mir-103a-1 (1);hsa-mir-103a-2 (1)	hsa-mir-103a-2 (1)	0.5
TCGA-YB-A89D-11A-11R-A36B-13	AGCATTGTACAGGGCTATGA	Exclusive	hsa-mir-103a-1 (3);hsa-mir-103a-2 (3)	hsa-mir-103a-1 (3)	0.5
TCGA-YB-A89D-11A-11R-A36B-13	GCAGCATTGTACAGGGCTATGAA	Exclusive	hsa-mir-103a-1 (1);hsa-mir-103a-2 (1)	hsa-mir-103a-2 (1)	0.5
TCGA-YB-A89D-11A-11R-A36B-13	GCATTGTACAGGGCTATG	Exclusive	hsa-mir-103a-1 (1);hsa-mir-103a-2 (1)	hsa-mir-103a-2 (1)	0.5
TCGA-H6-8124-11A-01R-2401-13	TCAAATGCTCAGACTCCTGTGG	Exclusive	hsa-mir-105-1 (3);hsa-mir-105-2 (3)	hsa-mir-105-2 (3)	0.5
TCGA-HV-A5A3-11A-11R-A26Y-13	AAATGCTCAGACTCCTGTGGTG	Exclusive	hsa-mir-105-1 (1);hsa-mir-105-2 (1)	hsa-mir-105-1 (1)	0.5
TCGA-HV-A5A3-11A-11R-A26Y-13	TCAAATGCTCAGACTCCTGTGG	Exclusive	hsa-mir-105-1 (1);hsa-mir-105-2 (1)	hsa-mir-105-2 (1)	0.5
TCGA-YB-A89D-11A-11R-A36B-13	TCAAATGCTCAGACTCCTGTGG	Exclusive	hsa-mir-105-1 (1);hsa-mir-105-2 (1)	hsa-mir-105-2 (1)	0.5
TCGA-YB-A89D-11A-11R-A36B-13	TCAAATGCTCAGACTCCTGTGGT	Exclusive	hsa-mir-105-1 (1);hsa-mir-105-2 (1)	hsa-mir-105-2 (1)	0.5
TCGA-H6-8124-11A-01R-2401-13	AGAGGATACCCTTTGTATG	Exclusive	hsa-mir-1185-1 (1);hsa-mir-1185-2 (1)	hsa-mir-1185-2 (1)	0.5
TCGA-H6-8124-11A-01R-2401-13	AGAGGATACCCTTTGTATGTT	Exclusive	hsa-mir-1185-1 (2);hsa-mir-1185-2 (2)	hsa-mir-1185-1 (2)	0.5
TCGA-H6-8124-11A-01R-2401-13	AGAGGATACCCTTTGTATGTTC	Exclusive	hsa-mir-1185-1 (2);hsa-mir-1185-2 (2)	hsa-mir-1185-1 (2)	0.5
TCGA-H6-8124-11A-01R-2401-13	ATATACAGGGGGAGACTCT	Exclusive	hsa-mir-1185-1 (1);hsa-mir-1185-2 (1)	hsa-mir-1185-1 (1)	0.5
TCGA-HV-A5A3-11A-11R-A26Y-13	AGAGGATACCCTTTGTATGTTC	Exclusive	hsa-mir-1185-1 (1);hsa-mir-1185-2 (1)	hsa-mir-1185-1 (1)	0.5
TCGA-YB-A89D-11A-11R-A36B-13	AGAGGATACCCTTTGTATGTT	Exclusive	hsa-mir-1185-1 (1);hsa-mir-1185-2 (1)	hsa-mir-1185-2 (1)	0.5
TCGA-H6-8124-11A-01R-2401-13	CTGAGACCCTAACTTGTGA	Exclusive	hsa-mir-125b-1 (1);hsa-mir-125b-2 (1)	hsa-mir-125b-2 (1)	0.5
TCGA-H6-A45N-11A-12R-A26Y-13	CCCTGAGACCCTAACTTGTG	Exclusive	hsa-mir-125b-1 (1);hsa-mir-125b-2 (1)	hsa-mir-125b-1 (1)	0.5
TCGA-H6-A45N-11A-12R-A26Y-13	TCCCTGAGACCCTAACTT	Exclusive	hsa-mir-125b-1 (1);hsa-mir-125b-2 (1)	hsa-mir-125b-2 (1)	0.5
TCGA-H6-A45N-11A-12R-A26Y-13	TCCCTGAGACCCTAACTTG	Exclusive	hsa-mir-125b-1 (2);hsa-mir-125b-2 (2)	hsa-mir-125b-2 (2)	0.5
TCGA-YB-A89D-11A-11R-A36B-13	CCCTGAGACCCTAACTTGTG	Exclusive	hsa-mir-125b-1 (1);hsa-mir-125b-2 (1)	hsa-mir-125b-1 (1)	0.5
TCGA-YB-A89D-11A-11R-A36B-13	CCTGAGACCCTAACTTGTGA	Exclusive	hsa-mir-125b-1 (1);hsa-mir-125b-2 (1)	hsa-mir-125b-1 (1)	0.5
TCGA-YB-A89D-11A-11R-A36B-13	CTGAGACCCTAACTTGTGA	Exclusive	hsa-mir-125b-1 (1);hsa-mir-125b-2 (1)	hsa-mir-125b-2 (1)	0.5
TCGA-H6-8124-11A-01R-2401-13	CACAGTGAACCGGTCTCTT	Exclusive	hsa-mir-128-1 (1);hsa-mir-128-2 (1)	hsa-mir-128-2 (1)	0.5
TCGA-H6-8124-11A-01R-2401-13	CTCACAGTGAACCGGTCTCTT	Exclusive	hsa-mir-128-1 (1);hsa-mir-128-2 (1)	hsa-mir-128-2 (1)	0.5
TCGA-HV-A5A3-11A-11R-A26Y-13	CTCACAGTGAACCGGTCTCT	Exclusive	hsa-mir-128-1 (1);hsa-mir-128-2 (1)	hsa-mir-128-2 (1)	0.5
TCGA-HV-A5A3-11A-11R-A26Y-13	TCACAGTGAACCGGTCTC	Exclusive	hsa-mir-128-1 (1);hsa-mir-128-2 (1)	hsa-mir-128-1 (1)	0.5
TCGA-YB-A89D-11A-11R-A36B-13	CTCACAGTGAACCGGTCTCTTT	Exclusive	hsa-mir-128-1 (1);hsa-mir-128-2 (1)	hsa-mir-128-1 (1)	0.5
TCGA-H6-8124-11A-01R-2401-13	CTACAAAGGAAAGCGCTTTCT	Exclusive	hsa-mir-1283-1 (1);hsa-mir-1283-2 (1)	hsa-mir-1283-1 (1)	0.5
TCGA-H6-8124-11A-01R-2401-13	CTTTTTGCGGTCTGGGCTTGCTG	Exclusive	hsa-mir-129-1 (1);hsa-mir-129-2 (1)	hsa-mir-129-2 (1)	0.5
TCGA-H6-8124-11A-01R-2401-13	CTTTTTGCGGTCTGGGCTTGCTGT	Exclusive	hsa-mir-129-1 (1);hsa-mir-129-2 (1)	hsa-mir-129-2 (1)	0.5
TCGA-H6-8124-11A-01R-2401-13	GAAGCCCTTACCCCAAAAAG	Exclusive	hsa-mir-129-1 (1);hsa-mir-129-2 (1)	hsa-mir-129-1 (1)	0.5
TCGA-H6-A45N-11A-12R-A26Y-13	AAGCCCTTACCCCAAAAAG	Exclusive	hsa-mir-129-1 (1);hsa-mir-129-2 (1)	hsa-mir-129-2 (1)	0.5
TCGA-H6-A45N-11A-12R-A26Y-13	CTTTTTGCGGTCTGGGCTTG	Exclusive	hsa-mir-129-1 (2);hsa-mir-129-2 (2)	hsa-mir-129-1 (2)	0.5
TCGA-HV-A5A3-11A-11R-A26Y-13	CTTTTTGCGGTCTGGGCTTG	Exclusive	hsa-mir-129-1 (1);hsa-mir-129-2 (1)	hsa-mir-129-1 (1)	0.5
TCGA-HV-A5A3-11A-11R-A26Y-13	CTTTTTGCGGTCTGGGCTTGCTG	Exclusive	hsa-mir-129-1 (1);hsa-mir-129-2 (1)	hsa-mir-129-2 (1)	0.5
TCGA-YB-A89D-11A-11R-A36B-13	CTTTTTGCGGTCTGGGCTTGCT	Exclusive	hsa-mir-129-1 (1);hsa-mir-129-2 (1)	hsa-mir-129-2 (1)	0.5
TCGA-YB-A89D-11A-11R-A36B-13	CTTTTTGCGGTCTGGGCTTGCTG	Exclusive	hsa-mir-129-1 (1);hsa-mir-129-2 (1)	hsa-mir-129-2 (1)	0.5
TCGA-YB-A89D-11A-11R-A36B-13	TTTTTGCGGTCTGGGCTTGCTG	Exclusive	hsa-mir-129-1 (1);hsa-mir-129-2 (1)	hsa-mir-129-1 (1)	0.5
TCGA-H6-8124-11A-01R-2401-13	TGGTCCCCTTCAACCAGCTGT	Exclusive	hsa-mir-133a-1 (1);hsa-mir-133a-2 (1)	hsa-mir-133a-1 (1)	0.5
TCGA-H6-8124-11A-01R-2401-13	TGGTCCCCTTCAACCAGCTGTAG	Exclusive	hsa-mir-133a-1 (1);hsa-mir-133a-2 (1)	hsa-mir-133a-1 (1)	0.5
TCGA-H6-A45N-11A-12R-A26Y-13	AGCTGGTAAAATGGAACCAAAT	Exclusive	hsa-mir-133a-1 (1);hsa-mir-133a-2 (1)	hsa-mir-133a-1 (1)	0.5
TCGA-HV-A5A3-11A-11R-A26Y-13	GAGCTGGTAAAATGGAACCAAA	Exclusive	hsa-mir-133a-1 (1);hsa-mir-133a-2 (1)	hsa-mir-133a-1 (1)	0.5
TCGA-HV-A5A3-11A-11R-A26Y-13	TGGTCCCCTTCAACCAGCTGT	Exclusive	hsa-mir-133a-1 (1);hsa-mir-133a-2 (1)	hsa-mir-133a-1 (1)	0.5
TCGA-HV-A5A3-11A-11R-A26Y-13	TTTGGTCCCCTTCAACCAGCTG	Exclusive	hsa-mir-133a-1 (2);hsa-mir-133a-2 (2)	hsa-mir-133a-2 (2)	0.5
TCGA-YB-A89D-11A-11R-A36B-13	AGCTGGTAAAATGGAACCAAATC	Exclusive	hsa-mir-133a-1 (1);hsa-mir-133a-2 (1)	hsa-mir-133a-1 (1)	0.5
TCGA-YB-A89D-11A-11R-A36B-13	TGGTCCCCTTCAACCAGCTG	Exclusive	hsa-mir-133a-1 (1);hsa-mir-133a-2 (1)	hsa-mir-133a-2 (1)	0.5
TCGA-YB-A89D-11A-11R-A36B-13	TGGTCCCCTTCAACCAGCTGT	Exclusive	hsa-mir-133a-1 (1);hsa-mir-133a-2 (1)	hsa-mir-133a-1 (1)	0.5
TCGA-H6-8124-11A-01R-2401-13	TATGGCTTTTTATTCCTATGT	Exclusive	hsa-mir-135a-1 (2);hsa-mir-135a-2 (2)	hsa-mir-135a-1 (2)	0.5
TCGA-H6-A45N-11A-12R-A26Y-13	TATGGCTTTTTATTCCTATGTG	Exclusive	hsa-mir-135a-1 (1);hsa-mir-135a-2 (1)	hsa-mir-135a-1 (1)	0.5
TCGA-H6-A45N-11A-12R-A26Y-13	TATGGCTTTTTATTCCTATGTGA	Exclusive	hsa-mir-135a-1 (1);hsa-mir-135a-2 (1)	hsa-mir-135a-2 (1)	0.5
TCGA-HV-A5A3-11A-11R-A26Y-13	TATGGCTTTTTATTCCTAT	Exclusive	hsa-mir-135a-1 (1);hsa-mir-135a-2 (1)	hsa-mir-135a-1 (1)	0.5
TCGA-YB-A89D-11A-11R-A36B-13	TATGGCTTTTTATTCCTATGT	Exclusive	hsa-mir-135a-1 (1);hsa-mir-135a-2 (1)	hsa-mir-135a-2 (1)	0.5
TCGA-H6-8124-11A-01R-2401-13	AGCTGGTGTTGTGAATCAGGCCG	Exclusive	hsa-mir-138-1 (3);hsa-mir-138-2 (3)	hsa-mir-138-2 (3)	0.5
TCGA-H6-A45N-11A-12R-A26Y-13	AGCTGGTGTTGTGAATCAGGCC	Exclusive	hsa-mir-138-1 (1);hsa-mir-138-2 (1)	hsa-mir-138-2 (1)	0.5
TCGA-H6-A45N-11A-12R-A26Y-13	GCTGGTGTTGTGAATCAGGCCG	Exclusive	hsa-mir-138-1 (1);hsa-mir-138-2 (1)	hsa-mir-138-1 (1)	0.5
TCGA-HV-A5A3-11A-11R-A26Y-13	AGCTGGTGTTGTGAATCAGGCC	Exclusive	hsa-mir-138-1 (1);hsa-mir-138-2 (1)	hsa-mir-138-1 (1)	0.5
TCGA-YB-A89D-11A-11R-A36B-13	AGCTGGTGTTGTGAATCAGGC	Exclusive	hsa-mir-138-1 (1);hsa-mir-138-2 (1)	hsa-mir-138-1 (1)	0.5
TCGA-H6-A45N-11A-12R-A26Y-13	TTGCATAGTCACAAAAGTGATC	Exclusive	hsa-mir-153-1 (2);hsa-mir-153-2 (2)	hsa-mir-153-2 (2)	0.5
TCGA-HV-A5A3-11A-11R-A26Y-13	TTGCATAGTCACAAAAGTGA	Exclusive	hsa-mir-153-1 (1);hsa-mir-153-2 (1)	hsa-mir-153-2 (1)	0.5
TCGA-HV-A5A3-11A-11R-A26Y-13	TTGCATAGTCACAAAAGTGAT	Exclusive	hsa-mir-153-1 (3);hsa-mir-153-2 (3)	hsa-mir-153-1 (3)	0.5
TCGA-YB-A89D-11A-11R-A36B-13	TTGCATAGTCACAAAAGTGAT	Exclusive	hsa-mir-153-1 (1);hsa-mir-153-2 (1)	hsa-mir-153-2 (1)	0.5
TCGA-H6-8124-11A-01R-2401-13	AGCACGTAAATATTGGCG	Exclusive	hsa-mir-16-1 (1);hsa-mir-16-2 (1)	hsa-mir-16-2 (1)	0.5
TCGA-H6-8124-11A-01R-2401-13	CAGCACGTAAATATTGGC	Exclusive	hsa-mir-16-1 (2);hsa-mir-16-2 (2)	hsa-mir-16-2 (2)	0.5
TCGA-H6-8124-11A-01R-2401-13	CAGCACGTAAATATTGGCGT	Exclusive	hsa-mir-16-1 (3);hsa-mir-16-2 (3)	hsa-mir-16-2 (3)	0.5
TCGA-H6-A45N-11A-12R-A26Y-13	GCAGCACGTAAATATTGGCGT	Exclusive	hsa-mir-16-1 (1);hsa-mir-16-2 (1)	hsa-mir-16-1 (1)	0.5
TCGA-YB-A89D-11A-11R-A36B-13	GCACGTAAATATTGGCGT	Exclusive	hsa-mir-16-1 (2);hsa-mir-16-2 (2)	hsa-mir-16-2 (2)	0.5
TCGA-H6-8124-11A-01R-2401-13	ACATTCAACGCTGTCGGTG	Exclusive	hsa-mir-181a-1 (1);hsa-mir-181a-2 (1)	hsa-mir-181a-2 (1)	0.5
TCGA-H6-8124-11A-01R-2401-13	ACATTCAACGCTGTCGGTGA	Exclusive	hsa-mir-181a-1 (1);hsa-mir-181a-2 (1)	hsa-mir-181a-2 (1)	0.5
TCGA-H6-8124-11A-01R-2401-13	CAACGCTGTCGGTGAGTT	Exclusive	hsa-mir-181a-1 (1);hsa-mir-181a-2 (1)	hsa-mir-181a-1 (1)	0.5
TCGA-H6-8124-11A-01R-2401-13	CAACGCTGTCGGTGAGTTT	Exclusive	hsa-mir-181a-1 (1);hsa-mir-181a-2 (1)	hsa-mir-181a-1 (1)	0.5
TCGA-H6-8124-11A-01R-2401-13	GAACATTCAACGCTGTCGGTGAG	Exclusive	hsa-mir-181a-1 (1);hsa-mir-181a-2 (1)	hsa-mir-181a-1 (1)	0.5
TCGA-H6-8124-11A-01R-2401-13	GAACATTCAACGCTGTCGGTGAGT	Exclusive	hsa-mir-181a-1 (1);hsa-mir-181a-2 (1)	hsa-mir-181a-2 (1)	0.5
TCGA-H6-8124-11A-01R-2401-13	TCAACGCTGTCGGTGAGT	Exclusive	hsa-mir-181a-1 (1);hsa-mir-181a-2 (1)	hsa-mir-181a-2 (1)	0.5
TCGA-H6-8124-11A-01R-2401-13	TTCAACGCTGTCGGTGAG	Exclusive	hsa-mir-181a-1 (1);hsa-mir-181a-2 (1)	hsa-mir-181a-2 (1)	0.5
TCGA-H6-A45N-11A-12R-A26Y-13	ACATTCAACGCTGTCGGTGA	Exclusive	hsa-mir-181a-1 (2);hsa-mir-181a-2 (2)	hsa-mir-181a-1 (2)	0.5
TCGA-H6-A45N-11A-12R-A26Y-13	ACATTCAACGCTGTCGGTGAGTT	Exclusive	hsa-mir-181a-1 (1);hsa-mir-181a-2 (1)	hsa-mir-181a-2 (1)	0.5
TCGA-H6-A45N-11A-12R-A26Y-13	ACATTCAACGCTGTCGGTGAGTTT	Exclusive	hsa-mir-181a-1 (1);hsa-mir-181a-2 (1)	hsa-mir-181a-2 (1)	0.5
TCGA-H6-A45N-11A-12R-A26Y-13	CATTCAACGCTGTCGGTGAG	Exclusive	hsa-mir-181a-1 (1);hsa-mir-181a-2 (1)	hsa-mir-181a-2 (1)	0.5
TCGA-H6-A45N-11A-12R-A26Y-13	CATTCAACGCTGTCGGTGAGTT	Exclusive	hsa-mir-181a-1 (1);hsa-mir-181a-2 (1)	hsa-mir-181a-2 (1)	0.5
TCGA-HV-A5A3-11A-11R-A26Y-13	AACATTCAACGCTGTCGGT	Exclusive	hsa-mir-181a-1 (1);hsa-mir-181a-2 (1)	hsa-mir-181a-1 (1)	0.5
TCGA-HV-A5A3-11A-11R-A26Y-13	ACATTCAACGCTGTCGGTGA	Exclusive	hsa-mir-181a-1 (1);hsa-mir-181a-2 (1)	hsa-mir-181a-1 (1)	0.5
TCGA-HV-A5A3-11A-11R-A26Y-13	ACATTCAACGCTGTCGGTGAGTTT	Exclusive	hsa-mir-181a-1 (1);hsa-mir-181a-2 (1)	hsa-mir-181a-1 (1)	0.5
TCGA-HV-A5A3-11A-11R-A26Y-13	ATTCAACGCTGTCGGTGAGT	Exclusive	hsa-mir-181a-1 (1);hsa-mir-181a-2 (1)	hsa-mir-181a-1 (1)	0.5
TCGA-HV-A5A3-11A-11R-A26Y-13	CATTCAACGCTGTCGGTGAGTT	Exclusive	hsa-mir-181a-1 (2);hsa-mir-181a-2 (2)	hsa-mir-181a-2 (2)	0.5
TCGA-HV-A5A3-11A-11R-A26Y-13	GAACATTCAACGCTGTCGGT	Exclusive	hsa-mir-181a-1 (1);hsa-mir-181a-2 (1)	hsa-mir-181a-2 (1)	0.5
TCGA-HV-A5A3-11A-11R-A26Y-13	GAACATTCAACGCTGTCGGTG	Exclusive	hsa-mir-181a-1 (1);hsa-mir-181a-2 (1)	hsa-mir-181a-1 (1)	0.5
TCGA-HV-A5A3-11A-11R-A26Y-13	GAACATTCAACGCTGTCGGTGAGT	Exclusive	hsa-mir-181a-1 (1);hsa-mir-181a-2 (1)	hsa-mir-181a-2 (1)	0.5
TCGA-HV-A5A3-11A-11R-A26Y-13	TTCAACGCTGTCGGTGAG	Exclusive	hsa-mir-181a-1 (1);hsa-mir-181a-2 (1)	hsa-mir-181a-1 (1)	0.5
TCGA-HV-A5A3-11A-11R-A26Y-13	TTCAACGCTGTCGGTGAGT	Exclusive	hsa-mir-181a-1 (1);hsa-mir-181a-2 (1)	hsa-mir-181a-2 (1)	0.5
TCGA-YB-A89D-11A-11R-A36B-13	ACATTCAACGCTGTCGGTGAGTT	Exclusive	hsa-mir-181a-1 (3);hsa-mir-181a-2 (3)	hsa-mir-181a-2 (3)	0.5
TCGA-YB-A89D-11A-11R-A36B-13	CATTCAACGCTGTCGGTGAGT	Exclusive	hsa-mir-181a-1 (1);hsa-mir-181a-2 (1)	hsa-mir-181a-2 (1)	0.5
TCGA-YB-A89D-11A-11R-A36B-13	GAACATTCAACGCTGTCGGTG	Exclusive	hsa-mir-181a-1 (1);hsa-mir-181a-2 (1)	hsa-mir-181a-1 (1)	0.5
TCGA-YB-A89D-11A-11R-A36B-13	GAACATTCAACGCTGTCGGTGAG	Exclusive	hsa-mir-181a-1 (4);hsa-mir-181a-2 (4)	hsa-mir-181a-2 (4)	0.5
TCGA-H6-8124-11A-01R-2401-13	ACATTCATTGCTGTCGGTG	Exclusive	hsa-mir-181b-1 (1);hsa-mir-181b-2 (1)	hsa-mir-181b-2 (1)	0.5
TCGA-H6-8124-11A-01R-2401-13	CAACATTCATTGCTGTCGGT	Exclusive	hsa-mir-181b-1 (1);hsa-mir-181b-2 (1)	hsa-mir-181b-1 (1)	0.5
TCGA-H6-8124-11A-01R-2401-13	CATTCATTGCTGTCGGTGGG	Exclusive	hsa-mir-181b-1 (1);hsa-mir-181b-2 (1)	hsa-mir-181b-2 (1)	0.5
TCGA-H6-8124-11A-01R-2401-13	TCAACATTCATTGCTGTCGGTG	Exclusive	hsa-mir-181b-1 (1);hsa-mir-181b-2 (1)	hsa-mir-181b-1 (1)	0.5
TCGA-H6-8124-11A-01R-2401-13	TTCATTGCTGTCGGTGGG	Exclusive	hsa-mir-181b-1 (1);hsa-mir-181b-2 (1)	hsa-mir-181b-2 (1)	0.5
TCGA-H6-8124-11A-01R-2401-13	TTCATTGCTGTCGGTGGGTT	Exclusive	hsa-mir-181b-1 (1);hsa-mir-181b-2 (1)	hsa-mir-181b-2 (1)	0.5
TCGA-H6-A45N-11A-12R-A26Y-13	AACATTCATTGCTGTCGGT	Exclusive	hsa-mir-181b-1 (1);hsa-mir-181b-2 (1)	hsa-mir-181b-2 (1)	0.5
TCGA-H6-A45N-11A-12R-A26Y-13	ACATTCATTGCTGTCGGTG	Exclusive	hsa-mir-181b-1 (1);hsa-mir-181b-2 (1)	hsa-mir-181b-1 (1)	0.5
TCGA-HV-A5A3-11A-11R-A26Y-13	CAACATTCATTGCTGTCGGTG	Exclusive	hsa-mir-181b-1 (2);hsa-mir-181b-2 (2)	hsa-mir-181b-2 (2)	0.5
TCGA-HV-A5A3-11A-11R-A26Y-13	CATTCATTGCTGTCGGTG	Exclusive	hsa-mir-181b-1 (1);hsa-mir-181b-2 (1)	hsa-mir-181b-2 (1)	0.5
TCGA-HV-A5A3-11A-11R-A26Y-13	CATTCATTGCTGTCGGTGGG	Exclusive	hsa-mir-181b-1 (2);hsa-mir-181b-2 (2)	hsa-mir-181b-1 (2)	0.5
TCGA-HV-A5A3-11A-11R-A26Y-13	CATTCATTGCTGTCGGTGGGT	Exclusive	hsa-mir-181b-1 (1);hsa-mir-181b-2 (1)	hsa-mir-181b-2 (1)	0.5
TCGA-HV-A5A3-11A-11R-A26Y-13	TTCATTGCTGTCGGTGGGTT	Exclusive	hsa-mir-181b-1 (1);hsa-mir-181b-2 (1)	hsa-mir-181b-1 (1)	0.5
TCGA-YB-A89D-11A-11R-A36B-13	AACATTCATTGCTGTCGG	Exclusive	hsa-mir-181b-1 (1);hsa-mir-181b-2 (1)	hsa-mir-181b-1 (1)	0.5
TCGA-YB-A89D-11A-11R-A36B-13	AACATTCATTGCTGTCGGT	Exclusive	hsa-mir-181b-1 (1);hsa-mir-181b-2 (1)	hsa-mir-181b-1 (1)	0.5
TCGA-YB-A89D-11A-11R-A36B-13	ACATTCATTGCTGTCGGTG	Exclusive	hsa-mir-181b-1 (1);hsa-mir-181b-2 (1)	hsa-mir-181b-2 (1)	0.5
TCGA-YB-A89D-11A-11R-A36B-13	CAACATTCATTGCTGTCGGTGGGTT	Exclusive	hsa-mir-181b-1 (1);hsa-mir-181b-2 (1)	hsa-mir-181b-1 (1)	0.5
TCGA-YB-A89D-11A-11R-A36B-13	CATTCATTGCTGTCGGTGGGT	Exclusive	hsa-mir-181b-1 (1);hsa-mir-181b-2 (1)	hsa-mir-181b-1 (1)	0.5
TCGA-YB-A89D-11A-11R-A36B-13	CATTCATTGCTGTCGGTGGGTT	Exclusive	hsa-mir-181b-1 (1);hsa-mir-181b-2 (1)	hsa-mir-181b-1 (1)	0.5
TCGA-H6-8124-11A-01R-2401-13	TGTAACAGCAACTCCATGT	Exclusive	hsa-mir-194-1 (1);hsa-mir-194-2 (1)	hsa-mir-194-2 (1)	0.5
TCGA-H6-8124-11A-01R-2401-13	TAGGTAGTTTCATGTTGTTGGG	Exclusive	hsa-mir-196a-1 (1);hsa-mir-196a-2 (1)	hsa-mir-196a-1 (1)	0.5
TCGA-H6-A45N-11A-12R-A26Y-13	TAGGTAGTTTCATGTTGTTGGG	Exclusive	hsa-mir-196a-1 (3);hsa-mir-196a-2 (3)	hsa-mir-196a-2 (3)	0.5
TCGA-HV-A5A3-11A-11R-A26Y-13	TAGGTAGTTTCATGTTGTTGG	Exclusive	hsa-mir-196a-1 (1);hsa-mir-196a-2 (1)	hsa-mir-196a-1 (1)	0.5
TCGA-HV-A5A3-11A-11R-A26Y-13	TAGGTAGTTTCATGTTGTTGGG	Exclusive	hsa-mir-196a-1 (1);hsa-mir-196a-2 (1)	hsa-mir-196a-1 (1)	0.5
TCGA-H6-8124-11A-01R-2401-13	CAGTGTTCAGACTACCTGTT	Exclusive	hsa-mir-199a-1 (1);hsa-mir-199a-2 (1)	hsa-mir-199a-2 (1)	0.5
TCGA-H6-8124-11A-01R-2401-13	CAGTGTTCAGACTACCTGTTC	Exclusive	hsa-mir-199a-1 (1);hsa-mir-199a-2 (1)	hsa-mir-199a-2 (1)	0.5
TCGA-H6-8124-11A-01R-2401-13	CCAGTGTTCAGACTACCT	Exclusive	hsa-mir-199a-1 (2);hsa-mir-199a-2 (2)	hsa-mir-199a-1 (2)	0.5
TCGA-H6-8124-11A-01R-2401-13	CCAGTGTTCAGACTACCTG	Exclusive	hsa-mir-199a-1 (1);hsa-mir-199a-2 (1)	hsa-mir-199a-2 (1)	0.5
TCGA-H6-8124-11A-01R-2401-13	CCAGTGTTCAGACTACCTGTTCA	Exclusive	hsa-mir-199a-1 (1);hsa-mir-199a-2 (1)	hsa-mir-199a-2 (1)	0.5
TCGA-H6-8124-11A-01R-2401-13	CCCAGTGTTCAGACTACCTGTTCAG	Exclusive	hsa-mir-199a-1 (1);hsa-mir-199a-2 (1)	hsa-mir-199a-2 (1)	0.5
TCGA-H6-8124-11A-01R-2401-13	GTGTTCAGACTACCTGTTC	Exclusive	hsa-mir-199a-1 (1);hsa-mir-199a-2 (1)	hsa-mir-199a-2 (1)	0.5
TCGA-H6-8124-11A-01R-2401-13	TGTTCAGACTACCTGTTC	Exclusive	hsa-mir-199a-1 (1);hsa-mir-199a-2 (1)	hsa-mir-199a-2 (1)	0.5
TCGA-H6-A45N-11A-12R-A26Y-13	CCAGTGTTCAGACTACCTG	Exclusive	hsa-mir-199a-1 (1);hsa-mir-199a-2 (1)	hsa-mir-199a-2 (1)	0.5
TCGA-H6-A45N-11A-12R-A26Y-13	CCCAGTGTTCAGACTACCT	Exclusive	hsa-mir-199a-1 (1);hsa-mir-199a-2 (1)	hsa-mir-199a-2 (1)	0.5
TCGA-HV-A5A3-11A-11R-A26Y-13	CCAGTGTTCAGACTACCTGT	Exclusive	hsa-mir-199a-1 (3);hsa-mir-199a-2 (3)	hsa-mir-199a-1 (3)	0.5
TCGA-HV-A5A3-11A-11R-A26Y-13	CCAGTGTTCAGACTACCTGTTCA	Exclusive	hsa-mir-199a-1 (1);hsa-mir-199a-2 (1)	hsa-mir-199a-2 (1)	0.5
TCGA-HV-A5A3-11A-11R-A26Y-13	CCCAGTGTTCAGACTACC	Exclusive	hsa-mir-199a-1 (2);hsa-mir-199a-2 (2)	hsa-mir-199a-2 (2)	0.5
TCGA-HV-A5A3-11A-11R-A26Y-13	CCCAGTGTTCAGACTACCT	Exclusive	hsa-mir-199a-1 (2);hsa-mir-199a-2 (2)	hsa-mir-199a-2 (2)	0.5
TCGA-HV-A5A3-11A-11R-A26Y-13	CCCAGTGTTCAGACTACCTGTTCAG	Exclusive	hsa-mir-199a-1 (1);hsa-mir-199a-2 (1)	hsa-mir-199a-1 (1)	0.5
TCGA-YB-A89D-11A-11R-A36B-13	CCCAGTGTTCAGACTACCTGTTCAG	Exclusive	hsa-mir-199a-1 (1);hsa-mir-199a-2 (1)	hsa-mir-199a-1 (1)	0.5
TCGA-H6-8124-11A-01R-2401-13	CTGTGCAAATCCATGCAAAACTG	Exclusive	hsa-mir-19b-1 (1);hsa-mir-19b-2 (1)	hsa-mir-19b-1 (1)	0.5	miR_106a_363_cluster;miR17_92_cluster
TCGA-H6-8124-11A-01R-2401-13	TGTGCAAATCCATGCAAAA	Exclusive	hsa-mir-19b-1 (1);hsa-mir-19b-2 (1)	hsa-mir-19b-2 (1)	0.5	miR_106a_363_cluster;miR17_92_cluster
TCGA-H6-8124-11A-01R-2401-13	TGTGCTTGATCTAACCATGT	Exclusive	hsa-mir-218-1 (1);hsa-mir-218-2 (1)	hsa-mir-218-2 (1)	0.5
TCGA-H6-A45N-11A-12R-A26Y-13	TGTGCTTGATCTAACCATGTGGT	Exclusive	hsa-mir-218-1 (1);hsa-mir-218-2 (1)	hsa-mir-218-2 (1)	0.5
TCGA-H6-A45N-11A-12R-A26Y-13	TTGTGCTTGATCTAACCAT	Exclusive	hsa-mir-218-1 (3);hsa-mir-218-2 (3)	hsa-mir-218-1 (3)	0.5
TCGA-HV-A5A3-11A-11R-A26Y-13	TGTGCTTGATCTAACCATGT	Exclusive	hsa-mir-218-1 (1);hsa-mir-218-2 (1)	hsa-mir-218-2 (1)	0.5
TCGA-HV-A5A3-11A-11R-A26Y-13	TGTGCTTGATCTAACCATGTGG	Exclusive	hsa-mir-218-1 (1);hsa-mir-218-2 (1)	hsa-mir-218-1 (1)	0.5
TCGA-HV-A5A3-11A-11R-A26Y-13	TTGTGCTTGATCTAACCATG	Exclusive	hsa-mir-218-1 (1);hsa-mir-218-2 (1)	hsa-mir-218-2 (1)	0.5
TCGA-YB-A89D-11A-11R-A36B-13	TTGTGCTTGATCTAACCAT	Exclusive	hsa-mir-218-1 (1);hsa-mir-218-2 (1)	hsa-mir-218-1 (1)	0.5
TCGA-H6-8124-11A-01R-2401-13	TGATTGTCCAAACGCAATTCT	Exclusive	hsa-mir-219a-1 (1);hsa-mir-219a-2 (1)	hsa-mir-219a-1 (1)	0.5
TCGA-H6-A45N-11A-12R-A26Y-13	TGATTGTCCAAACGCAATTCT	Exclusive	hsa-mir-219a-1 (1);hsa-mir-219a-2 (1)	hsa-mir-219a-1 (1)	0.5
TCGA-H6-8124-11A-01R-2401-13	ACTGGCTCAGTTCAGCAGGAAC	Exclusive	hsa-mir-24-1 (4);hsa-mir-24-2 (4)	hsa-mir-24-1 (4)	0.5
TCGA-H6-8124-11A-01R-2401-13	ACTGGCTCAGTTCAGCAGGAACAG	Exclusive	hsa-mir-24-1 (1);hsa-mir-24-2 (1)	hsa-mir-24-2 (1)	0.5
TCGA-H6-8124-11A-01R-2401-13	CTGGCTCAGTTCAGCAGG	Exclusive	hsa-mir-24-1 (3);hsa-mir-24-2 (3)	hsa-mir-24-1 (3)	0.5
TCGA-H6-8124-11A-01R-2401-13	GGCTCAGTTCAGCAGGAACA	Exclusive	hsa-mir-24-1 (6);hsa-mir-24-2 (6)	hsa-mir-24-2 (6)	0.5
TCGA-HV-A5A3-11A-11R-A26Y-13	ACTGGCTCAGTTCAGCAGGAAC	Exclusive	hsa-mir-24-1 (1);hsa-mir-24-2 (1)	hsa-mir-24-1 (1)	0.5
TCGA-HV-A5A3-11A-11R-A26Y-13	GCTCAGTTCAGCAGGAACA	Exclusive	hsa-mir-24-1 (1);hsa-mir-24-2 (1)	hsa-mir-24-2 (1)	0.5
TCGA-HV-A5A3-11A-11R-A26Y-13	GGCTCAGTTCAGCAGGAACA	Exclusive	hsa-mir-24-1 (1);hsa-mir-24-2 (1)	hsa-mir-24-1 (1)	0.5
TCGA-HV-A5A3-11A-11R-A26Y-13	GGCTCAGTTCAGCAGGAACAGG	Exclusive	hsa-mir-24-1 (2);hsa-mir-24-2 (2)	hsa-mir-24-1 (2)	0.5
TCGA-YB-A89D-11A-11R-A36B-13	CTCAGTTCAGCAGGAACAG	Exclusive	hsa-mir-24-1 (1);hsa-mir-24-2 (1)	hsa-mir-24-2 (1)	0.5
TCGA-YB-A89D-11A-11R-A36B-13	GGCTCAGTTCAGCAGGAACAGG	Exclusive	hsa-mir-24-1 (2);hsa-mir-24-2 (2)	hsa-mir-24-2 (2)	0.5
TCGA-H6-8124-11A-01R-2401-13	AAGTAATCCAGGATAGGCT	Exclusive	hsa-mir-26a-1 (1);hsa-mir-26a-2 (1)	hsa-mir-26a-2 (1)	0.5
TCGA-H6-8124-11A-01R-2401-13	AGTAATCCAGGATAGGCT	Exclusive	hsa-mir-26a-1 (3);hsa-mir-26a-2 (3)	hsa-mir-26a-1 (3)	0.5
TCGA-H6-8124-11A-01R-2401-13	CAAGTAATCCAGGATAGGCT	Exclusive	hsa-mir-26a-1 (1);hsa-mir-26a-2 (1)	hsa-mir-26a-1 (1)	0.5
TCGA-H6-8124-11A-01R-2401-13	GTAATCCAGGATAGGCTG	Exclusive	hsa-mir-26a-1 (1);hsa-mir-26a-2 (1)	hsa-mir-26a-2 (1)	0.5
TCGA-H6-8124-11A-01R-2401-13	TAATCCAGGATAGGCTGT	Exclusive	hsa-mir-26a-1 (1);hsa-mir-26a-2 (1)	hsa-mir-26a-1 (1)	0.5
TCGA-H6-8124-11A-01R-2401-13	TCAAGTAATCCAGGATAGG	Exclusive	hsa-mir-26a-1 (2);hsa-mir-26a-2 (2)	hsa-mir-26a-2 (2)	0.5
TCGA-H6-A45N-11A-12R-A26Y-13	AGTAATCCAGGATAGGCT	Exclusive	hsa-mir-26a-1 (1);hsa-mir-26a-2 (1)	hsa-mir-26a-1 (1)	0.5
TCGA-H6-A45N-11A-12R-A26Y-13	TCAAGTAATCCAGGATAGG	Exclusive	hsa-mir-26a-1 (1);hsa-mir-26a-2 (1)	hsa-mir-26a-2 (1)	0.5
TCGA-H6-A45N-11A-12R-A26Y-13	TCAAGTAATCCAGGATAGGCTG	Exclusive	hsa-mir-26a-1 (1);hsa-mir-26a-2 (1)	hsa-mir-26a-1 (1)	0.5
TCGA-HV-A5A3-11A-11R-A26Y-13	AGTAATCCAGGATAGGCTG	Exclusive	hsa-mir-26a-1 (1);hsa-mir-26a-2 (1)	hsa-mir-26a-2 (1)	0.5
TCGA-HV-A5A3-11A-11R-A26Y-13	TCAAGTAATCCAGGATAGG	Exclusive	hsa-mir-26a-1 (1);hsa-mir-26a-2 (1)	hsa-mir-26a-1 (1)	0.5
TCGA-HV-A5A3-11A-11R-A26Y-13	TCAAGTAATCCAGGATAGGC	Exclusive	hsa-mir-26a-1 (1);hsa-mir-26a-2 (1)	hsa-mir-26a-2 (1)	0.5
TCGA-HV-A5A3-11A-11R-A26Y-13	TCAAGTAATCCAGGATAGGCTG	Exclusive	hsa-mir-26a-1 (1);hsa-mir-26a-2 (1)	hsa-mir-26a-1 (1)	0.5
TCGA-YB-A89D-11A-11R-A36B-13	TCAAGTAATCCAGGATAGGCTG	Exclusive	hsa-mir-26a-1 (1);hsa-mir-26a-2 (1)	hsa-mir-26a-2 (1)	0.5
TCGA-H6-8124-11A-01R-2401-13	AGCACCATTTGAAATCAGTGT	Exclusive	hsa-mir-29b-1 (1);hsa-mir-29b-2 (1)	hsa-mir-29b-2 (1)	0.5
TCGA-H6-8124-11A-01R-2401-13	AGCACCATTTGAAATCAGTGTT	Exclusive	hsa-mir-29b-1 (1);hsa-mir-29b-2 (1)	hsa-mir-29b-1 (1)	0.5
TCGA-H6-8124-11A-01R-2401-13	GCACCATTTGAAATCAGTG	Exclusive	hsa-mir-29b-1 (2);hsa-mir-29b-2 (2)	hsa-mir-29b-1 (2)	0.5
TCGA-H6-A45N-11A-12R-A26Y-13	CCATTTGAAATCAGTGTT	Exclusive	hsa-mir-29b-1 (1);hsa-mir-29b-2 (1)	hsa-mir-29b-2 (1)	0.5
TCGA-H6-A45N-11A-12R-A26Y-13	GCACCATTTGAAATCAGTGTT	Exclusive	hsa-mir-29b-1 (1);hsa-mir-29b-2 (1)	hsa-mir-29b-1 (1)	0.5
TCGA-H6-A45N-11A-12R-A26Y-13	TAGCACCATTTGAAATCA	Exclusive	hsa-mir-29b-1 (1);hsa-mir-29b-2 (1)	hsa-mir-29b-2 (1)	0.5
TCGA-HV-A5A3-11A-11R-A26Y-13	AGCACCATTTGAAATCAGTGTT	Exclusive	hsa-mir-29b-1 (1);hsa-mir-29b-2 (1)	hsa-mir-29b-2 (1)	0.5
TCGA-HV-A5A3-11A-11R-A26Y-13	CTAGCACCATTTGAAATCA	Exclusive	hsa-mir-29b-1 (1);hsa-mir-29b-2 (1)	hsa-mir-29b-1 (1)	0.5
TCGA-YB-A89D-11A-11R-A36B-13	ACCATTTGAAATCAGTGTT	Exclusive	hsa-mir-29b-1 (1);hsa-mir-29b-2 (1)	hsa-mir-29b-2 (1)	0.5
TCGA-YB-A89D-11A-11R-A36B-13	CTAGCACCATTTGAAATCA	Exclusive	hsa-mir-29b-1 (1);hsa-mir-29b-2 (1)	hsa-mir-29b-1 (1)	0.5
TCGA-H6-8124-11A-01R-2401-13	GTAAACATCCTACACTCTCAGCT	Exclusive	hsa-mir-30c-1 (1);hsa-mir-30c-2 (1)	hsa-mir-30c-1 (1)	0.5
TCGA-H6-8124-11A-01R-2401-13	TAAACATCCTACACTCTCAGCT	Exclusive	hsa-mir-30c-1 (1);hsa-mir-30c-2 (1)	hsa-mir-30c-1 (1)	0.5
TCGA-H6-A45N-11A-12R-A26Y-13	AAACATCCTACACTCTCAGCT	Exclusive	hsa-mir-30c-1 (1);hsa-mir-30c-2 (1)	hsa-mir-30c-1 (1)	0.5
TCGA-HV-A5A3-11A-11R-A26Y-13	GTAAACATCCTACACTCTCAGCT	Exclusive	hsa-mir-30c-1 (1);hsa-mir-30c-2 (1)	hsa-mir-30c-1 (1)	0.5
TCGA-YB-A89D-11A-11R-A36B-13	TGTAAACATCCTACACTCT	Exclusive	hsa-mir-30c-1 (2);hsa-mir-30c-2 (2)	hsa-mir-30c-2 (2)	0.5
TCGA-H6-8124-11A-01R-2401-13	TACCCAGTCTCCGGTGCAGCC	Exclusive	hsa-mir-3130-1 (1);hsa-mir-3130-2 (1)	hsa-mir-3130-2 (1)	0.5
TCGA-HV-A5A3-11A-11R-A26Y-13	GCTGCACCGGAGACTGGGTAAG	Exclusive	hsa-mir-3130-1 (1);hsa-mir-3130-2 (1)	hsa-mir-3130-2 (1)	0.5
TCGA-YB-A89D-11A-11R-A36B-13	TACCCAGTCTCCGGTGCAGC	Exclusive	hsa-mir-3130-1 (1);hsa-mir-3130-2 (1)	hsa-mir-3130-1 (1)	0.5
TCGA-YB-A89D-11A-11R-A36B-13	TTACCCAGTCTCCGGTGCAG	Exclusive	hsa-mir-3130-1 (1);hsa-mir-3130-2 (1)	hsa-mir-3130-2 (1)	0.5
TCGA-H6-8124-11A-01R-2401-13	AAGGGCTTCCTCTCTGCAGGA	Exclusive	hsa-mir-3158-1 (1);hsa-mir-3158-2 (1)	hsa-mir-3158-2 (1)	0.5
TCGA-HV-A5A3-11A-11R-A26Y-13	AAGGGCTTCCTCTCTGCAGGAC	Exclusive	hsa-mir-3158-1 (1);hsa-mir-3158-2 (1)	hsa-mir-3158-2 (1)	0.5
TCGA-HV-A5A3-11A-11R-A26Y-13	ACTGCCTTAGGAGAAAGTTT	Exclusive	hsa-mir-3199-1 (1);hsa-mir-3199-2 (1)	hsa-mir-3199-2 (1)	0.5
TCGA-H6-8124-11A-01R-2401-13	ATTAAAGCTCTTCTCCCTTCCA	Exclusive	hsa-mir-3202-1 (1);hsa-mir-3202-2 (1)	hsa-mir-3202-2 (1)	0.5
TCGA-H6-8124-11A-01R-2401-13	TAAAGCTCTTCTCCCTTCCATAT	Exclusive	hsa-mir-3202-1 (1);hsa-mir-3202-2 (1)	hsa-mir-3202-1 (1)	0.5
TCGA-YB-A89D-11A-11R-A36B-13	ATTAAAGCTCTTCTCCCTTCC	Exclusive	hsa-mir-3202-1 (1);hsa-mir-3202-2 (1)	hsa-mir-3202-1 (1)	0.5
TCGA-H6-8124-11A-01R-2401-13	AAAGCTGGGTTGAGAGGGCAA	Exclusive	hsa-mir-320b-1 (1);hsa-mir-320b-2 (1)	hsa-mir-320b-2 (1)	0.5	miR_320_family
TCGA-H6-A45N-11A-12R-A26Y-13	AAAAGCTGGGTTGAGAGGGCA	Exclusive	hsa-mir-320b-1 (1);hsa-mir-320b-2 (1)	hsa-mir-320b-2 (1)	0.5	miR_320_family
TCGA-HV-A5A3-11A-11R-A26Y-13	AAAAGCTGGGTTGAGAGGGCA	Exclusive	hsa-mir-320b-1 (1);hsa-mir-320b-2 (1)	hsa-mir-320b-2 (1)	0.5	miR_320_family
TCGA-HV-A5A3-11A-11R-A26Y-13	AAAAGCTGGGTTGAGAGGGCAA	Exclusive	hsa-mir-320b-1 (3);hsa-mir-320b-2 (3)	hsa-mir-320b-1 (3)	0.5	miR_320_family
TCGA-HV-A5A3-11A-11R-A26Y-13	AAAAGCTGGGTTGAGAGGGCAAA	Exclusive	hsa-mir-320b-1 (1);hsa-mir-320b-2 (1)	hsa-mir-320b-1 (1)	0.5	miR_320_family
TCGA-HV-A5A3-11A-11R-A26Y-13	GAAAAGCTGGGTTGAGAGGGCAA	Exclusive	hsa-mir-320b-1 (1);hsa-mir-320b-2 (1)	hsa-mir-320b-2 (1)	0.5	miR_320_family
TCGA-H6-8124-11A-01R-2401-13	AAAAGCTGGGTTGAGAGGGTA	Exclusive	hsa-mir-320c-1 (1);hsa-mir-320c-2 (1)	hsa-mir-320c-2 (1)	0.5	miR_320_family
TCGA-H6-A45N-11A-12R-A26Y-13	AAAAGCTGGGTTGAGAGGGT	Exclusive	hsa-mir-320c-1 (1);hsa-mir-320c-2 (1)	hsa-mir-320c-1 (1)	0.5	miR_320_family
TCGA-HV-A5A3-11A-11R-A26Y-13	AAAAGCTGGGTTGAGAGGGT	Exclusive	hsa-mir-320c-1 (1);hsa-mir-320c-2 (1)	hsa-mir-320c-1 (1)	0.5	miR_320_family
TCGA-H6-8124-11A-01R-2401-13	AAAAGCTGGGTTGAGAGGA	Ambiguous	hsa-mir-320d-1 (1);hsa-mir-320d-2 (1)	hsa-mir-320d-2 (1)	0.5	miR_320_family
TCGA-H6-8124-11A-01R-2401-13	AACACACCTGGTTAACCTCT	Exclusive	hsa-mir-329-1 (4);hsa-mir-329-2 (4)	hsa-mir-329-2 (4)	0.5
TCGA-H6-8124-11A-01R-2401-13	ACACACCTGGTTAACCTCT	Exclusive	hsa-mir-329-1 (1);hsa-mir-329-2 (1)	hsa-mir-329-2 (1)	0.5
TCGA-H6-8124-11A-01R-2401-13	ACACACCTGGTTAACCTCTT	Exclusive	hsa-mir-329-1 (1);hsa-mir-329-2 (1)	hsa-mir-329-2 (1)	0.5
TCGA-H6-8124-11A-01R-2401-13	ACACACCTGGTTAACCTCTTTT	Exclusive	hsa-mir-329-1 (2);hsa-mir-329-2 (2)	hsa-mir-329-1 (2)	0.5
TCGA-H6-A45N-11A-12R-A26Y-13	AACACACCTGGTTAACCTCT	Exclusive	hsa-mir-329-1 (2);hsa-mir-329-2 (2)	hsa-mir-329-2 (2)	0.5
TCGA-H6-A45N-11A-12R-A26Y-13	AACACACCTGGTTAACCTCTT	Exclusive	hsa-mir-329-1 (1);hsa-mir-329-2 (1)	hsa-mir-329-1 (1)	0.5
TCGA-H6-A45N-11A-12R-A26Y-13	AACACACCTGGTTAACCTCTTT	Exclusive	hsa-mir-329-1 (1);hsa-mir-329-2 (1)	hsa-mir-329-2 (1)	0.5
TCGA-HV-A5A3-11A-11R-A26Y-13	CACACCTGGTTAACCTCTT	Exclusive	hsa-mir-329-1 (1);hsa-mir-329-2 (1)	hsa-mir-329-2 (1)	0.5
TCGA-YB-A89D-11A-11R-A36B-13	AACACACCTGGTTAACCTCTT	Exclusive	hsa-mir-329-1 (2);hsa-mir-329-2 (2)	hsa-mir-329-1 (2)	0.5
TCGA-YB-A89D-11A-11R-A36B-13	ACACACCTGGTTAACCTCT	Exclusive	hsa-mir-329-1 (1);hsa-mir-329-2 (1)	hsa-mir-329-2 (1)	0.5
TCGA-YB-A89D-11A-11R-A36B-13	ACACACCTGGTTAACCTCTT	Exclusive	hsa-mir-329-1 (1);hsa-mir-329-2 (1)	hsa-mir-329-2 (1)	0.5
TCGA-H6-8124-11A-01R-2401-13	TGCATGACCCTGGGAGTAGGTG	Ambiguous	hsa-mir-3680-1 (1);hsa-mir-3680-2 (1)	hsa-mir-3680-1 (1)	0.5
TCGA-HV-A5A3-11A-11R-A26Y-13	TTTGCATGACCCTGGGAGTAGG	Ambiguous	hsa-mir-3680-1 (1);hsa-mir-3680-2 (1)	hsa-mir-3680-2 (1)	0.5
TCGA-H6-A45N-11A-12R-A26Y-13	TATGGAAAGACTTTGCCACT	Exclusive	hsa-mir-3688-1 (1);hsa-mir-3688-2 (1)	hsa-mir-3688-1 (1)	0.5
TCGA-H6-A45N-11A-12R-A26Y-13	TGGAAAGACTTTGCCACTCTT	Exclusive	hsa-mir-3688-1 (1);hsa-mir-3688-2 (1)	hsa-mir-3688-2 (1)	0.5
TCGA-H6-8124-11A-01R-2401-13	ATCATAGAGGAAAATCCACG	Exclusive	hsa-mir-376a-1 (1);hsa-mir-376a-2 (1)	hsa-mir-376a-1 (1)	0.5
TCGA-H6-8124-11A-01R-2401-13	CATAGAGGAAAATCCACGT	Exclusive	hsa-mir-376a-1 (1);hsa-mir-376a-2 (1)	hsa-mir-376a-1 (1)	0.5
TCGA-H6-8124-11A-01R-2401-13	TCATAGAGGAAAATCCACGT	Exclusive	hsa-mir-376a-1 (1);hsa-mir-376a-2 (1)	hsa-mir-376a-1 (1)	0.5
TCGA-HV-A5A3-11A-11R-A26Y-13	AATCATAGAGGAAAATCCACGTT	Exclusive	hsa-mir-376a-1 (1);hsa-mir-376a-2 (1)	hsa-mir-376a-2 (1)	0.5
TCGA-HV-A5A3-11A-11R-A26Y-13	ATCATAGAGGAAAATCCACGTT	Exclusive	hsa-mir-376a-1 (1);hsa-mir-376a-2 (1)	hsa-mir-376a-1 (1)	0.5
TCGA-YB-A89D-11A-11R-A36B-13	AATCATAGAGGAAAATCCACG	Exclusive	hsa-mir-376a-1 (1);hsa-mir-376a-2 (1)	hsa-mir-376a-1 (1)	0.5
TCGA-YB-A89D-11A-11R-A36B-13	AATCATAGAGGAAAATCCACGT	Exclusive	hsa-mir-376a-1 (1);hsa-mir-376a-2 (1)	hsa-mir-376a-1 (1)	0.5
TCGA-YB-A89D-11A-11R-A36B-13	ATCATAGAGGAAAATCCACGTT	Exclusive	hsa-mir-376a-1 (2);hsa-mir-376a-2 (2)	hsa-mir-376a-1 (2)	0.5
TCGA-H6-8124-11A-01R-2401-13	ACTGGACTTGGAGTCAGAAA	Ambiguous	hsa-mir-378d-1 (2);hsa-mir-378d-2 (2)	hsa-mir-378d-1 (1)	0.5
TCGA-YB-A89D-11A-11R-A36B-13	ACTGGACTTGGAGTCAGAAA	Ambiguous	hsa-mir-378d-1 (5);hsa-mir-378d-2 (5)	hsa-mir-378d-1 (2)	0.5
TCGA-YB-A89D-11A-11R-A36B-13	AAAGGCATAAAACCAAGACA	Ambiguous	hsa-mir-3910-1 (1);hsa-mir-3910-2 (1)	hsa-mir-3910-1 (1)	0.5
TCGA-H6-8124-11A-01R-2401-13	AAACTGAAATATTTGGGACTGA	Exclusive	hsa-mir-3913-1 (1);hsa-mir-3913-2 (1)	hsa-mir-3913-1 (1)	0.5
TCGA-H6-8124-11A-01R-2401-13	ACATCAAGATCAGTCCCAAATA	Exclusive	hsa-mir-3913-1 (1);hsa-mir-3913-2 (1)	hsa-mir-3913-2 (1)	0.5
TCGA-H6-8124-11A-01R-2401-13	ACTGAAATATTTGGGACTGATC	Exclusive	hsa-mir-3913-1 (1);hsa-mir-3913-2 (1)	hsa-mir-3913-1 (1)	0.5
TCGA-H6-8124-11A-01R-2401-13	ATTTGGGACTGATCTTGATGTC	Exclusive	hsa-mir-3913-1 (1);hsa-mir-3913-2 (1)	hsa-mir-3913-2 (1)	0.5
TCGA-H6-8124-11A-01R-2401-13	TGAAATATTTGGGACTGATCT	Exclusive	hsa-mir-3913-1 (1);hsa-mir-3913-2 (1)	hsa-mir-3913-1 (1)	0.5
TCGA-H6-8124-11A-01R-2401-13	TGGGACTGATCTTGATGTCTG	Exclusive	hsa-mir-3913-1 (4);hsa-mir-3913-2 (4)	hsa-mir-3913-1 (4)	0.5
TCGA-H6-8124-11A-01R-2401-13	TTGGGACTGATCTTGATGTC	Exclusive	hsa-mir-3913-1 (1);hsa-mir-3913-2 (1)	hsa-mir-3913-1 (1)	0.5
TCGA-H6-8124-11A-01R-2401-13	TTTGGGACTGATCTTGATGTCTG	Exclusive	hsa-mir-3913-1 (1);hsa-mir-3913-2 (1)	hsa-mir-3913-1 (1)	0.5
TCGA-H6-A45N-11A-12R-A26Y-13	ACATCAAGATCAGTCCCAAAT	Exclusive	hsa-mir-3913-1 (1);hsa-mir-3913-2 (1)	hsa-mir-3913-2 (1)	0.5
TCGA-H6-A45N-11A-12R-A26Y-13	CATCAAGATCAGTCCCAAATAT	Exclusive	hsa-mir-3913-1 (1);hsa-mir-3913-2 (1)	hsa-mir-3913-1 (1)	0.5
TCGA-H6-A45N-11A-12R-A26Y-13	TTGGGACTGATCTTGATGTCTG	Exclusive	hsa-mir-3913-1 (1);hsa-mir-3913-2 (1)	hsa-mir-3913-1 (1)	0.5
TCGA-H6-A45N-11A-12R-A26Y-13	TTTGGGACTGATCTTGATGTCT	Exclusive	hsa-mir-3913-1 (2);hsa-mir-3913-2 (2)	hsa-mir-3913-1 (2)	0.5
TCGA-HV-A5A3-11A-11R-A26Y-13	AAATATTTGGGACTGATCTTGA	Exclusive	hsa-mir-3913-1 (1);hsa-mir-3913-2 (1)	hsa-mir-3913-1 (1)	0.5
TCGA-HV-A5A3-11A-11R-A26Y-13	AATATTTGGGACTGATCTTGA	Exclusive	hsa-mir-3913-1 (1);hsa-mir-3913-2 (1)	hsa-mir-3913-1 (1)	0.5
TCGA-HV-A5A3-11A-11R-A26Y-13	ACATCAAGATCAGTCCCAAAT	Exclusive	hsa-mir-3913-1 (1);hsa-mir-3913-2 (1)	hsa-mir-3913-2 (1)	0.5
TCGA-HV-A5A3-11A-11R-A26Y-13	ACTGAAATATTTGGGACTGAT	Exclusive	hsa-mir-3913-1 (1);hsa-mir-3913-2 (1)	hsa-mir-3913-1 (1)	0.5
TCGA-HV-A5A3-11A-11R-A26Y-13	TGGGACTGATCTTGATGTCTG	Exclusive	hsa-mir-3913-1 (2);hsa-mir-3913-2 (2)	hsa-mir-3913-2 (2)	0.5
TCGA-HV-A5A3-11A-11R-A26Y-13	TGGGACTGATCTTGATGTCTGC	Exclusive	hsa-mir-3913-1 (2);hsa-mir-3913-2 (2)	hsa-mir-3913-1 (2)	0.5
TCGA-HV-A5A3-11A-11R-A26Y-13	TTTGGGACTGATCTTGATGT	Exclusive	hsa-mir-3913-1 (1);hsa-mir-3913-2 (1)	hsa-mir-3913-2 (1)	0.5
TCGA-HV-A5A3-11A-11R-A26Y-13	TTTGGGACTGATCTTGATGTC	Exclusive	hsa-mir-3913-1 (1);hsa-mir-3913-2 (1)	hsa-mir-3913-1 (1)	0.5
TCGA-HV-A5A3-11A-11R-A26Y-13	TTTGGGACTGATCTTGATGTCT	Exclusive	hsa-mir-3913-1 (1);hsa-mir-3913-2 (1)	hsa-mir-3913-2 (1)	0.5
TCGA-HV-A5A3-11A-11R-A26Y-13	TTTGGGACTGATCTTGATGTCTG	Exclusive	hsa-mir-3913-1 (1);hsa-mir-3913-2 (1)	hsa-mir-3913-1 (1)	0.5
TCGA-YB-A89D-11A-11R-A36B-13	AAACTGAAATATTTGGGACTGA	Exclusive	hsa-mir-3913-1 (1);hsa-mir-3913-2 (1)	hsa-mir-3913-1 (1)	0.5
TCGA-YB-A89D-11A-11R-A36B-13	AAATATTTGGGACTGATCTTGA	Exclusive	hsa-mir-3913-1 (1);hsa-mir-3913-2 (1)	hsa-mir-3913-1 (1)	0.5
TCGA-YB-A89D-11A-11R-A36B-13	ATTTGGGACTGATCTTGATGT	Exclusive	hsa-mir-3913-1 (1);hsa-mir-3913-2 (1)	hsa-mir-3913-2 (1)	0.5
TCGA-YB-A89D-11A-11R-A36B-13	TATAATAAACTGAAATATTTGG	Exclusive	hsa-mir-3913-1 (1);hsa-mir-3913-2 (1)	hsa-mir-3913-1 (1)	0.5
TCGA-YB-A89D-11A-11R-A36B-13	TGGGACTGATCTTGATGTCTGC	Exclusive	hsa-mir-3913-1 (1);hsa-mir-3913-2 (1)	hsa-mir-3913-1 (1)	0.5
TCGA-YB-A89D-11A-11R-A36B-13	TTGGGACTGATCTTGATGTCTGC	Exclusive	hsa-mir-3913-1 (1);hsa-mir-3913-2 (1)	hsa-mir-3913-2 (1)	0.5
TCGA-YB-A89D-11A-11R-A36B-13	TTTGGGACTGATCTTGATGTCT	Exclusive	hsa-mir-3913-1 (2);hsa-mir-3913-2 (2)	hsa-mir-3913-2 (2)	0.5
TCGA-YB-A89D-11A-11R-A36B-13	TTTGGGACTGATCTTGATGTCTG	Exclusive	hsa-mir-3913-1 (1);hsa-mir-3913-2 (1)	hsa-mir-3913-1 (1)	0.5
TCGA-H6-8124-11A-01R-2401-13	AGCTGGCCAAAAAGCAGGCAG	Exclusive	hsa-mir-3926-1 (1);hsa-mir-3926-2 (1)	hsa-mir-3926-1 (1)	0.5
TCGA-H6-8124-11A-01R-2401-13	CTCTGCCTGCTTTTTGGCC	Ambiguous	hsa-mir-3926-1 (1);hsa-mir-3926-2 (1)	hsa-mir-3926-1 (1)	0.5
TCGA-H6-8124-11A-01R-2401-13	CTCTGCCTGCTTTTTGGCCAG	Exclusive	hsa-mir-3926-1 (1);hsa-mir-3926-2 (1)	hsa-mir-3926-2 (1)	0.5
TCGA-H6-8124-11A-01R-2401-13	CTGCCTGCTTTTTGGCCAGCTCC	Exclusive	hsa-mir-3926-1 (1);hsa-mir-3926-2 (1)	hsa-mir-3926-2 (1)	0.5
TCGA-H6-8124-11A-01R-2401-13	TCTGCCTGCTTTTTGGCCAG	Exclusive	hsa-mir-3926-1 (1);hsa-mir-3926-2 (1)	hsa-mir-3926-2 (1)	0.5
TCGA-H6-8124-11A-01R-2401-13	TGCCTGCTTTTTGGCCAG	Exclusive	hsa-mir-3926-1 (1);hsa-mir-3926-2 (1)	hsa-mir-3926-1 (1)	0.5
TCGA-HV-A5A3-11A-11R-A26Y-13	CTCTGCCTGCTTTTTGGCCAG	Exclusive	hsa-mir-3926-1 (1);hsa-mir-3926-2 (1)	hsa-mir-3926-1 (1)	0.5
TCGA-HV-A5A3-11A-11R-A26Y-13	GAGCTGGCCAAAAAGCAGGCAGA	Exclusive	hsa-mir-3926-1 (1);hsa-mir-3926-2 (1)	hsa-mir-3926-2 (1)	0.5
TCGA-HV-A5A3-11A-11R-A26Y-13	GCTGGCCAAAAAGCAGGCAGA	Exclusive	hsa-mir-3926-1 (1);hsa-mir-3926-2 (1)	hsa-mir-3926-1 (1)	0.5
TCGA-YB-A89D-11A-11R-A36B-13	AGCTGGCCAAAAAGCAGGCAG	Exclusive	hsa-mir-3926-1 (1);hsa-mir-3926-2 (1)	hsa-mir-3926-1 (1)	0.5
TCGA-YB-A89D-11A-11R-A36B-13	CCTGCTTTTTGGCCAGCTC	Exclusive	hsa-mir-3926-1 (1);hsa-mir-3926-2 (1)	hsa-mir-3926-2 (1)	0.5
TCGA-YB-A89D-11A-11R-A36B-13	CTCTGCCTGCTTTTTGGCCAG	Exclusive	hsa-mir-3926-1 (1);hsa-mir-3926-2 (1)	hsa-mir-3926-1 (1)	0.5
TCGA-YB-A89D-11A-11R-A36B-13	TCTGCCTGCTTTTTGGCCAGC	Exclusive	hsa-mir-3926-1 (1);hsa-mir-3926-2 (1)	hsa-mir-3926-1 (1)	0.5
TCGA-H6-8124-11A-01R-2401-13	GAACTCGAGTTGGAAGAGG	Ambiguous	hsa-mir-4444-1 (1);hsa-mir-4444-2 (1)	hsa-mir-4444-2 (1)	0.5
TCGA-H6-8124-11A-01R-2401-13	TTGAACTCGAGTTGGAAGAGGC	Ambiguous	hsa-mir-4444-1 (1);hsa-mir-4444-2 (1)	hsa-mir-4444-2 (1)	0.5
TCGA-H6-A45N-11A-12R-A26Y-13	GAACTCGAGTTGGAAGAGGCGA	Ambiguous	hsa-mir-4444-1 (1);hsa-mir-4444-2 (1)	hsa-mir-4444-2 (1)	0.5
TCGA-HV-A5A3-11A-11R-A26Y-13	ATATTGAACTCGAGTTGGAAGAG	Ambiguous	hsa-mir-4444-1 (1);hsa-mir-4444-2 (1)	hsa-mir-4444-1 (1)	0.5
TCGA-HV-A5A3-11A-11R-A26Y-13	GAACTCGAGTTGGAAGAGGCGAG	Ambiguous	hsa-mir-4444-1 (1);hsa-mir-4444-2 (1)	hsa-mir-4444-2 (1)	0.5
TCGA-YB-A89D-11A-11R-A36B-13	ATTGAACTCGAGTTGGAAGAGG	Ambiguous	hsa-mir-4444-1 (1);hsa-mir-4444-2 (1)	hsa-mir-4444-2 (1)	0.5
TCGA-YB-A89D-11A-11R-A36B-13	GAACTCGAGTTGGAAGAGGCGAG	Ambiguous	hsa-mir-4444-1 (1);hsa-mir-4444-2 (1)	hsa-mir-4444-1 (1)	0.5
TCGA-H6-8124-11A-01R-2401-13	TTTTGCGATGTGTTCCTAATATG	Exclusive	hsa-mir-450a-1 (1);hsa-mir-450a-2 (1)	hsa-mir-450a-1 (1)	0.5
TCGA-HV-A5A3-11A-11R-A26Y-13	TTTGCGATGTGTTCCTAATAT	Exclusive	hsa-mir-450a-1 (1);hsa-mir-450a-2 (1)	hsa-mir-450a-1 (1)	0.5
TCGA-HV-A5A3-11A-11R-A26Y-13	TTTTGCGATGTGTTCCTAATATG	Exclusive	hsa-mir-450a-1 (1);hsa-mir-450a-2 (1)	hsa-mir-450a-1 (1)	0.5
TCGA-H6-8124-11A-01R-2401-13	TATCGTGCATATATCTACCACA	Exclusive	hsa-mir-4536-1 (1);hsa-mir-4536-2 (1)	hsa-mir-4536-1 (1)	0.5
TCGA-H6-8124-11A-01R-2401-13	TATCGTGCATATATCTACCACAT	Exclusive	hsa-mir-4536-1 (1);hsa-mir-4536-2 (1)	hsa-mir-4536-2 (1)	0.5
TCGA-H6-8124-11A-01R-2401-13	TGTGGTAGATATATGCACG	Ambiguous	hsa-mir-4536-1 (1);hsa-mir-4536-2 (1)	hsa-mir-4536-2 (1)	0.5
TCGA-HV-A5A3-11A-11R-A26Y-13	TATCGTGCATATATCTACCACA	Exclusive	hsa-mir-4536-1 (1);hsa-mir-4536-2 (1)	hsa-mir-4536-1 (1)	0.5
TCGA-HV-A5A3-11A-11R-A26Y-13	TATCGTGCATATATCTACCACAT	Exclusive	hsa-mir-4536-1 (1);hsa-mir-4536-2 (1)	hsa-mir-4536-2 (1)	0.5
TCGA-YB-A89D-11A-11R-A36B-13	TATCGTGCATATATCTACCACA	Exclusive	hsa-mir-4536-1 (1);hsa-mir-4536-2 (1)	hsa-mir-4536-1 (1)	0.5
TCGA-YB-A89D-11A-11R-A36B-13	TCGTGCATATATCTACCACATT	Exclusive	hsa-mir-4536-1 (2);hsa-mir-4536-2 (2)	hsa-mir-4536-1 (2)	0.5
TCGA-H6-A45N-11A-12R-A26Y-13	TATCAGGCCTCTTTCTACCTTC	Exclusive	hsa-mir-4650-1 (1);hsa-mir-4650-2 (1)	hsa-mir-4650-1 (1)	0.5
TCGA-H6-A45N-11A-12R-A26Y-13	AAAGAATCTCTATCACAGAAA	Exclusive	hsa-mir-4679-1 (1);hsa-mir-4679-2 (1)	hsa-mir-4679-2 (1)	0.5
TCGA-H6-8124-11A-01R-2401-13	CAGAACAGGAGCATAGAAAGGC	Exclusive	hsa-mir-4773-1 (1);hsa-mir-4773-2 (1)	hsa-mir-4773-1 (1)	0.5
TCGA-YB-A89D-11A-11R-A36B-13	CAGAACAGGAGCATAGAAAGGC	Exclusive	hsa-mir-4773-1 (1);hsa-mir-4773-2 (1)	hsa-mir-4773-1 (1)	0.5
TCGA-H6-8124-11A-01R-2401-13	CCTGTACTGAGCTGCCCCGAG	Exclusive	hsa-mir-486-1 (2);hsa-mir-486-2 (2)	hsa-mir-486-2 (2)	0.5
TCGA-H6-8124-11A-01R-2401-13	TCCTGTACTGAGCTGCCCC	Exclusive	hsa-mir-486-1 (1);hsa-mir-486-2 (1)	hsa-mir-486-2 (1)	0.5
TCGA-H6-A45N-11A-12R-A26Y-13	ATCCTGTACTGAGCTGCCCCG	Exclusive	hsa-mir-486-1 (1);hsa-mir-486-2 (1)	hsa-mir-486-2 (1)	0.5
TCGA-H6-A45N-11A-12R-A26Y-13	ATCCTGTACTGAGCTGCCCCGAG	Exclusive	hsa-mir-486-1 (2);hsa-mir-486-2 (2)	hsa-mir-486-1 (2)	0.5
TCGA-H6-A45N-11A-12R-A26Y-13	CCTGTACTGAGCTGCCCCGA	Exclusive	hsa-mir-486-1 (1);hsa-mir-486-2 (1)	hsa-mir-486-1 (1)	0.5
TCGA-H6-A45N-11A-12R-A26Y-13	CGGGGCAGCTCAGTACAGGA	Exclusive	hsa-mir-486-1 (2);hsa-mir-486-2 (2)	hsa-mir-486-2 (2)	0.5
TCGA-H6-A45N-11A-12R-A26Y-13	GTACTGAGCTGCCCCGAG	Exclusive	hsa-mir-486-1 (1);hsa-mir-486-2 (1)	hsa-mir-486-1 (1)	0.5
TCGA-HV-A5A3-11A-11R-A26Y-13	TCCTGTACTGAGCTGCCCCG	Exclusive	hsa-mir-486-1 (1);hsa-mir-486-2 (1)	hsa-mir-486-2 (1)	0.5
TCGA-YB-A89D-11A-11R-A36B-13	ATCCTGTACTGAGCTGCCCCGAG	Exclusive	hsa-mir-486-1 (2);hsa-mir-486-2 (2)	hsa-mir-486-2 (2)	0.5
TCGA-YB-A89D-11A-11R-A36B-13	CGGGGCAGCTCAGTACAGGA	Exclusive	hsa-mir-486-1 (1);hsa-mir-486-2 (1)	hsa-mir-486-2 (1)	0.5
TCGA-YB-A89D-11A-11R-A36B-13	TCCTGTACTGAGCTGCCCC	Exclusive	hsa-mir-486-1 (1);hsa-mir-486-2 (1)	hsa-mir-486-2 (1)	0.5
TCGA-H6-8124-11A-01R-2401-13	AAGTGCTGTCATAGCTGAGGTC	Exclusive	hsa-mir-512-1 (1);hsa-mir-512-2 (1)	hsa-mir-512-1 (1)	0.5
TCGA-H6-8124-11A-01R-2401-13	ACTCAGCCTTGAGGGCACTTT	Exclusive	hsa-mir-512-1 (1);hsa-mir-512-2 (1)	hsa-mir-512-2 (1)	0.5
TCGA-H6-8124-11A-01R-2401-13	AGAGTGCCTTCTTTTGGAGCGT	Exclusive	hsa-mir-515-1 (1);hsa-mir-515-2 (1)	hsa-mir-515-2 (1)	0.5
TCGA-H6-8124-11A-01R-2401-13	GAGTGCCTTCTTTTGGAGCGTT	Exclusive	hsa-mir-515-1 (1);hsa-mir-515-2 (1)	hsa-mir-515-1 (1)	0.5
TCGA-H6-8124-11A-01R-2401-13	TTCTCCAAAAGAAAGCACTTTC	Exclusive	hsa-mir-515-1 (1);hsa-mir-515-2 (1)	hsa-mir-515-2 (1)	0.5
TCGA-H6-8124-11A-01R-2401-13	TTCTCGAGGAAAGAAGCACTTT	Exclusive	hsa-mir-516a-1 (1);hsa-mir-516a-2 (1)	hsa-mir-516a-2 (1)	0.5
TCGA-YB-A89D-11A-11R-A36B-13	TTCTCGAGGAAAGAAGCACTTT	Exclusive	hsa-mir-516a-1 (1);hsa-mir-516a-2 (1)	hsa-mir-516a-1 (1)	0.5
TCGA-H6-8124-11A-01R-2401-13	CCATCTGGAGGTAAGAAGCACT	Exclusive	hsa-mir-516b-1 (1);hsa-mir-516b-2 (1)	hsa-mir-516b-1 (1)	0.5
TCGA-H6-8124-11A-01R-2401-13	AAAGCGCTTCCCTTTGCTGGA	Exclusive	hsa-mir-518a-1 (1);hsa-mir-518a-2 (1)	hsa-mir-518a-2 (1)	0.5
TCGA-H6-8124-11A-01R-2401-13	GAAAGCGCTTCCCTTTGCTGGA	Exclusive	hsa-mir-518a-1 (1);hsa-mir-518a-2 (1)	hsa-mir-518a-2 (1)	0.5
TCGA-YB-A89D-11A-11R-A36B-13	AAGATCTCAGGCTGTGTC	Exclusive	hsa-mir-519a-2 (1);hsa-mir-522 (1)	hsa-mir-522 (1)	0.5
TCGA-YB-A89D-11A-11R-A36B-13	GAAGATCTCAGGCTGTGACC	Exclusive	hsa-mir-520a (1);hsa-mir-521-1 (1)	hsa-mir-521-1 (1)	0.5
TCGA-H6-8124-11A-01R-2401-13	GTGCAAAAGTACTTGCGGATTT	Ambiguous	hsa-mir-548av (1);hsa-mir-548k (1)	hsa-mir-548k (1)	0.5
TCGA-H6-8124-11A-01R-2401-13	CCAAAACTGCAGTTACTTTTG	Ambiguous	hsa-mir-548o (3);hsa-mir-548o-2 (3)	hsa-mir-548o (1)	0.5
TCGA-H6-A45N-11A-12R-A26Y-13	CCAAAACTGCAGTTACTTTTG	Ambiguous	hsa-mir-548o (3);hsa-mir-548o-2 (3)	hsa-mir-548o (1)	0.5
TCGA-H6-8124-11A-01R-2401-13	AGTGCCTGAGGGAGTAAGAGCC	Exclusive	hsa-mir-550a-1 (2);hsa-mir-550a-2 (2)	hsa-mir-550a-1 (2)	0.5
TCGA-H6-A45N-11A-12R-A26Y-13	AGTGCCTGAGGGAGTAAGAGC	Exclusive	hsa-mir-550a-1 (1);hsa-mir-550a-2 (1)	hsa-mir-550a-2 (1)	0.5
TCGA-HV-A5A3-11A-11R-A26Y-13	AGTGCCTGAGGGAGTAAGAGCC	Exclusive	hsa-mir-550a-1 (1);hsa-mir-550a-2 (1)	hsa-mir-550a-2 (1)	0.5
TCGA-HV-A5A3-11A-11R-A26Y-13	AGTGCCTGAGGGAGTAAGAGCCC	Exclusive	hsa-mir-550a-1 (1);hsa-mir-550a-2 (1)	hsa-mir-550a-1 (1)	0.5
TCGA-YB-A89D-11A-11R-A36B-13	AGTGCCTGAGGGAGTAAGAGCC	Exclusive	hsa-mir-550a-1 (2);hsa-mir-550a-2 (2)	hsa-mir-550a-1 (2)	0.5
TCGA-YB-A89D-11A-11R-A36B-13	AGTGCCTGAGGGAGTAAGAGCCC	Exclusive	hsa-mir-550a-1 (1);hsa-mir-550a-2 (1)	hsa-mir-550a-1 (1)	0.5
TCGA-YB-A89D-11A-11R-A36B-13	GTGCCTGAGGGAGTAAGAGCC	Exclusive	hsa-mir-550a-1 (1);hsa-mir-550a-2 (1)	hsa-mir-550a-2 (1)	0.5
TCGA-H6-8124-11A-01R-2401-13	TCACCACCCCTTCTGCCTGCAG	Exclusive	hsa-mir-6511b-1 (1);hsa-mir-6511b-2 (1)	hsa-mir-6511b-1 (1)	0.5
TCGA-H6-A45N-11A-12R-A26Y-13	CCTCACCACCCCTTCTGCCTG	Exclusive	hsa-mir-6511b-1 (1);hsa-mir-6511b-2 (1)	hsa-mir-6511b-1 (1)	0.5
TCGA-H6-A45N-11A-12R-A26Y-13	CCTCACCACCCCTTCTGCCTGC	Exclusive	hsa-mir-6511b-1 (2);hsa-mir-6511b-2 (2)	hsa-mir-6511b-1 (2)	0.5
TCGA-H6-A45N-11A-12R-A26Y-13	TCACCACCCCTTCTGCCTGCA	Exclusive	hsa-mir-6511b-1 (1);hsa-mir-6511b-2 (1)	hsa-mir-6511b-1 (1)	0.5
TCGA-H6-A45N-11A-12R-A26Y-13	TCACCACCCCTTCTGCCTGCAG	Exclusive	hsa-mir-6511b-1 (1);hsa-mir-6511b-2 (1)	hsa-mir-6511b-2 (1)	0.5
TCGA-HV-A5A3-11A-11R-A26Y-13	CCTCACCACCCCTTCTGCCTGCAG	Exclusive	hsa-mir-6511b-1 (1);hsa-mir-6511b-2 (1)	hsa-mir-6511b-2 (1)	0.5
TCGA-HV-A5A3-11A-11R-A26Y-13	TCACCACCCCTTCTGCCTGCAG	Exclusive	hsa-mir-6511b-1 (1);hsa-mir-6511b-2 (1)	hsa-mir-6511b-1 (1)	0.5
TCGA-YB-A89D-11A-11R-A36B-13	CCTCACCACCCCTTCTGCCTGCA	Exclusive	hsa-mir-6511b-1 (1);hsa-mir-6511b-2 (1)	hsa-mir-6511b-2 (1)	0.5
TCGA-YB-A89D-11A-11R-A36B-13	CCTCACCACCCCTTCTGCCTGCAG	Exclusive	hsa-mir-6511b-1 (1);hsa-mir-6511b-2 (1)	hsa-mir-6511b-2 (1)	0.5
TCGA-YB-A89D-11A-11R-A36B-13	CTCACCACCCCTTCTGCCTGCAG	Exclusive	hsa-mir-6511b-1 (1);hsa-mir-6511b-2 (1)	hsa-mir-6511b-2 (1)	0.5
TCGA-YB-A89D-11A-11R-A36B-13	TCACCACCCCTTCTGCCTGCAG	Exclusive	hsa-mir-6511b-1 (2);hsa-mir-6511b-2 (2)	hsa-mir-6511b-2 (2)	0.5
TCGA-H6-8124-11A-01R-2401-13	ATCTTTGGTTATCTAGCTGTATGA	Exclusive	hsa-mir-9-1 (1);hsa-mir-9-2 (1)	hsa-mir-9-2 (1)	0.5
TCGA-H6-A45N-11A-12R-A26Y-13	ATCTTTGGTTATCTAGCTGTATGA	Exclusive	hsa-mir-9-1 (1);hsa-mir-9-2 (1)	hsa-mir-9-2 (1)	0.5
TCGA-H6-8124-11A-01R-2401-13	TATTGCACTTGTCCCGGC	Exclusive	hsa-mir-92a-1 (2);hsa-mir-92a-2 (2)	hsa-mir-92a-1 (2)	0.5	miR_106a_363_cluster;miR17_92_cluster
TCGA-H6-A45N-11A-12R-A26Y-13	ATTGCACTTGTCCCGGCCT	Exclusive	hsa-mir-92a-1 (1);hsa-mir-92a-2 (1)	hsa-mir-92a-1 (1)	0.5	miR_106a_363_cluster;miR17_92_cluster
TCGA-H6-A45N-11A-12R-A26Y-13	ATTGCACTTGTCCCGGCCTG	Exclusive	hsa-mir-92a-1 (1);hsa-mir-92a-2 (1)	hsa-mir-92a-1 (1)	0.5	miR_106a_363_cluster;miR17_92_cluster
TCGA-H6-A45N-11A-12R-A26Y-13	GCACTTGTCCCGGCCTGT	Exclusive	hsa-mir-92a-1 (1);hsa-mir-92a-2 (1)	hsa-mir-92a-2 (1)	0.5	miR_106a_363_cluster;miR17_92_cluster
TCGA-H6-A45N-11A-12R-A26Y-13	TATTGCACTTGTCCCGGC	Exclusive	hsa-mir-92a-1 (1);hsa-mir-92a-2 (1)	hsa-mir-92a-1 (1)	0.5	miR_106a_363_cluster;miR17_92_cluster
TCGA-H6-A45N-11A-12R-A26Y-13	TATTGCACTTGTCCCGGCC	Exclusive	hsa-mir-92a-1 (2);hsa-mir-92a-2 (2)	hsa-mir-92a-1 (2)	0.5	miR_106a_363_cluster;miR17_92_cluster
TCGA-HV-A5A3-11A-11R-A26Y-13	TATTGCACTTGTCCCGGC	Exclusive	hsa-mir-92a-1 (1);hsa-mir-92a-2 (1)	hsa-mir-92a-1 (1)	0.5	miR_106a_363_cluster;miR17_92_cluster
TCGA-HV-A5A3-11A-11R-A26Y-13	TATTGCACTTGTCCCGGCC	Exclusive	hsa-mir-92a-1 (2);hsa-mir-92a-2 (2)	hsa-mir-92a-1 (2)	0.5	miR_106a_363_cluster;miR17_92_cluster
TCGA-YB-A89D-11A-11R-A36B-13	TATTGCACTTGTCCCGGCC	Exclusive	hsa-mir-92a-1 (1);hsa-mir-92a-2 (1)	hsa-mir-92a-2 (1)	0.5	miR_106a_363_cluster;miR17_92_cluster
TCGA-YB-A89D-11A-11R-A36B-13	TTGCACTTGTCCCGGCCTGT	Exclusive	hsa-mir-92a-1 (1);hsa-mir-92a-2 (1)	hsa-mir-92a-1 (1)	0.5	miR_106a_363_cluster;miR17_92_cluster
TCGA-H6-8124-11A-01R-2401-13	CCCAGAAATCTGGTATGCCAG	Ambiguous	hsa-mir-9902-1 (1);hsa-mir-9902-2 (1)	hsa-mir-9902-1 (1)	0.5
TCGA-H6-A45N-11A-12R-A26Y-13	CCCAGAAATCTGGTATGCCAGCA	Ambiguous	hsa-mir-9902-1 (1);hsa-mir-9902-2 (1)	hsa-mir-9902-1 (1)	0.5
TCGA-YB-A89D-11A-11R-A36B-13	ACCCAGAAATCTGGTATGCCAG	Ambiguous	hsa-mir-9902-1 (1);hsa-mir-9902-2 (1)	hsa-mir-9902-1 (1)	0.5
TCGA-YB-A89D-11A-11R-A36B-13	CCCAGAAATCTGGTATGCCAGC	Ambiguous	hsa-mir-9902-1 (2);hsa-mir-9902-2 (2)	hsa-mir-9902-1 (2)	0.5
TCGA-H6-8124-11A-01R-2401-13	AGGTAGTAGGTTGTATAGT	Exclusive	hsa-let-7a-1 (2);hsa-let-7a-2 (2);hsa-let-7a-3 (2)	hsa-let-7a-1 (1);hsa-let-7a-3 (1)	0.666667	let7_family
TCGA-H6-8124-11A-01R-2401-13	GAGGTAGTAGGTTGTATAG	Exclusive	hsa-let-7a-1 (4);hsa-let-7a-2 (4);hsa-let-7a-3 (4)	hsa-let-7a-1 (3);hsa-let-7a-3 (1)	0.666667	let7_family
TCGA-H6-A45N-11A-12R-A26Y-13	GGTAGTAGGTTGTATAGT	Exclusive	hsa-let-7a-1 (3);hsa-let-7a-2 (3);hsa-let-7a-3 (3)	hsa-let-7a-1 (1);hsa-let-7a-3 (2)	0.666667	let7_family
TCGA-H6-A45N-11A-12R-A26Y-13	GGTAGTAGGTTGTATAGTT	Exclusive	hsa-let-7a-1 (4);hsa-let-7a-2 (4);hsa-let-7a-3 (4)	hsa-let-7a-2 (3);hsa-let-7a-3 (1)	0.666667	let7_family
TCGA-HV-A5A3-11A-11R-A26Y-13	GAGGTAGTAGGTTGTATAGT	Exclusive	hsa-let-7a-1 (2);hsa-let-7a-2 (2);hsa-let-7a-3 (2)	hsa-let-7a-1 (1);hsa-let-7a-2 (1)	0.666667	let7_family
TCGA-YB-A89D-11A-11R-A36B-13	GAGGTAGTAGGTTGTATAGT	Exclusive	hsa-let-7a-1 (4);hsa-let-7a-2 (4);hsa-let-7a-3 (4)	hsa-let-7a-1 (2);hsa-let-7a-3 (2)	0.666667	let7_family
TCGA-YB-A89D-11A-11R-A36B-13	GGTAGTAGGTTGTATAGTT	Exclusive	hsa-let-7a-1 (9);hsa-let-7a-2 (9);hsa-let-7a-3 (9)	hsa-let-7a-2 (5);hsa-let-7a-3 (4)	0.666667	let7_family
TCGA-YB-A89D-11A-11R-A36B-13	GTAGTAGGTTGTATAGTT	Exclusive	hsa-let-7a-1 (3);hsa-let-7a-2 (3);hsa-let-7a-3 (3)	hsa-let-7a-1 (2);hsa-let-7a-2 (1)	0.666667	let7_family
TCGA-H6-8124-11A-01R-2401-13	GCAGCATTGTACAGGGCTAT	Exclusive	hsa-mir-103a-1 (1);hsa-mir-103a-2 (1);hsa-mir-107 (1)	hsa-mir-103a-2 (1);hsa-mir-107 (1)	0.666667
TCGA-H6-A45N-11A-12R-A26Y-13	AGCAGCATTGTACAGGGCT	Exclusive	hsa-mir-103a-1 (2);hsa-mir-103a-2 (2);hsa-mir-107 (2)	hsa-mir-103a-2 (2);hsa-mir-107 (2)	0.666667
TCGA-H6-A45N-11A-12R-A26Y-13	AGCAGCATTGTACAGGGCTA	Exclusive	hsa-mir-103a-1 (3);hsa-mir-103a-2 (3);hsa-mir-107 (3)	hsa-mir-103a-1 (3);hsa-mir-107 (3)	0.666667
TCGA-HV-A5A3-11A-11R-A26Y-13	AGCAGCATTGTACAGGGCT	Exclusive	hsa-mir-103a-1 (1);hsa-mir-103a-2 (1);hsa-mir-107 (1)	hsa-mir-103a-2 (1);hsa-mir-107 (1)	0.666667
TCGA-HV-A5A3-11A-11R-A26Y-13	GCAGCATTGTACAGGGCTAT	Exclusive	hsa-mir-103a-1 (1);hsa-mir-103a-2 (1);hsa-mir-107 (1)	hsa-mir-103a-1 (1);hsa-mir-107 (1)	0.666667
TCGA-YB-A89D-11A-11R-A36B-13	AGCAGCATTGTACAGGGCT	Exclusive	hsa-mir-103a-1 (1);hsa-mir-103a-2 (1);hsa-mir-107 (1)	hsa-mir-103a-2 (1);hsa-mir-107 (1)	0.666667
TCGA-YB-A89D-11A-11R-A36B-13	GCAGCATTGTACAGGGCTAT	Exclusive	hsa-mir-103a-1 (1);hsa-mir-103a-2 (1);hsa-mir-107 (1)	hsa-mir-103a-2 (1);hsa-mir-107 (1)	0.666667
TCGA-H6-8124-11A-01R-2401-13	TTGGTCCCCTTCAACCAGC	Exclusive	hsa-mir-133a-1 (1);hsa-mir-133a-2 (1);hsa-mir-133b (1)	hsa-mir-133a-1 (1);hsa-mir-133b (1)	0.666667
TCGA-H6-A45N-11A-12R-A26Y-13	TTTGGTCCCCTTCAACCAGCT	Exclusive	hsa-mir-133a-1 (6);hsa-mir-133a-2 (6);hsa-mir-133b (6)	hsa-mir-133a-1 (6);hsa-mir-133b (6)	0.666667
TCGA-YB-A89D-11A-11R-A36B-13	TTTGGTCCCCTTCAACCAGC	Exclusive	hsa-mir-133a-1 (1);hsa-mir-133a-2 (1);hsa-mir-133b (1)	hsa-mir-133a-1 (1);hsa-mir-133b (1)	0.666667
TCGA-YB-A89D-11A-11R-A36B-13	TTTGGTCCCCTTCAACCAGCT	Exclusive	hsa-mir-133a-1 (2);hsa-mir-133a-2 (2);hsa-mir-133b (2)	hsa-mir-133a-1 (2);hsa-mir-133b (2)	0.666667
TCGA-H6-8124-11A-01R-2401-13	AGTAGTCTGCACATTGGTTAG	Exclusive	hsa-mir-199a-1 (1);hsa-mir-199a-2 (1);hsa-mir-199b (1)	hsa-mir-199a-1 (1);hsa-mir-199b (1)	0.666667
TCGA-H6-A45N-11A-12R-A26Y-13	ACAGTAGTCTGCACATTG	Exclusive	hsa-mir-199a-1 (1);hsa-mir-199a-2 (1);hsa-mir-199b (1)	hsa-mir-199a-2 (1);hsa-mir-199b (1)	0.666667
TCGA-H6-A45N-11A-12R-A26Y-13	GTAGTCTGCACATTGGTT	Exclusive	hsa-mir-199a-1 (1);hsa-mir-199a-2 (1);hsa-mir-199b (1)	hsa-mir-199a-1 (1);hsa-mir-199b (1)	0.666667
TCGA-H6-A45N-11A-12R-A26Y-13	GTAGTCTGCACATTGGTTA	Exclusive	hsa-mir-199a-1 (2);hsa-mir-199a-2 (2);hsa-mir-199b (2)	hsa-mir-199a-2 (2);hsa-mir-199b (2)	0.666667
TCGA-HV-A5A3-11A-11R-A26Y-13	ACAGTAGTCTGCACATTG	Exclusive	hsa-mir-199a-1 (1);hsa-mir-199a-2 (1);hsa-mir-199b (1)	hsa-mir-199a-2 (1);hsa-mir-199b (1)	0.666667
TCGA-HV-A5A3-11A-11R-A26Y-13	AGTAGTCTGCACATTGGTT	Exclusive	hsa-mir-199a-1 (1);hsa-mir-199a-2 (1);hsa-mir-199b (1)	hsa-mir-199a-2 (1);hsa-mir-199b (1)	0.666667
TCGA-HV-A5A3-11A-11R-A26Y-13	CAGTAGTCTGCACATTGG	Exclusive	hsa-mir-199a-1 (4);hsa-mir-199a-2 (4);hsa-mir-199b (4)	hsa-mir-199a-2 (4);hsa-mir-199b (4)	0.666667
TCGA-HV-A5A3-11A-11R-A26Y-13	GTACAGTAGTCTGCACATTGGTT	Exclusive	hsa-mir-199a-1 (2);hsa-mir-199a-2 (2);hsa-mir-199b (2)	hsa-mir-199a-2 (2);hsa-mir-199b (2)	0.666667
TCGA-HV-A5A3-11A-11R-A26Y-13	TACAGTAGTCTGCACATT	Exclusive	hsa-mir-199a-1 (1);hsa-mir-199a-2 (1);hsa-mir-199b (1)	hsa-mir-199a-2 (1);hsa-mir-199b (1)	0.666667
TCGA-YB-A89D-11A-11R-A36B-13	GTACAGTAGTCTGCACATTGGT	Exclusive	hsa-mir-199a-1 (1);hsa-mir-199a-2 (1);hsa-mir-199b (1)	hsa-mir-199a-1 (1);hsa-mir-199b (1)	0.666667
TCGA-YB-A89D-11A-11R-A36B-13	TACAGTAGTCTGCACATTG	Exclusive	hsa-mir-199a-1 (1);hsa-mir-199a-2 (1);hsa-mir-199b (1)	hsa-mir-199a-1 (1);hsa-mir-199b (1)	0.666667
TCGA-H6-8124-11A-01R-2401-13	CTAGCACCATTTGAAATC	Exclusive	hsa-mir-29b-1 (1);hsa-mir-29b-2 (1);hsa-mir-29c (1)	hsa-mir-29b-1 (1);hsa-mir-29c (1)	0.666667
TCGA-HV-A5A3-11A-11R-A26Y-13	CTAGCACCATTTGAAATC	Exclusive	hsa-mir-29b-1 (1);hsa-mir-29b-2 (1);hsa-mir-29c (1)	hsa-mir-29b-2 (1);hsa-mir-29c (1)	0.666667
TCGA-H6-A45N-11A-12R-A26Y-13	AAAAGCTGGGTTGAGAGGGC	Exclusive	hsa-mir-320a (2);hsa-mir-320b-1 (2);hsa-mir-320b-2 (2)	hsa-mir-320a (2);hsa-mir-320b-2 (2)	0.666667	miR_320_family
TCGA-HV-A5A3-11A-11R-A26Y-13	AAAGCTGGGTTGAGAGGGC	Exclusive	hsa-mir-320a (1);hsa-mir-320b-1 (1);hsa-mir-320b-2 (1)	hsa-mir-320a (1);hsa-mir-320b-2 (1)	0.666667	miR_320_family
TCGA-YB-A89D-11A-11R-A36B-13	TGATTGGTACGTCTGTGGGTAGA	Exclusive	hsa-mir-509-1 (5);hsa-mir-509-2 (5);hsa-mir-509-3 (5)	hsa-mir-509-1 (1);hsa-mir-509-2 (4)	0.666667
TCGA-YB-A89D-11A-11R-A36B-13	TGATTGACACTTCTGTGAGTAGA	Exclusive	hsa-mir-514a-1 (6);hsa-mir-514a-2 (6);hsa-mir-514a-3 (6)	hsa-mir-514a-2 (4);hsa-mir-514a-3 (2)	0.666667
TCGA-H6-8124-11A-01R-2401-13	CTGCAAAGGGAAGCCCTTTCT	Exclusive	hsa-mir-518a-1 (1);hsa-mir-518a-2 (1);hsa-mir-527 (1)	hsa-mir-518a-2 (1);hsa-mir-527 (1)	0.666667
TCGA-H6-8124-11A-01R-2401-13	TGTCTTACTCCCTCAGGCAC	Exclusive	hsa-mir-550a-1 (2);hsa-mir-550a-2 (2);hsa-mir-550a-3 (2)	hsa-mir-550a-1 (1);hsa-mir-550a-2 (1)	0.666667
TCGA-H6-8124-11A-01R-2401-13	TGTCTTACTCCCTCAGGCACA	Exclusive	hsa-mir-550a-1 (4);hsa-mir-550a-2 (4);hsa-mir-550a-3 (4)	hsa-mir-550a-1 (2);hsa-mir-550a-2 (2)	0.666667
TCGA-H6-8124-11A-01R-2401-13	TGTCTTACTCCCTCAGGCACAT	Exclusive	hsa-mir-550a-1 (9);hsa-mir-550a-2 (9);hsa-mir-550a-3 (9)	hsa-mir-550a-1 (3);hsa-mir-550a-2 (6)	0.666667
TCGA-HV-A5A3-11A-11R-A26Y-13	TGTCTTACTCCCTCAGGCACAT	Exclusive	hsa-mir-550a-1 (4);hsa-mir-550a-2 (4);hsa-mir-550a-3 (4)	hsa-mir-550a-1 (2);hsa-mir-550a-2 (2)	0.666667
TCGA-YB-A89D-11A-11R-A36B-13	TGTCTTACTCCCTCAGGCACAT	Exclusive	hsa-mir-550a-1 (4);hsa-mir-550a-2 (4);hsa-mir-550a-3 (4)	hsa-mir-550a-2 (2);hsa-mir-550a-3 (2)	0.666667
TCGA-H6-8124-11A-01R-2401-13	ACTAGTGATTTTGTTGTT	Exclusive	hsa-mir-7-1 (2);hsa-mir-7-2 (2);hsa-mir-7-3 (2)	hsa-mir-7-2 (1);hsa-mir-7-3 (1)	0.666667
TCGA-H6-8124-11A-01R-2401-13	TGGAAGACTAGTGATTTTGTTGT	Exclusive	hsa-mir-7-1 (9);hsa-mir-7-2 (9);hsa-mir-7-3 (9)	hsa-mir-7-2 (6);hsa-mir-7-3 (3)	0.666667
TCGA-H6-8124-11A-01R-2401-13	TGGAAGACTAGTGATTTTGTTGTT	Exclusive	hsa-mir-7-1 (3);hsa-mir-7-2 (3);hsa-mir-7-3 (3)	hsa-mir-7-1 (1);hsa-mir-7-2 (2)	0.666667
TCGA-HV-A5A3-11A-11R-A26Y-13	TGGAAGACTAGTGATTTTGTTG	Exclusive	hsa-mir-7-1 (2);hsa-mir-7-2 (2);hsa-mir-7-3 (2)	hsa-mir-7-1 (1);hsa-mir-7-3 (1)	0.666667
TCGA-HV-A5A3-11A-11R-A26Y-13	TGGAAGACTAGTGATTTTGTTGTT	Exclusive	hsa-mir-7-1 (2);hsa-mir-7-2 (2);hsa-mir-7-3 (2)	hsa-mir-7-2 (1);hsa-mir-7-3 (1)	0.666667
TCGA-YB-A89D-11A-11R-A36B-13	TGGAAGACTAGTGATTTTGTT	Exclusive	hsa-mir-7-1 (2);hsa-mir-7-2 (2);hsa-mir-7-3 (2)	hsa-mir-7-2 (1);hsa-mir-7-3 (1)	0.666667
TCGA-YB-A89D-11A-11R-A36B-13	TGGAAGACTAGTGATTTTGTTG	Exclusive	hsa-mir-7-1 (7);hsa-mir-7-2 (7);hsa-mir-7-3 (7)	hsa-mir-7-1 (1);hsa-mir-7-2 (6)	0.666667
TCGA-H6-8124-11A-01R-2401-13	TCTTTGGTTATCTAGCTGTA	Exclusive	hsa-mir-9-1 (2);hsa-mir-9-2 (2);hsa-mir-9-3 (2)	hsa-mir-9-1 (1);hsa-mir-9-3 (1)	0.666667
TCGA-H6-A45N-11A-12R-A26Y-13	CTTTGGTTATCTAGCTGTATG	Exclusive	hsa-mir-9-1 (5);hsa-mir-9-2 (5);hsa-mir-9-3 (5)	hsa-mir-9-2 (1);hsa-mir-9-3 (4)	0.666667
TCGA-H6-A45N-11A-12R-A26Y-13	TCTTTGGTTATCTAGCTGTA	Exclusive	hsa-mir-9-1 (2);hsa-mir-9-2 (2);hsa-mir-9-3 (2)	hsa-mir-9-1 (1);hsa-mir-9-3 (1)	0.666667
TCGA-H6-A45N-11A-12R-A26Y-13	TTTGGTTATCTAGCTGTATGA	Exclusive	hsa-mir-9-1 (5);hsa-mir-9-2 (5);hsa-mir-9-3 (5)	hsa-mir-9-1 (3);hsa-mir-9-2 (2)	0.666667
TCGA-YB-A89D-11A-11R-A36B-13	CTTTGGTTATCTAGCTGTATG	Exclusive	hsa-mir-9-1 (2);hsa-mir-9-2 (2);hsa-mir-9-3 (2)	hsa-mir-9-2 (1);hsa-mir-9-3 (1)	0.666667
TCGA-H6-8124-11A-01R-2401-13	ATACAATCTACTGTCTTTCCT	Exclusive	hsa-let-7a-1 (3);hsa-let-7a-3 (3)	hsa-let-7a-1 (1);hsa-let-7a-3 (2)	1	let7_family
TCGA-H6-8124-11A-01R-2401-13	CTATACAATCTACTGTCT	Exclusive	hsa-let-7a-1 (2);hsa-let-7a-3 (2)	hsa-let-7a-1 (1);hsa-let-7a-3 (1)	1	let7_family
TCGA-H6-8124-11A-01R-2401-13	CTATACAATCTACTGTCTT	Exclusive	hsa-let-7a-1 (3);hsa-let-7a-3 (3)	hsa-let-7a-1 (1);hsa-let-7a-3 (2)	1	let7_family
TCGA-H6-8124-11A-01R-2401-13	CTATACAATCTACTGTCTTT	Exclusive	hsa-let-7a-1 (37);hsa-let-7a-3 (37)	hsa-let-7a-1 (16);hsa-let-7a-3 (21)	1	let7_family
TCGA-H6-8124-11A-01R-2401-13	CTATACAATCTACTGTCTTTC	Exclusive	hsa-let-7a-1 (145);hsa-let-7a-3 (145)	hsa-let-7a-1 (74);hsa-let-7a-3 (71)	1	let7_family
TCGA-H6-8124-11A-01R-2401-13	CTATACAATCTACTGTCTTTCC	Exclusive	hsa-let-7a-1 (125);hsa-let-7a-3 (125)	hsa-let-7a-1 (66);hsa-let-7a-3 (59)	1	let7_family
TCGA-H6-8124-11A-01R-2401-13	GAGGTAGTAGGTTGTATAGT	Exclusive	hsa-let-7a-1 (11);hsa-let-7a-2 (11);hsa-let-7a-3 (11)	hsa-let-7a-1 (5);hsa-let-7a-2 (2);hsa-let-7a-3 (4)	1	let7_family
TCGA-H6-8124-11A-01R-2401-13	GAGGTAGTAGGTTGTATAGTT	Exclusive	hsa-let-7a-1 (35);hsa-let-7a-2 (35);hsa-let-7a-3 (35)	hsa-let-7a-1 (10);hsa-let-7a-2 (17);hsa-let-7a-3 (8)	1	let7_family
TCGA-H6-8124-11A-01R-2401-13	GGTAGTAGGTTGTATAGT	Exclusive	hsa-let-7a-1 (36);hsa-let-7a-2 (36);hsa-let-7a-3 (36)	hsa-let-7a-1 (15);hsa-let-7a-2 (11);hsa-let-7a-3 (10)	1	let7_family
TCGA-H6-8124-11A-01R-2401-13	GGTAGTAGGTTGTATAGTT	Exclusive	hsa-let-7a-1 (124);hsa-let-7a-2 (124);hsa-let-7a-3 (124)	hsa-let-7a-1 (47);hsa-let-7a-2 (48);hsa-let-7a-3 (29)	1	let7_family
TCGA-H6-8124-11A-01R-2401-13	GGTAGTAGGTTGTATAGTTT	Exclusive	hsa-let-7a-1 (12);hsa-let-7a-2 (12);hsa-let-7a-3 (12)	hsa-let-7a-1 (4);hsa-let-7a-2 (5);hsa-let-7a-3 (3)	1	let7_family
TCGA-H6-8124-11A-01R-2401-13	GTAGTAGGTTGTATAGTT	Exclusive	hsa-let-7a-1 (27);hsa-let-7a-2 (27);hsa-let-7a-3 (27)	hsa-let-7a-1 (4);hsa-let-7a-2 (7);hsa-let-7a-3 (16)	1	let7_family
TCGA-H6-8124-11A-01R-2401-13	TATACAATCTACTGTCTTTCC	Exclusive	hsa-let-7a-1 (10);hsa-let-7a-3 (10)	hsa-let-7a-1 (7);hsa-let-7a-3 (3)	1	let7_family
TCGA-H6-8124-11A-01R-2401-13	TATACAATCTACTGTCTTTCCT	Exclusive	hsa-let-7a-1 (8);hsa-let-7a-3 (8)	hsa-let-7a-1 (6);hsa-let-7a-3 (2)	1	let7_family
TCGA-H6-8124-11A-01R-2401-13	TGAGGTAGTAGGTTGTATA	Exclusive	hsa-let-7a-1 (811);hsa-let-7a-2 (811);hsa-let-7a-3 (811)	hsa-let-7a-1 (277);hsa-let-7a-2 (258);hsa-let-7a-3 (276)	1	let7_family
TCGA-H6-8124-11A-01R-2401-13	TGAGGTAGTAGGTTGTATAG	Exclusive	hsa-let-7a-1 (18799);hsa-let-7a-2 (18799);hsa-let-7a-3 (18799)	hsa-let-7a-1 (6237);hsa-let-7a-2 (6298);hsa-let-7a-3 (6264)	1	let7_family
TCGA-H6-8124-11A-01R-2401-13	TGAGGTAGTAGGTTGTATAGT	Exclusive	hsa-let-7a-1 (42400);hsa-let-7a-2 (42400);hsa-let-7a-3 (42400)	hsa-let-7a-1 (14209);hsa-let-7a-2 (14037);hsa-let-7a-3 (14154)	1	let7_family
TCGA-H6-8124-11A-01R-2401-13	TGAGGTAGTAGGTTGTATAGTT	Exclusive	hsa-let-7a-1 (74690);hsa-let-7a-2 (74690);hsa-let-7a-3 (74690)	hsa-let-7a-1 (24923);hsa-let-7a-2 (24802);hsa-let-7a-3 (24965)	1	let7_family
TCGA-H6-8124-11A-01R-2401-13	TGAGGTAGTAGGTTGTATAGTTT	Exclusive	hsa-let-7a-1 (1397);hsa-let-7a-2 (1397);hsa-let-7a-3 (1397)	hsa-let-7a-1 (471);hsa-let-7a-2 (451);hsa-let-7a-3 (475)	1	let7_family
TCGA-H6-A45N-11A-12R-A26Y-13	CTATACAATCTACTGTCTTT	Exclusive	hsa-let-7a-1 (35);hsa-let-7a-3 (35)	hsa-let-7a-1 (16);hsa-let-7a-3 (19)	1	let7_family
TCGA-H6-A45N-11A-12R-A26Y-13	CTATACAATCTACTGTCTTTC	Exclusive	hsa-let-7a-1 (46);hsa-let-7a-3 (46)	hsa-let-7a-1 (19);hsa-let-7a-3 (27)	1	let7_family
TCGA-H6-A45N-11A-12R-A26Y-13	CTATACAATCTACTGTCTTTCC	Exclusive	hsa-let-7a-1 (27);hsa-let-7a-3 (27)	hsa-let-7a-1 (15);hsa-let-7a-3 (12)	1	let7_family
TCGA-H6-A45N-11A-12R-A26Y-13	TGAGGTAGTAGGTTGTATA	Exclusive	hsa-let-7a-1 (208);hsa-let-7a-2 (208);hsa-let-7a-3 (208)	hsa-let-7a-1 (78);hsa-let-7a-2 (76);hsa-let-7a-3 (54)	1	let7_family
TCGA-H6-A45N-11A-12R-A26Y-13	TGAGGTAGTAGGTTGTATAG	Exclusive	hsa-let-7a-1 (7754);hsa-let-7a-2 (7754);hsa-let-7a-3 (7754)	hsa-let-7a-1 (2649);hsa-let-7a-2 (2567);hsa-let-7a-3 (2538)	1	let7_family
TCGA-H6-A45N-11A-12R-A26Y-13	TGAGGTAGTAGGTTGTATAGT	Exclusive	hsa-let-7a-1 (5708);hsa-let-7a-2 (5708);hsa-let-7a-3 (5708)	hsa-let-7a-1 (1929);hsa-let-7a-2 (1931);hsa-let-7a-3 (1848)	1	let7_family
TCGA-H6-A45N-11A-12R-A26Y-13	TGAGGTAGTAGGTTGTATAGTT	Exclusive	hsa-let-7a-1 (11799);hsa-let-7a-2 (11799);hsa-let-7a-3 (11799)	hsa-let-7a-1 (3919);hsa-let-7a-2 (3985);hsa-let-7a-3 (3895)	1	let7_family
TCGA-H6-A45N-11A-12R-A26Y-13	TGAGGTAGTAGGTTGTATAGTTT	Exclusive	hsa-let-7a-1 (370);hsa-let-7a-2 (370);hsa-let-7a-3 (370)	hsa-let-7a-1 (114);hsa-let-7a-2 (136);hsa-let-7a-3 (120)	1	let7_family
TCGA-HV-A5A3-11A-11R-A26Y-13	ATACAATCTACTGTCTTTCCT	Exclusive	hsa-let-7a-1 (2);hsa-let-7a-3 (2)	hsa-let-7a-1 (1);hsa-let-7a-3 (1)	1	let7_family
TCGA-HV-A5A3-11A-11R-A26Y-13	CTATACAATCTACTGTCTTT	Exclusive	hsa-let-7a-1 (20);hsa-let-7a-3 (20)	hsa-let-7a-1 (11);hsa-let-7a-3 (9)	1	let7_family
TCGA-HV-A5A3-11A-11R-A26Y-13	CTATACAATCTACTGTCTTTC	Exclusive	hsa-let-7a-1 (96);hsa-let-7a-3 (96)	hsa-let-7a-1 (44);hsa-let-7a-3 (52)	1	let7_family
TCGA-HV-A5A3-11A-11R-A26Y-13	CTATACAATCTACTGTCTTTCC	Exclusive	hsa-let-7a-1 (52);hsa-let-7a-3 (52)	hsa-let-7a-1 (30);hsa-let-7a-3 (22)	1	let7_family
TCGA-HV-A5A3-11A-11R-A26Y-13	CTATACAATCTACTGTCTTTCCT	Exclusive	hsa-let-7a-1 (3);hsa-let-7a-3 (3)	hsa-let-7a-1 (2);hsa-let-7a-3 (1)	1	let7_family
TCGA-HV-A5A3-11A-11R-A26Y-13	GAGGTAGTAGGTTGTATAGTT	Exclusive	hsa-let-7a-1 (11);hsa-let-7a-2 (11);hsa-let-7a-3 (11)	hsa-let-7a-1 (6);hsa-let-7a-2 (2);hsa-let-7a-3 (3)	1	let7_family
TCGA-HV-A5A3-11A-11R-A26Y-13	GGTAGTAGGTTGTATAGT	Exclusive	hsa-let-7a-1 (9);hsa-let-7a-2 (9);hsa-let-7a-3 (9)	hsa-let-7a-1 (3);hsa-let-7a-2 (5);hsa-let-7a-3 (1)	1	let7_family
TCGA-HV-A5A3-11A-11R-A26Y-13	GGTAGTAGGTTGTATAGTT	Exclusive	hsa-let-7a-1 (26);hsa-let-7a-2 (26);hsa-let-7a-3 (26)	hsa-let-7a-1 (10);hsa-let-7a-2 (9);hsa-let-7a-3 (7)	1	let7_family
TCGA-HV-A5A3-11A-11R-A26Y-13	GTAGTAGGTTGTATAGTT	Exclusive	hsa-let-7a-1 (11);hsa-let-7a-2 (11);hsa-let-7a-3 (11)	hsa-let-7a-1 (5);hsa-let-7a-2 (3);hsa-let-7a-3 (3)	1	let7_family
TCGA-HV-A5A3-11A-11R-A26Y-13	TATACAATCTACTGTCTTTCCT	Exclusive	hsa-let-7a-1 (5);hsa-let-7a-3 (5)	hsa-let-7a-1 (1);hsa-let-7a-3 (4)	1	let7_family
TCGA-HV-A5A3-11A-11R-A26Y-13	TGAGGTAGTAGGTTGTATA	Exclusive	hsa-let-7a-1 (269);hsa-let-7a-2 (269);hsa-let-7a-3 (269)	hsa-let-7a-1 (88);hsa-let-7a-2 (89);hsa-let-7a-3 (92)	1	let7_family
TCGA-HV-A5A3-11A-11R-A26Y-13	TGAGGTAGTAGGTTGTATAG	Exclusive	hsa-let-7a-1 (10219);hsa-let-7a-2 (10219);hsa-let-7a-3 (10219)	hsa-let-7a-1 (3477);hsa-let-7a-2 (3374);hsa-let-7a-3 (3368)	1	let7_family
TCGA-HV-A5A3-11A-11R-A26Y-13	TGAGGTAGTAGGTTGTATAGT	Exclusive	hsa-let-7a-1 (19003);hsa-let-7a-2 (19003);hsa-let-7a-3 (19003)	hsa-let-7a-1 (6406);hsa-let-7a-2 (6370);hsa-let-7a-3 (6227)	1	let7_family
TCGA-HV-A5A3-11A-11R-A26Y-13	TGAGGTAGTAGGTTGTATAGTT	Exclusive	hsa-let-7a-1 (59381);hsa-let-7a-2 (59381);hsa-let-7a-3 (59381)	hsa-let-7a-1 (19797);hsa-let-7a-2 (19756);hsa-let-7a-3 (19828)	1	let7_family
TCGA-HV-A5A3-11A-11R-A26Y-13	TGAGGTAGTAGGTTGTATAGTTT	Exclusive	hsa-let-7a-1 (2207);hsa-let-7a-2 (2207);hsa-let-7a-3 (2207)	hsa-let-7a-1 (742);hsa-let-7a-2 (731);hsa-let-7a-3 (734)	1	let7_family
TCGA-YB-A89D-11A-11R-A36B-13	ATACAATCTACTGTCTTTCCT	Exclusive	hsa-let-7a-1 (3);hsa-let-7a-3 (3)	hsa-let-7a-1 (2);hsa-let-7a-3 (1)	1	let7_family
TCGA-YB-A89D-11A-11R-A36B-13	CTATACAATCTACTGTCTTT	Exclusive	hsa-let-7a-1 (17);hsa-let-7a-3 (17)	hsa-let-7a-1 (10);hsa-let-7a-3 (7)	1	let7_family
TCGA-YB-A89D-11A-11R-A36B-13	CTATACAATCTACTGTCTTTC	Exclusive	hsa-let-7a-1 (81);hsa-let-7a-3 (81)	hsa-let-7a-1 (39);hsa-let-7a-3 (42)	1	let7_family
TCGA-YB-A89D-11A-11R-A36B-13	CTATACAATCTACTGTCTTTCC	Exclusive	hsa-let-7a-1 (119);hsa-let-7a-3 (119)	hsa-let-7a-1 (56);hsa-let-7a-3 (63)	1	let7_family
TCGA-YB-A89D-11A-11R-A36B-13	GAGGTAGTAGGTTGTATAGTT	Exclusive	hsa-let-7a-1 (31);hsa-let-7a-2 (31);hsa-let-7a-3 (31)	hsa-let-7a-1 (7);hsa-let-7a-2 (9);hsa-let-7a-3 (15)	1	let7_family
TCGA-YB-A89D-11A-11R-A36B-13	TATACAATCTACTGTCTTTCC	Exclusive	hsa-let-7a-1 (3);hsa-let-7a-3 (3)	hsa-let-7a-1 (2);hsa-let-7a-3 (1)	1	let7_family
TCGA-YB-A89D-11A-11R-A36B-13	TATACAATCTACTGTCTTTCCT	Exclusive	hsa-let-7a-1 (4);hsa-let-7a-3 (4)	hsa-let-7a-1 (2);hsa-let-7a-3 (2)	1	let7_family
TCGA-YB-A89D-11A-11R-A36B-13	TGAGGTAGTAGGTTGTATA	Exclusive	hsa-let-7a-1 (338);hsa-let-7a-2 (338);hsa-let-7a-3 (338)	hsa-let-7a-1 (113);hsa-let-7a-2 (111);hsa-let-7a-3 (114)	1	let7_family
TCGA-YB-A89D-11A-11R-A36B-13	TGAGGTAGTAGGTTGTATAG	Exclusive	hsa-let-7a-1 (12030);hsa-let-7a-2 (12030);hsa-let-7a-3 (12030)	hsa-let-7a-1 (4016);hsa-let-7a-2 (4018);hsa-let-7a-3 (3996)	1	let7_family
TCGA-YB-A89D-11A-11R-A36B-13	TGAGGTAGTAGGTTGTATAGT	Exclusive	hsa-let-7a-1 (67044);hsa-let-7a-2 (67044);hsa-let-7a-3 (67044)	hsa-let-7a-1 (22361);hsa-let-7a-2 (22397);hsa-let-7a-3 (22286)	1	let7_family
TCGA-YB-A89D-11A-11R-A36B-13	TGAGGTAGTAGGTTGTATAGTT	Exclusive	hsa-let-7a-1 (209819);hsa-let-7a-2 (209819);hsa-let-7a-3 (209819)	hsa-let-7a-1 (69910);hsa-let-7a-2 (69876);hsa-let-7a-3 (70033)	1	let7_family
TCGA-YB-A89D-11A-11R-A36B-13	TGAGGTAGTAGGTTGTATAGTTT	Exclusive	hsa-let-7a-1 (5032);hsa-let-7a-2 (5032);hsa-let-7a-3 (5032)	hsa-let-7a-1 (1719);hsa-let-7a-2 (1644);hsa-let-7a-3 (1669)	1	let7_family
TCGA-H6-8124-11A-01R-2401-13	GAGGTAGTAGATTGTATAGTT	Exclusive	hsa-let-7f-1 (3);hsa-let-7f-2 (3)	hsa-let-7f-1 (1);hsa-let-7f-2 (2)	1	let7_family
TCGA-H6-8124-11A-01R-2401-13	GGTAGTAGATTGTATAGT	Exclusive	hsa-let-7f-1 (3);hsa-let-7f-2 (3)	hsa-let-7f-1 (1);hsa-let-7f-2 (2)	1	let7_family
TCGA-H6-8124-11A-01R-2401-13	GGTAGTAGATTGTATAGTT	Exclusive	hsa-let-7f-1 (16);hsa-let-7f-2 (16)	hsa-let-7f-1 (6);hsa-let-7f-2 (10)	1	let7_family
TCGA-H6-8124-11A-01R-2401-13	GTAGTAGATTGTATAGTT	Exclusive	hsa-let-7f-1 (2);hsa-let-7f-2 (2)	hsa-let-7f-1 (1);hsa-let-7f-2 (1)	1	let7_family
TCGA-H6-8124-11A-01R-2401-13	TGAGGTAGTAGATTGTAT	Exclusive	hsa-let-7f-1 (212);hsa-let-7f-2 (212)	hsa-let-7f-1 (91);hsa-let-7f-2 (121)	1	let7_family
TCGA-H6-8124-11A-01R-2401-13	TGAGGTAGTAGATTGTATA	Exclusive	hsa-let-7f-1 (79);hsa-let-7f-2 (79)	hsa-let-7f-1 (37);hsa-let-7f-2 (42)	1	let7_family
TCGA-H6-8124-11A-01R-2401-13	TGAGGTAGTAGATTGTATAG	Exclusive	hsa-let-7f-1 (2028);hsa-let-7f-2 (2028)	hsa-let-7f-1 (1054);hsa-let-7f-2 (974)	1	let7_family
TCGA-H6-8124-11A-01R-2401-13	TGAGGTAGTAGATTGTATAGT	Exclusive	hsa-let-7f-1 (7167);hsa-let-7f-2 (7167)	hsa-let-7f-1 (3552);hsa-let-7f-2 (3615)	1	let7_family
TCGA-H6-8124-11A-01R-2401-13	TGAGGTAGTAGATTGTATAGTT	Exclusive	hsa-let-7f-1 (18093);hsa-let-7f-2 (18093)	hsa-let-7f-1 (9111);hsa-let-7f-2 (8982)	1	let7_family
TCGA-H6-A45N-11A-12R-A26Y-13	GGTAGTAGATTGTATAGTT	Exclusive	hsa-let-7f-1 (3);hsa-let-7f-2 (3)	hsa-let-7f-1 (2);hsa-let-7f-2 (1)	1	let7_family
TCGA-H6-A45N-11A-12R-A26Y-13	TGAGGTAGTAGATTGTAT	Exclusive	hsa-let-7f-1 (11);hsa-let-7f-2 (11)	hsa-let-7f-1 (6);hsa-let-7f-2 (5)	1	let7_family
TCGA-H6-A45N-11A-12R-A26Y-13	TGAGGTAGTAGATTGTATA	Exclusive	hsa-let-7f-1 (20);hsa-let-7f-2 (20)	hsa-let-7f-1 (3);hsa-let-7f-2 (17)	1	let7_family
TCGA-H6-A45N-11A-12R-A26Y-13	TGAGGTAGTAGATTGTATAG	Exclusive	hsa-let-7f-1 (802);hsa-let-7f-2 (802)	hsa-let-7f-1 (395);hsa-let-7f-2 (407)	1	let7_family
TCGA-H6-A45N-11A-12R-A26Y-13	TGAGGTAGTAGATTGTATAGT	Exclusive	hsa-let-7f-1 (1535);hsa-let-7f-2 (1535)	hsa-let-7f-1 (786);hsa-let-7f-2 (749)	1	let7_family
TCGA-H6-A45N-11A-12R-A26Y-13	TGAGGTAGTAGATTGTATAGTT	Exclusive	hsa-let-7f-1 (3125);hsa-let-7f-2 (3125)	hsa-let-7f-1 (1555);hsa-let-7f-2 (1570)	1	let7_family
TCGA-HV-A5A3-11A-11R-A26Y-13	GAGGTAGTAGATTGTATAGTT	Exclusive	hsa-let-7f-1 (3);hsa-let-7f-2 (3)	hsa-let-7f-1 (2);hsa-let-7f-2 (1)	1	let7_family
TCGA-HV-A5A3-11A-11R-A26Y-13	GGTAGTAGATTGTATAGTT	Exclusive	hsa-let-7f-1 (5);hsa-let-7f-2 (5)	hsa-let-7f-1 (3);hsa-let-7f-2 (2)	1	let7_family
TCGA-HV-A5A3-11A-11R-A26Y-13	TGAGGTAGTAGATTGTAT	Exclusive	hsa-let-7f-1 (31);hsa-let-7f-2 (31)	hsa-let-7f-1 (14);hsa-let-7f-2 (17)	1	let7_family
TCGA-HV-A5A3-11A-11R-A26Y-13	TGAGGTAGTAGATTGTATA	Exclusive	hsa-let-7f-1 (28);hsa-let-7f-2 (28)	hsa-let-7f-1 (11);hsa-let-7f-2 (17)	1	let7_family
TCGA-HV-A5A3-11A-11R-A26Y-13	TGAGGTAGTAGATTGTATAG	Exclusive	hsa-let-7f-1 (907);hsa-let-7f-2 (907)	hsa-let-7f-1 (468);hsa-let-7f-2 (439)	1	let7_family
TCGA-HV-A5A3-11A-11R-A26Y-13	TGAGGTAGTAGATTGTATAGT	Exclusive	hsa-let-7f-1 (3746);hsa-let-7f-2 (3746)	hsa-let-7f-1 (1884);hsa-let-7f-2 (1862)	1	let7_family
TCGA-HV-A5A3-11A-11R-A26Y-13	TGAGGTAGTAGATTGTATAGTT	Exclusive	hsa-let-7f-1 (15266);hsa-let-7f-2 (15266)	hsa-let-7f-1 (7612);hsa-let-7f-2 (7654)	1	let7_family
TCGA-YB-A89D-11A-11R-A36B-13	GAGGTAGTAGATTGTATAGTT	Exclusive	hsa-let-7f-1 (10);hsa-let-7f-2 (10)	hsa-let-7f-1 (8);hsa-let-7f-2 (2)	1	let7_family
TCGA-YB-A89D-11A-11R-A36B-13	GGTAGTAGATTGTATAGTT	Exclusive	hsa-let-7f-1 (5);hsa-let-7f-2 (5)	hsa-let-7f-1 (2);hsa-let-7f-2 (3)	1	let7_family
TCGA-YB-A89D-11A-11R-A36B-13	TGAGGTAGTAGATTGTAT	Exclusive	hsa-let-7f-1 (57);hsa-let-7f-2 (57)	hsa-let-7f-1 (28);hsa-let-7f-2 (29)	1	let7_family
TCGA-YB-A89D-11A-11R-A36B-13	TGAGGTAGTAGATTGTATA	Exclusive	hsa-let-7f-1 (90);hsa-let-7f-2 (90)	hsa-let-7f-1 (44);hsa-let-7f-2 (46)	1	let7_family
TCGA-YB-A89D-11A-11R-A36B-13	TGAGGTAGTAGATTGTATAG	Exclusive	hsa-let-7f-1 (3319);hsa-let-7f-2 (3319)	hsa-let-7f-1 (1626);hsa-let-7f-2 (1693)	1	let7_family
TCGA-YB-A89D-11A-11R-A36B-13	TGAGGTAGTAGATTGTATAGT	Exclusive	hsa-let-7f-1 (23448);hsa-let-7f-2 (23448)	hsa-let-7f-1 (11662);hsa-let-7f-2 (11786)	1	let7_family
TCGA-YB-A89D-11A-11R-A36B-13	TGAGGTAGTAGATTGTATAGTT	Exclusive	hsa-let-7f-1 (108818);hsa-let-7f-2 (108818)	hsa-let-7f-1 (54315);hsa-let-7f-2 (54503)	1	let7_family
TCGA-H6-8124-11A-01R-2401-13	TGGAATGTAAAGAAGTATGT	Exclusive	hsa-mir-1-1 (3);hsa-mir-1-2 (3)	hsa-mir-1-1 (2);hsa-mir-1-2 (1)	1
TCGA-H6-8124-11A-01R-2401-13	TGGAATGTAAAGAAGTATGTA	Exclusive	hsa-mir-1-1 (3);hsa-mir-1-2 (3)	hsa-mir-1-1 (1);hsa-mir-1-2 (2)	1
TCGA-H6-8124-11A-01R-2401-13	TGGAATGTAAAGAAGTATGTAT	Exclusive	hsa-mir-1-1 (31);hsa-mir-1-2 (31)	hsa-mir-1-1 (19);hsa-mir-1-2 (12)	1
TCGA-H6-A45N-11A-12R-A26Y-13	TGGAATGTAAAGAAGTATGT	Exclusive	hsa-mir-1-1 (5);hsa-mir-1-2 (5)	hsa-mir-1-1 (2);hsa-mir-1-2 (3)	1
TCGA-H6-A45N-11A-12R-A26Y-13	TGGAATGTAAAGAAGTATGTA	Exclusive	hsa-mir-1-1 (3);hsa-mir-1-2 (3)	hsa-mir-1-1 (1);hsa-mir-1-2 (2)	1
TCGA-H6-A45N-11A-12R-A26Y-13	TGGAATGTAAAGAAGTATGTAT	Exclusive	hsa-mir-1-1 (82);hsa-mir-1-2 (82)	hsa-mir-1-1 (36);hsa-mir-1-2 (46)	1
TCGA-HV-A5A3-11A-11R-A26Y-13	TGGAATGTAAAGAAGTATGTAT	Exclusive	hsa-mir-1-1 (20);hsa-mir-1-2 (20)	hsa-mir-1-1 (11);hsa-mir-1-2 (9)	1
TCGA-YB-A89D-11A-11R-A36B-13	TGGAATGTAAAGAAGTATGT	Exclusive	hsa-mir-1-1 (7);hsa-mir-1-2 (7)	hsa-mir-1-1 (3);hsa-mir-1-2 (4)	1
TCGA-YB-A89D-11A-11R-A36B-13	TGGAATGTAAAGAAGTATGTA	Exclusive	hsa-mir-1-1 (13);hsa-mir-1-2 (13)	hsa-mir-1-1 (6);hsa-mir-1-2 (7)	1
TCGA-YB-A89D-11A-11R-A36B-13	TGGAATGTAAAGAAGTATGTAT	Exclusive	hsa-mir-1-1 (194);hsa-mir-1-2 (194)	hsa-mir-1-1 (90);hsa-mir-1-2 (104)	1
TCGA-H6-8124-11A-01R-2401-13	ACAGTACTGTGATAACTGA	Exclusive	hsa-mir-101-1 (3);hsa-mir-101-2 (3)	hsa-mir-101-1 (1);hsa-mir-101-2 (2)	1
TCGA-H6-8124-11A-01R-2401-13	ACAGTACTGTGATAACTGAAG	Exclusive	hsa-mir-101-1 (2);hsa-mir-101-2 (2)	hsa-mir-101-1 (1);hsa-mir-101-2 (1)	1
TCGA-H6-8124-11A-01R-2401-13	AGTACTGTGATAACTGAA	Exclusive	hsa-mir-101-1 (2);hsa-mir-101-2 (2)	hsa-mir-101-1 (1);hsa-mir-101-2 (1)	1
TCGA-H6-8124-11A-01R-2401-13	CAGTACTGTGATAACTGA	Exclusive	hsa-mir-101-1 (14);hsa-mir-101-2 (14)	hsa-mir-101-1 (10);hsa-mir-101-2 (4)	1
TCGA-H6-8124-11A-01R-2401-13	CAGTACTGTGATAACTGAA	Exclusive	hsa-mir-101-1 (9);hsa-mir-101-2 (9)	hsa-mir-101-1 (3);hsa-mir-101-2 (6)	1
TCGA-H6-8124-11A-01R-2401-13	GGTACAGTACTGTGATAACTGA	Exclusive	hsa-mir-101-1 (4);hsa-mir-101-2 (4)	hsa-mir-101-1 (3);hsa-mir-101-2 (1)	1
TCGA-H6-8124-11A-01R-2401-13	GTACAGTACTGTGATAACT	Exclusive	hsa-mir-101-1 (36);hsa-mir-101-2 (36)	hsa-mir-101-1 (16);hsa-mir-101-2 (20)	1
TCGA-H6-8124-11A-01R-2401-13	GTACAGTACTGTGATAACTG	Exclusive	hsa-mir-101-1 (1213);hsa-mir-101-2 (1213)	hsa-mir-101-1 (611);hsa-mir-101-2 (602)	1
TCGA-H6-8124-11A-01R-2401-13	GTACAGTACTGTGATAACTGA	Exclusive	hsa-mir-101-1 (21527);hsa-mir-101-2 (21527)	hsa-mir-101-1 (10803);hsa-mir-101-2 (10724)	1
TCGA-H6-8124-11A-01R-2401-13	GTACAGTACTGTGATAACTGAA	Exclusive	hsa-mir-101-1 (1779);hsa-mir-101-2 (1779)	hsa-mir-101-1 (893);hsa-mir-101-2 (886)	1
TCGA-H6-8124-11A-01R-2401-13	GTACAGTACTGTGATAACTGAAG	Exclusive	hsa-mir-101-1 (14);hsa-mir-101-2 (14)	hsa-mir-101-1 (6);hsa-mir-101-2 (8)	1
TCGA-H6-8124-11A-01R-2401-13	TACAGTACTGTGATAACT	Exclusive	hsa-mir-101-1 (5);hsa-mir-101-2 (5)	hsa-mir-101-1 (2);hsa-mir-101-2 (3)	1
TCGA-H6-8124-11A-01R-2401-13	TACAGTACTGTGATAACTG	Exclusive	hsa-mir-101-1 (925);hsa-mir-101-2 (925)	hsa-mir-101-1 (479);hsa-mir-101-2 (446)	1
TCGA-H6-8124-11A-01R-2401-13	TACAGTACTGTGATAACTGA	Exclusive	hsa-mir-101-1 (38618);hsa-mir-101-2 (38618)	hsa-mir-101-1 (19296);hsa-mir-101-2 (19322)	1
TCGA-H6-8124-11A-01R-2401-13	TACAGTACTGTGATAACTGAA	Exclusive	hsa-mir-101-1 (5371);hsa-mir-101-2 (5371)	hsa-mir-101-1 (2626);hsa-mir-101-2 (2745)	1
TCGA-H6-8124-11A-01R-2401-13	TACAGTACTGTGATAACTGAAG	Exclusive	hsa-mir-101-1 (2427);hsa-mir-101-2 (2427)	hsa-mir-101-1 (1207);hsa-mir-101-2 (1220)	1
TCGA-H6-A45N-11A-12R-A26Y-13	ACAGTACTGTGATAACTGAA	Exclusive	hsa-mir-101-1 (3);hsa-mir-101-2 (3)	hsa-mir-101-1 (2);hsa-mir-101-2 (1)	1
TCGA-H6-A45N-11A-12R-A26Y-13	GGTACAGTACTGTGATAACTGA	Exclusive	hsa-mir-101-1 (7);hsa-mir-101-2 (7)	hsa-mir-101-1 (4);hsa-mir-101-2 (3)	1
TCGA-H6-A45N-11A-12R-A26Y-13	GTACAGTACTGTGATAACT	Exclusive	hsa-mir-101-1 (24);hsa-mir-101-2 (24)	hsa-mir-101-1 (13);hsa-mir-101-2 (11)	1
TCGA-H6-A45N-11A-12R-A26Y-13	GTACAGTACTGTGATAACTG	Exclusive	hsa-mir-101-1 (74);hsa-mir-101-2 (74)	hsa-mir-101-1 (28);hsa-mir-101-2 (46)	1
TCGA-H6-A45N-11A-12R-A26Y-13	GTACAGTACTGTGATAACTGA	Exclusive	hsa-mir-101-1 (10482);hsa-mir-101-2 (10482)	hsa-mir-101-1 (5248);hsa-mir-101-2 (5234)	1
TCGA-H6-A45N-11A-12R-A26Y-13	GTACAGTACTGTGATAACTGAA	Exclusive	hsa-mir-101-1 (1389);hsa-mir-101-2 (1389)	hsa-mir-101-1 (677);hsa-mir-101-2 (712)	1
TCGA-H6-A45N-11A-12R-A26Y-13	GTACAGTACTGTGATAACTGAAG	Exclusive	hsa-mir-101-1 (12);hsa-mir-101-2 (12)	hsa-mir-101-1 (8);hsa-mir-101-2 (4)	1
TCGA-H6-A45N-11A-12R-A26Y-13	TACAGTACTGTGATAACT	Exclusive	hsa-mir-101-1 (2);hsa-mir-101-2 (2)	hsa-mir-101-1 (1);hsa-mir-101-2 (1)	1
TCGA-H6-A45N-11A-12R-A26Y-13	TACAGTACTGTGATAACTG	Exclusive	hsa-mir-101-1 (35);hsa-mir-101-2 (35)	hsa-mir-101-1 (16);hsa-mir-101-2 (19)	1
TCGA-H6-A45N-11A-12R-A26Y-13	TACAGTACTGTGATAACTGA	Exclusive	hsa-mir-101-1 (24019);hsa-mir-101-2 (24019)	hsa-mir-101-1 (12099);hsa-mir-101-2 (11920)	1
TCGA-H6-A45N-11A-12R-A26Y-13	TACAGTACTGTGATAACTGAA	Exclusive	hsa-mir-101-1 (4706);hsa-mir-101-2 (4706)	hsa-mir-101-1 (2362);hsa-mir-101-2 (2344)	1
TCGA-H6-A45N-11A-12R-A26Y-13	TACAGTACTGTGATAACTGAAG	Exclusive	hsa-mir-101-1 (1543);hsa-mir-101-2 (1543)	hsa-mir-101-1 (780);hsa-mir-101-2 (763)	1
TCGA-HV-A5A3-11A-11R-A26Y-13	GTACAGTACTGTGATAACT	Exclusive	hsa-mir-101-1 (5);hsa-mir-101-2 (5)	hsa-mir-101-1 (3);hsa-mir-101-2 (2)	1
TCGA-HV-A5A3-11A-11R-A26Y-13	GTACAGTACTGTGATAACTG	Exclusive	hsa-mir-101-1 (68);hsa-mir-101-2 (68)	hsa-mir-101-1 (35);hsa-mir-101-2 (33)	1
TCGA-HV-A5A3-11A-11R-A26Y-13	GTACAGTACTGTGATAACTGA	Exclusive	hsa-mir-101-1 (12019);hsa-mir-101-2 (12019)	hsa-mir-101-1 (5985);hsa-mir-101-2 (6034)	1
TCGA-HV-A5A3-11A-11R-A26Y-13	GTACAGTACTGTGATAACTGAA	Exclusive	hsa-mir-101-1 (1948);hsa-mir-101-2 (1948)	hsa-mir-101-1 (986);hsa-mir-101-2 (962)	1
TCGA-HV-A5A3-11A-11R-A26Y-13	GTACAGTACTGTGATAACTGAAG	Exclusive	hsa-mir-101-1 (9);hsa-mir-101-2 (9)	hsa-mir-101-1 (7);hsa-mir-101-2 (2)	1
TCGA-HV-A5A3-11A-11R-A26Y-13	TACAGTACTGTGATAACTG	Exclusive	hsa-mir-101-1 (20);hsa-mir-101-2 (20)	hsa-mir-101-1 (10);hsa-mir-101-2 (10)	1
TCGA-HV-A5A3-11A-11R-A26Y-13	TACAGTACTGTGATAACTGA	Exclusive	hsa-mir-101-1 (16776);hsa-mir-101-2 (16776)	hsa-mir-101-1 (8396);hsa-mir-101-2 (8380)	1
TCGA-HV-A5A3-11A-11R-A26Y-13	TACAGTACTGTGATAACTGAA	Exclusive	hsa-mir-101-1 (4791);hsa-mir-101-2 (4791)	hsa-mir-101-1 (2388);hsa-mir-101-2 (2403)	1
TCGA-HV-A5A3-11A-11R-A26Y-13	TACAGTACTGTGATAACTGAAG	Exclusive	hsa-mir-101-1 (2134);hsa-mir-101-2 (2134)	hsa-mir-101-1 (1096);hsa-mir-101-2 (1038)	1
TCGA-YB-A89D-11A-11R-A36B-13	GTACAGTACTGTGATAACT	Exclusive	hsa-mir-101-1 (10);hsa-mir-101-2 (10)	hsa-mir-101-1 (5);hsa-mir-101-2 (5)	1
TCGA-YB-A89D-11A-11R-A36B-13	GTACAGTACTGTGATAACTG	Exclusive	hsa-mir-101-1 (50);hsa-mir-101-2 (50)	hsa-mir-101-1 (25);hsa-mir-101-2 (25)	1
TCGA-YB-A89D-11A-11R-A36B-13	GTACAGTACTGTGATAACTGA	Exclusive	hsa-mir-101-1 (10183);hsa-mir-101-2 (10183)	hsa-mir-101-1 (5062);hsa-mir-101-2 (5121)	1
TCGA-YB-A89D-11A-11R-A36B-13	GTACAGTACTGTGATAACTGAA	Exclusive	hsa-mir-101-1 (1353);hsa-mir-101-2 (1353)	hsa-mir-101-1 (683);hsa-mir-101-2 (670)	1
TCGA-YB-A89D-11A-11R-A36B-13	GTACAGTACTGTGATAACTGAAG	Exclusive	hsa-mir-101-1 (11);hsa-mir-101-2 (11)	hsa-mir-101-1 (5);hsa-mir-101-2 (6)	1
TCGA-YB-A89D-11A-11R-A36B-13	TACAGTACTGTGATAACTG	Exclusive	hsa-mir-101-1 (17);hsa-mir-101-2 (17)	hsa-mir-101-1 (11);hsa-mir-101-2 (6)	1
TCGA-YB-A89D-11A-11R-A36B-13	TACAGTACTGTGATAACTGA	Exclusive	hsa-mir-101-1 (9073);hsa-mir-101-2 (9073)	hsa-mir-101-1 (4543);hsa-mir-101-2 (4530)	1
TCGA-YB-A89D-11A-11R-A36B-13	TACAGTACTGTGATAACTGAA	Exclusive	hsa-mir-101-1 (2670);hsa-mir-101-2 (2670)	hsa-mir-101-1 (1305);hsa-mir-101-2 (1365)	1
TCGA-YB-A89D-11A-11R-A36B-13	TACAGTACTGTGATAACTGAAG	Exclusive	hsa-mir-101-1 (4064);hsa-mir-101-2 (4064)	hsa-mir-101-1 (2016);hsa-mir-101-2 (2048)	1
TCGA-H6-8124-11A-01R-2401-13	AAGCAGCATTGTACAGGGCTATG	Exclusive	hsa-mir-103a-1 (9);hsa-mir-103a-2 (9)	hsa-mir-103a-1 (2);hsa-mir-103a-2 (7)	1
TCGA-H6-8124-11A-01R-2401-13	AAGCAGCATTGTACAGGGCTATGA	Exclusive	hsa-mir-103a-1 (17);hsa-mir-103a-2 (17)	hsa-mir-103a-1 (5);hsa-mir-103a-2 (12)	1
TCGA-H6-8124-11A-01R-2401-13	AGCAGCATTGTACAGGGCT	Exclusive	hsa-mir-103a-1 (21);hsa-mir-103a-2 (21);hsa-mir-107 (21)	hsa-mir-103a-1 (6);hsa-mir-103a-2 (15);hsa-mir-107 (21)	1
TCGA-H6-8124-11A-01R-2401-13	AGCAGCATTGTACAGGGCTA	Exclusive	hsa-mir-103a-1 (13);hsa-mir-103a-2 (13);hsa-mir-107 (13)	hsa-mir-103a-1 (6);hsa-mir-103a-2 (7);hsa-mir-107 (13)	1
TCGA-H6-8124-11A-01R-2401-13	AGCAGCATTGTACAGGGCTAT	Exclusive	hsa-mir-103a-1 (199);hsa-mir-103a-2 (199);hsa-mir-107 (199)	hsa-mir-103a-1 (66);hsa-mir-103a-2 (133);hsa-mir-107 (199)	1
TCGA-H6-8124-11A-01R-2401-13	AGCAGCATTGTACAGGGCTATG	Exclusive	hsa-mir-103a-1 (8707);hsa-mir-103a-2 (8707)	hsa-mir-103a-1 (4375);hsa-mir-103a-2 (4332)	1
TCGA-H6-8124-11A-01R-2401-13	AGCAGCATTGTACAGGGCTATGA	Exclusive	hsa-mir-103a-1 (60032);hsa-mir-103a-2 (60032)	hsa-mir-103a-1 (29928);hsa-mir-103a-2 (30104)	1
TCGA-H6-8124-11A-01R-2401-13	AGCAGCATTGTACAGGGCTATGAA	Exclusive	hsa-mir-103a-1 (310);hsa-mir-103a-2 (310)	hsa-mir-103a-1 (163);hsa-mir-103a-2 (147)	1
TCGA-H6-8124-11A-01R-2401-13	AGCATTGTACAGGGCTATG	Exclusive	hsa-mir-103a-1 (2);hsa-mir-103a-2 (2)	hsa-mir-103a-1 (1);hsa-mir-103a-2 (1)	1
TCGA-H6-8124-11A-01R-2401-13	AGCATTGTACAGGGCTATGA	Exclusive	hsa-mir-103a-1 (25);hsa-mir-103a-2 (25)	hsa-mir-103a-1 (12);hsa-mir-103a-2 (13)	1
TCGA-H6-8124-11A-01R-2401-13	CAGCATTGTACAGGGCTATG	Exclusive	hsa-mir-103a-1 (80);hsa-mir-103a-2 (80)	hsa-mir-103a-1 (49);hsa-mir-103a-2 (31)	1
TCGA-H6-8124-11A-01R-2401-13	CAGCATTGTACAGGGCTATGA	Exclusive	hsa-mir-103a-1 (1569);hsa-mir-103a-2 (1569)	hsa-mir-103a-1 (799);hsa-mir-103a-2 (770)	1
TCGA-H6-8124-11A-01R-2401-13	CAGCATTGTACAGGGCTATGAA	Exclusive	hsa-mir-103a-1 (24);hsa-mir-103a-2 (24)	hsa-mir-103a-1 (14);hsa-mir-103a-2 (10)	1
TCGA-H6-8124-11A-01R-2401-13	CATTGTACAGGGCTATGA	Exclusive	hsa-mir-103a-1 (14);hsa-mir-103a-2 (14)	hsa-mir-103a-1 (6);hsa-mir-103a-2 (8)	1
TCGA-H6-8124-11A-01R-2401-13	GCAGCATTGTACAGGGCTATG	Exclusive	hsa-mir-103a-1 (9);hsa-mir-103a-2 (9)	hsa-mir-103a-1 (8);hsa-mir-103a-2 (1)	1
TCGA-H6-8124-11A-01R-2401-13	GCAGCATTGTACAGGGCTATGA	Exclusive	hsa-mir-103a-1 (85);hsa-mir-103a-2 (85)	hsa-mir-103a-1 (49);hsa-mir-103a-2 (36)	1
TCGA-H6-8124-11A-01R-2401-13	GCATTGTACAGGGCTATG	Exclusive	hsa-mir-103a-1 (9);hsa-mir-103a-2 (9)	hsa-mir-103a-1 (5);hsa-mir-103a-2 (4)	1
TCGA-H6-8124-11A-01R-2401-13	GCATTGTACAGGGCTATGA	Exclusive	hsa-mir-103a-1 (105);hsa-mir-103a-2 (105)	hsa-mir-103a-1 (69);hsa-mir-103a-2 (36)	1
TCGA-H6-A45N-11A-12R-A26Y-13	AAGCAGCATTGTACAGGGCTATGA	Exclusive	hsa-mir-103a-1 (16);hsa-mir-103a-2 (16)	hsa-mir-103a-1 (8);hsa-mir-103a-2 (8)	1
TCGA-H6-A45N-11A-12R-A26Y-13	AGCAGCATTGTACAGGGCTAT	Exclusive	hsa-mir-103a-1 (72);hsa-mir-103a-2 (72);hsa-mir-107 (72)	hsa-mir-103a-1 (26);hsa-mir-103a-2 (46);hsa-mir-107 (72)	1
TCGA-H6-A45N-11A-12R-A26Y-13	AGCAGCATTGTACAGGGCTATG	Exclusive	hsa-mir-103a-1 (2783);hsa-mir-103a-2 (2783)	hsa-mir-103a-1 (1412);hsa-mir-103a-2 (1371)	1
TCGA-H6-A45N-11A-12R-A26Y-13	AGCAGCATTGTACAGGGCTATGA	Exclusive	hsa-mir-103a-1 (29844);hsa-mir-103a-2 (29844)	hsa-mir-103a-1 (14982);hsa-mir-103a-2 (14862)	1
TCGA-H6-A45N-11A-12R-A26Y-13	AGCAGCATTGTACAGGGCTATGAA	Exclusive	hsa-mir-103a-1 (161);hsa-mir-103a-2 (161)	hsa-mir-103a-1 (82);hsa-mir-103a-2 (79)	1
TCGA-H6-A45N-11A-12R-A26Y-13	CAGCATTGTACAGGGCTATGA	Exclusive	hsa-mir-103a-1 (203);hsa-mir-103a-2 (203)	hsa-mir-103a-1 (108);hsa-mir-103a-2 (95)	1
TCGA-H6-A45N-11A-12R-A26Y-13	CAGCATTGTACAGGGCTATGAA	Exclusive	hsa-mir-103a-1 (8);hsa-mir-103a-2 (8)	hsa-mir-103a-1 (2);hsa-mir-103a-2 (6)	1
TCGA-H6-A45N-11A-12R-A26Y-13	GCAGCATTGTACAGGGCTATG	Exclusive	hsa-mir-103a-1 (6);hsa-mir-103a-2 (6)	hsa-mir-103a-1 (3);hsa-mir-103a-2 (3)	1
TCGA-H6-A45N-11A-12R-A26Y-13	GCAGCATTGTACAGGGCTATGA	Exclusive	hsa-mir-103a-1 (20);hsa-mir-103a-2 (20)	hsa-mir-103a-1 (8);hsa-mir-103a-2 (12)	1
TCGA-H6-A45N-11A-12R-A26Y-13	GCATTGTACAGGGCTATGA	Exclusive	hsa-mir-103a-1 (5);hsa-mir-103a-2 (5)	hsa-mir-103a-1 (3);hsa-mir-103a-2 (2)	1
TCGA-HV-A5A3-11A-11R-A26Y-13	AAGCAGCATTGTACAGGGCTATGA	Exclusive	hsa-mir-103a-1 (21);hsa-mir-103a-2 (21)	hsa-mir-103a-1 (9);hsa-mir-103a-2 (12)	1
TCGA-HV-A5A3-11A-11R-A26Y-13	AGCAGCATTGTACAGGGCTA	Exclusive	hsa-mir-103a-1 (2);hsa-mir-103a-2 (2);hsa-mir-107 (2)	hsa-mir-103a-1 (1);hsa-mir-103a-2 (1);hsa-mir-107 (2)	1
TCGA-HV-A5A3-11A-11R-A26Y-13	AGCAGCATTGTACAGGGCTAT	Exclusive	hsa-mir-103a-1 (104);hsa-mir-103a-2 (104);hsa-mir-107 (104)	hsa-mir-103a-1 (36);hsa-mir-103a-2 (68);hsa-mir-107 (104)	1
TCGA-HV-A5A3-11A-11R-A26Y-13	AGCAGCATTGTACAGGGCTATG	Exclusive	hsa-mir-103a-1 (4200);hsa-mir-103a-2 (4200)	hsa-mir-103a-1 (2144);hsa-mir-103a-2 (2056)	1
TCGA-HV-A5A3-11A-11R-A26Y-13	AGCAGCATTGTACAGGGCTATGA	Exclusive	hsa-mir-103a-1 (66973);hsa-mir-103a-2 (66973)	hsa-mir-103a-1 (33391);hsa-mir-103a-2 (33582)	1
TCGA-HV-A5A3-11A-11R-A26Y-13	AGCAGCATTGTACAGGGCTATGAA	Exclusive	hsa-mir-103a-1 (501);hsa-mir-103a-2 (501)	hsa-mir-103a-1 (279);hsa-mir-103a-2 (222)	1
TCGA-HV-A5A3-11A-11R-A26Y-13	AGCATTGTACAGGGCTATGA	Exclusive	hsa-mir-103a-1 (7);hsa-mir-103a-2 (7)	hsa-mir-103a-1 (4);hsa-mir-103a-2 (3)	1
TCGA-HV-A5A3-11A-11R-A26Y-13	CAGCATTGTACAGGGCTATG	Exclusive	hsa-mir-103a-1 (11);hsa-mir-103a-2 (11)	hsa-mir-103a-1 (6);hsa-mir-103a-2 (5)	1
TCGA-HV-A5A3-11A-11R-A26Y-13	CAGCATTGTACAGGGCTATGA	Exclusive	hsa-mir-103a-1 (724);hsa-mir-103a-2 (724)	hsa-mir-103a-1 (370);hsa-mir-103a-2 (354)	1
TCGA-HV-A5A3-11A-11R-A26Y-13	CAGCATTGTACAGGGCTATGAA	Exclusive	hsa-mir-103a-1 (24);hsa-mir-103a-2 (24)	hsa-mir-103a-1 (15);hsa-mir-103a-2 (9)	1
TCGA-HV-A5A3-11A-11R-A26Y-13	CATTGTACAGGGCTATGA	Exclusive	hsa-mir-103a-1 (3);hsa-mir-103a-2 (3)	hsa-mir-103a-1 (1);hsa-mir-103a-2 (2)	1
TCGA-HV-A5A3-11A-11R-A26Y-13	GCAGCATTGTACAGGGCTATG	Exclusive	hsa-mir-103a-1 (3);hsa-mir-103a-2 (3)	hsa-mir-103a-1 (1);hsa-mir-103a-2 (2)	1
TCGA-HV-A5A3-11A-11R-A26Y-13	GCAGCATTGTACAGGGCTATGA	Exclusive	hsa-mir-103a-1 (58);hsa-mir-103a-2 (58)	hsa-mir-103a-1 (31);hsa-mir-103a-2 (27)	1
TCGA-HV-A5A3-11A-11R-A26Y-13	GCATTGTACAGGGCTATGA	Exclusive	hsa-mir-103a-1 (11);hsa-mir-103a-2 (11)	hsa-mir-103a-1 (7);hsa-mir-103a-2 (4)	1
TCGA-YB-A89D-11A-11R-A36B-13	AAGCAGCATTGTACAGGGCTATGA	Exclusive	hsa-mir-103a-1 (13);hsa-mir-103a-2 (13)	hsa-mir-103a-1 (9);hsa-mir-103a-2 (4)	1
TCGA-YB-A89D-11A-11R-A36B-13	AGCAGCATTGTACAGGGCTA	Exclusive	hsa-mir-103a-1 (11);hsa-mir-103a-2 (11);hsa-mir-107 (11)	hsa-mir-103a-1 (3);hsa-mir-103a-2 (8);hsa-mir-107 (11)	1
TCGA-YB-A89D-11A-11R-A36B-13	AGCAGCATTGTACAGGGCTAT	Exclusive	hsa-mir-103a-1 (166);hsa-mir-103a-2 (166);hsa-mir-107 (166)	hsa-mir-103a-1 (47);hsa-mir-103a-2 (119);hsa-mir-107 (166)	1
TCGA-YB-A89D-11A-11R-A36B-13	AGCAGCATTGTACAGGGCTATG	Exclusive	hsa-mir-103a-1 (6960);hsa-mir-103a-2 (6960)	hsa-mir-103a-1 (3496);hsa-mir-103a-2 (3464)	1
TCGA-YB-A89D-11A-11R-A36B-13	AGCAGCATTGTACAGGGCTATGA	Exclusive	hsa-mir-103a-1 (85034);hsa-mir-103a-2 (85034)	hsa-mir-103a-1 (42527);hsa-mir-103a-2 (42507)	1
TCGA-YB-A89D-11A-11R-A36B-13	AGCAGCATTGTACAGGGCTATGAA	Exclusive	hsa-mir-103a-1 (362);hsa-mir-103a-2 (362)	hsa-mir-103a-1 (181);hsa-mir-103a-2 (181)	1
TCGA-YB-A89D-11A-11R-A36B-13	CAGCATTGTACAGGGCTATG	Exclusive	hsa-mir-103a-1 (20);hsa-mir-103a-2 (20)	hsa-mir-103a-1 (15);hsa-mir-103a-2 (5)	1
TCGA-YB-A89D-11A-11R-A36B-13	CAGCATTGTACAGGGCTATGA	Exclusive	hsa-mir-103a-1 (604);hsa-mir-103a-2 (604)	hsa-mir-103a-1 (280);hsa-mir-103a-2 (324)	1
TCGA-YB-A89D-11A-11R-A36B-13	CAGCATTGTACAGGGCTATGAA	Exclusive	hsa-mir-103a-1 (18);hsa-mir-103a-2 (18)	hsa-mir-103a-1 (11);hsa-mir-103a-2 (7)	1
TCGA-YB-A89D-11A-11R-A36B-13	CATTGTACAGGGCTATGA	Exclusive	hsa-mir-103a-1 (3);hsa-mir-103a-2 (3)	hsa-mir-103a-1 (1);hsa-mir-103a-2 (2)	1
TCGA-YB-A89D-11A-11R-A36B-13	GCAGCATTGTACAGGGCTATG	Exclusive	hsa-mir-103a-1 (3);hsa-mir-103a-2 (3)	hsa-mir-103a-1 (1);hsa-mir-103a-2 (2)	1
TCGA-YB-A89D-11A-11R-A36B-13	GCAGCATTGTACAGGGCTATGA	Exclusive	hsa-mir-103a-1 (63);hsa-mir-103a-2 (63)	hsa-mir-103a-1 (30);hsa-mir-103a-2 (33)	1
TCGA-YB-A89D-11A-11R-A36B-13	GCATTGTACAGGGCTATGA	Exclusive	hsa-mir-103a-1 (22);hsa-mir-103a-2 (22)	hsa-mir-103a-1 (8);hsa-mir-103a-2 (14)	1
TCGA-H6-A45N-11A-12R-A26Y-13	TCAAATGCTCAGACTCCTGTGG	Exclusive	hsa-mir-105-1 (2);hsa-mir-105-2 (2)	hsa-mir-105-1 (1);hsa-mir-105-2 (1)	1
TCGA-YB-A89D-11A-11R-A36B-13	AGAGGATACCCTTTGTATGTTC	Exclusive	hsa-mir-1185-1 (2);hsa-mir-1185-2 (2)	hsa-mir-1185-1 (1);hsa-mir-1185-2 (1)	1
TCGA-H6-8124-11A-01R-2401-13	CCCTGAGACCCTAACTTGT	Exclusive	hsa-mir-125b-1 (4);hsa-mir-125b-2 (4)	hsa-mir-125b-1 (3);hsa-mir-125b-2 (1)	1
TCGA-H6-8124-11A-01R-2401-13	CCCTGAGACCCTAACTTGTG	Exclusive	hsa-mir-125b-1 (8);hsa-mir-125b-2 (8)	hsa-mir-125b-1 (5);hsa-mir-125b-2 (3)	1
TCGA-H6-8124-11A-01R-2401-13	CCCTGAGACCCTAACTTGTGA	Exclusive	hsa-mir-125b-1 (57);hsa-mir-125b-2 (57)	hsa-mir-125b-1 (33);hsa-mir-125b-2 (24)	1
TCGA-H6-8124-11A-01R-2401-13	TCCCTGAGACCCTAACTT	Exclusive	hsa-mir-125b-1 (16);hsa-mir-125b-2 (16)	hsa-mir-125b-1 (9);hsa-mir-125b-2 (7)	1
TCGA-H6-8124-11A-01R-2401-13	TCCCTGAGACCCTAACTTG	Exclusive	hsa-mir-125b-1 (163);hsa-mir-125b-2 (163)	hsa-mir-125b-1 (81);hsa-mir-125b-2 (82)	1
TCGA-H6-8124-11A-01R-2401-13	TCCCTGAGACCCTAACTTGT	Exclusive	hsa-mir-125b-1 (405);hsa-mir-125b-2 (405)	hsa-mir-125b-1 (216);hsa-mir-125b-2 (189)	1
TCGA-H6-8124-11A-01R-2401-13	TCCCTGAGACCCTAACTTGTG	Exclusive	hsa-mir-125b-1 (1906);hsa-mir-125b-2 (1906)	hsa-mir-125b-1 (973);hsa-mir-125b-2 (933)	1
TCGA-H6-8124-11A-01R-2401-13	TCCCTGAGACCCTAACTTGTGA	Exclusive	hsa-mir-125b-1 (6127);hsa-mir-125b-2 (6127)	hsa-mir-125b-1 (3038);hsa-mir-125b-2 (3089)	1
TCGA-H6-A45N-11A-12R-A26Y-13	TCCCTGAGACCCTAACTTGT	Exclusive	hsa-mir-125b-1 (23);hsa-mir-125b-2 (23)	hsa-mir-125b-1 (9);hsa-mir-125b-2 (14)	1
TCGA-H6-A45N-11A-12R-A26Y-13	TCCCTGAGACCCTAACTTGTG	Exclusive	hsa-mir-125b-1 (63);hsa-mir-125b-2 (63)	hsa-mir-125b-1 (25);hsa-mir-125b-2 (38)	1
TCGA-H6-A45N-11A-12R-A26Y-13	TCCCTGAGACCCTAACTTGTGA	Exclusive	hsa-mir-125b-1 (470);hsa-mir-125b-2 (470)	hsa-mir-125b-1 (237);hsa-mir-125b-2 (233)	1
TCGA-HV-A5A3-11A-11R-A26Y-13	CCCTGAGACCCTAACTTGTGA	Exclusive	hsa-mir-125b-1 (14);hsa-mir-125b-2 (14)	hsa-mir-125b-1 (9);hsa-mir-125b-2 (5)	1
TCGA-HV-A5A3-11A-11R-A26Y-13	TCCCTGAGACCCTAACTTG	Exclusive	hsa-mir-125b-1 (14);hsa-mir-125b-2 (14)	hsa-mir-125b-1 (4);hsa-mir-125b-2 (10)	1
TCGA-HV-A5A3-11A-11R-A26Y-13	TCCCTGAGACCCTAACTTGT	Exclusive	hsa-mir-125b-1 (86);hsa-mir-125b-2 (86)	hsa-mir-125b-1 (35);hsa-mir-125b-2 (51)	1
TCGA-HV-A5A3-11A-11R-A26Y-13	TCCCTGAGACCCTAACTTGTG	Exclusive	hsa-mir-125b-1 (304);hsa-mir-125b-2 (304)	hsa-mir-125b-1 (135);hsa-mir-125b-2 (169)	1
TCGA-HV-A5A3-11A-11R-A26Y-13	TCCCTGAGACCCTAACTTGTGA	Exclusive	hsa-mir-125b-1 (3006);hsa-mir-125b-2 (3006)	hsa-mir-125b-1 (1448);hsa-mir-125b-2 (1558)	1
TCGA-YB-A89D-11A-11R-A36B-13	CCCTGAGACCCTAACTTGTGA	Exclusive	hsa-mir-125b-1 (4);hsa-mir-125b-2 (4)	hsa-mir-125b-1 (2);hsa-mir-125b-2 (2)	1
TCGA-YB-A89D-11A-11R-A36B-13	TCCCTGAGACCCTAACTTG	Exclusive	hsa-mir-125b-1 (15);hsa-mir-125b-2 (15)	hsa-mir-125b-1 (6);hsa-mir-125b-2 (9)	1
TCGA-YB-A89D-11A-11R-A36B-13	TCCCTGAGACCCTAACTTGT	Exclusive	hsa-mir-125b-1 (107);hsa-mir-125b-2 (107)	hsa-mir-125b-1 (55);hsa-mir-125b-2 (52)	1
TCGA-YB-A89D-11A-11R-A36B-13	TCCCTGAGACCCTAACTTGTG	Exclusive	hsa-mir-125b-1 (449);hsa-mir-125b-2 (449)	hsa-mir-125b-1 (223);hsa-mir-125b-2 (226)	1
TCGA-YB-A89D-11A-11R-A36B-13	TCCCTGAGACCCTAACTTGTGA	Exclusive	hsa-mir-125b-1 (4017);hsa-mir-125b-2 (4017)	hsa-mir-125b-1 (1968);hsa-mir-125b-2 (2049)	1
TCGA-H6-8124-11A-01R-2401-13	TCACAGTGAACCGGTCTCT	Exclusive	hsa-mir-128-1 (32);hsa-mir-128-2 (32)	hsa-mir-128-1 (20);hsa-mir-128-2 (12)	1
TCGA-H6-8124-11A-01R-2401-13	TCACAGTGAACCGGTCTCTT	Exclusive	hsa-mir-128-1 (98);hsa-mir-128-2 (98)	hsa-mir-128-1 (49);hsa-mir-128-2 (49)	1
TCGA-H6-8124-11A-01R-2401-13	TCACAGTGAACCGGTCTCTTT	Exclusive	hsa-mir-128-1 (518);hsa-mir-128-2 (518)	hsa-mir-128-1 (257);hsa-mir-128-2 (261)	1
TCGA-H6-A45N-11A-12R-A26Y-13	TCACAGTGAACCGGTCTCT	Exclusive	hsa-mir-128-1 (7);hsa-mir-128-2 (7)	hsa-mir-128-1 (2);hsa-mir-128-2 (5)	1
TCGA-H6-A45N-11A-12R-A26Y-13	TCACAGTGAACCGGTCTCTT	Exclusive	hsa-mir-128-1 (13);hsa-mir-128-2 (13)	hsa-mir-128-1 (10);hsa-mir-128-2 (3)	1
TCGA-H6-A45N-11A-12R-A26Y-13	TCACAGTGAACCGGTCTCTTT	Exclusive	hsa-mir-128-1 (79);hsa-mir-128-2 (79)	hsa-mir-128-1 (40);hsa-mir-128-2 (39)	1
TCGA-HV-A5A3-11A-11R-A26Y-13	TCACAGTGAACCGGTCTCT	Exclusive	hsa-mir-128-1 (10);hsa-mir-128-2 (10)	hsa-mir-128-1 (6);hsa-mir-128-2 (4)	1
TCGA-HV-A5A3-11A-11R-A26Y-13	TCACAGTGAACCGGTCTCTT	Exclusive	hsa-mir-128-1 (23);hsa-mir-128-2 (23)	hsa-mir-128-1 (16);hsa-mir-128-2 (7)	1
TCGA-HV-A5A3-11A-11R-A26Y-13	TCACAGTGAACCGGTCTCTTT	Exclusive	hsa-mir-128-1 (277);hsa-mir-128-2 (277)	hsa-mir-128-1 (154);hsa-mir-128-2 (123)	1
TCGA-YB-A89D-11A-11R-A36B-13	TCACAGTGAACCGGTCTCT	Exclusive	hsa-mir-128-1 (19);hsa-mir-128-2 (19)	hsa-mir-128-1 (11);hsa-mir-128-2 (8)	1
TCGA-YB-A89D-11A-11R-A36B-13	TCACAGTGAACCGGTCTCTT	Exclusive	hsa-mir-128-1 (43);hsa-mir-128-2 (43)	hsa-mir-128-1 (24);hsa-mir-128-2 (19)	1
TCGA-YB-A89D-11A-11R-A36B-13	TCACAGTGAACCGGTCTCTTT	Exclusive	hsa-mir-128-1 (284);hsa-mir-128-2 (284)	hsa-mir-128-1 (137);hsa-mir-128-2 (147)	1
TCGA-H6-8124-11A-01R-2401-13	CTTTTTGCGGTCTGGGCTT	Exclusive	hsa-mir-129-1 (2);hsa-mir-129-2 (2)	hsa-mir-129-1 (1);hsa-mir-129-2 (1)	1
TCGA-H6-8124-11A-01R-2401-13	CTTTTTGCGGTCTGGGCTTG	Exclusive	hsa-mir-129-1 (55);hsa-mir-129-2 (55)	hsa-mir-129-1 (27);hsa-mir-129-2 (28)	1
TCGA-H6-8124-11A-01R-2401-13	CTTTTTGCGGTCTGGGCTTGC	Exclusive	hsa-mir-129-1 (332);hsa-mir-129-2 (332)	hsa-mir-129-1 (151);hsa-mir-129-2 (181)	1
TCGA-H6-8124-11A-01R-2401-13	CTTTTTGCGGTCTGGGCTTGCT	Exclusive	hsa-mir-129-1 (2);hsa-mir-129-2 (2)	hsa-mir-129-1 (1);hsa-mir-129-2 (1)	1
TCGA-H6-A45N-11A-12R-A26Y-13	CTTTTTGCGGTCTGGGCTTGC	Exclusive	hsa-mir-129-1 (5);hsa-mir-129-2 (5)	hsa-mir-129-1 (1);hsa-mir-129-2 (4)	1
TCGA-HV-A5A3-11A-11R-A26Y-13	CTTTTTGCGGTCTGGGCTTGC	Exclusive	hsa-mir-129-1 (67);hsa-mir-129-2 (67)	hsa-mir-129-1 (34);hsa-mir-129-2 (33)	1
TCGA-HV-A5A3-11A-11R-A26Y-13	CTTTTTGCGGTCTGGGCTTGCT	Exclusive	hsa-mir-129-1 (3);hsa-mir-129-2 (3)	hsa-mir-129-1 (1);hsa-mir-129-2 (2)	1
TCGA-YB-A89D-11A-11R-A36B-13	CTTTTTGCGGTCTGGGCTTG	Exclusive	hsa-mir-129-1 (4);hsa-mir-129-2 (4)	hsa-mir-129-1 (2);hsa-mir-129-2 (2)	1
TCGA-YB-A89D-11A-11R-A36B-13	CTTTTTGCGGTCTGGGCTTGC	Exclusive	hsa-mir-129-1 (73);hsa-mir-129-2 (73)	hsa-mir-129-1 (37);hsa-mir-129-2 (36)	1
TCGA-H6-8124-11A-01R-2401-13	CAGTGCAATGTTAAAAGG	Ambiguous	hsa-mir-130a (7)	hsa-mir-130a (3)	1
TCGA-H6-8124-11A-01R-2401-13	TTGGTCCCCTTCAACCAGCTG	Exclusive	hsa-mir-133a-1 (6);hsa-mir-133a-2 (6)	hsa-mir-133a-1 (1);hsa-mir-133a-2 (5)	1
TCGA-H6-8124-11A-01R-2401-13	TTGGTCCCCTTCAACCAGCTGT	Exclusive	hsa-mir-133a-1 (28);hsa-mir-133a-2 (28)	hsa-mir-133a-1 (13);hsa-mir-133a-2 (15)	1
TCGA-H6-8124-11A-01R-2401-13	TTTGGTCCCCTTCAACCAGC	Exclusive	hsa-mir-133a-1 (3);hsa-mir-133a-2 (3);hsa-mir-133b (3)	hsa-mir-133a-1 (2);hsa-mir-133a-2 (1);hsa-mir-133b (3)	1
TCGA-H6-8124-11A-01R-2401-13	TTTGGTCCCCTTCAACCAGCT	Exclusive	hsa-mir-133a-1 (4);hsa-mir-133a-2 (4);hsa-mir-133b (4)	hsa-mir-133a-1 (3);hsa-mir-133a-2 (1);hsa-mir-133b (4)	1
TCGA-H6-8124-11A-01R-2401-13	TTTGGTCCCCTTCAACCAGCTG	Exclusive	hsa-mir-133a-1 (7);hsa-mir-133a-2 (7)	hsa-mir-133a-1 (3);hsa-mir-133a-2 (4)	1
TCGA-H6-8124-11A-01R-2401-13	TTTGGTCCCCTTCAACCAGCTGT	Exclusive	hsa-mir-133a-1 (10);hsa-mir-133a-2 (10)	hsa-mir-133a-1 (4);hsa-mir-133a-2 (6)	1
TCGA-H6-A45N-11A-12R-A26Y-13	TGGTCCCCTTCAACCAGCTGT	Exclusive	hsa-mir-133a-1 (2);hsa-mir-133a-2 (2)	hsa-mir-133a-1 (1);hsa-mir-133a-2 (1)	1
TCGA-H6-A45N-11A-12R-A26Y-13	TGGTCCCCTTCAACCAGCTGTAG	Exclusive	hsa-mir-133a-1 (5);hsa-mir-133a-2 (5)	hsa-mir-133a-1 (3);hsa-mir-133a-2 (2)	1
TCGA-H6-A45N-11A-12R-A26Y-13	TTGGTCCCCTTCAACCAGCTG	Exclusive	hsa-mir-133a-1 (5);hsa-mir-133a-2 (5)	hsa-mir-133a-1 (3);hsa-mir-133a-2 (2)	1
TCGA-H6-A45N-11A-12R-A26Y-13	TTGGTCCCCTTCAACCAGCTGT	Exclusive	hsa-mir-133a-1 (27);hsa-mir-133a-2 (27)	hsa-mir-133a-1 (11);hsa-mir-133a-2 (16)	1
TCGA-H6-A45N-11A-12R-A26Y-13	TTGGTCCCCTTCAACCAGCTGTA	Exclusive	hsa-mir-133a-1 (2);hsa-mir-133a-2 (2)	hsa-mir-133a-1 (1);hsa-mir-133a-2 (1)	1
TCGA-H6-A45N-11A-12R-A26Y-13	TTGGTCCCCTTCAACCAGCTGTAG	Exclusive	hsa-mir-133a-1 (9);hsa-mir-133a-2 (9)	hsa-mir-133a-1 (6);hsa-mir-133a-2 (3)	1
TCGA-H6-A45N-11A-12R-A26Y-13	TTTGGTCCCCTTCAACCAGCTG	Exclusive	hsa-mir-133a-1 (8);hsa-mir-133a-2 (8)	hsa-mir-133a-1 (3);hsa-mir-133a-2 (5)	1
TCGA-H6-A45N-11A-12R-A26Y-13	TTTGGTCCCCTTCAACCAGCTGT	Exclusive	hsa-mir-133a-1 (23);hsa-mir-133a-2 (23)	hsa-mir-133a-1 (10);hsa-mir-133a-2 (13)	1
TCGA-HV-A5A3-11A-11R-A26Y-13	TTGGTCCCCTTCAACCAGCTGT	Exclusive	hsa-mir-133a-1 (7);hsa-mir-133a-2 (7)	hsa-mir-133a-1 (5);hsa-mir-133a-2 (2)	1
TCGA-HV-A5A3-11A-11R-A26Y-13	TTGGTCCCCTTCAACCAGCTGTAG	Exclusive	hsa-mir-133a-1 (2);hsa-mir-133a-2 (2)	hsa-mir-133a-1 (1);hsa-mir-133a-2 (1)	1
TCGA-HV-A5A3-11A-11R-A26Y-13	TTTGGTCCCCTTCAACCAGCT	Exclusive	hsa-mir-133a-1 (2);hsa-mir-133a-2 (2);hsa-mir-133b (2)	hsa-mir-133a-1 (1);hsa-mir-133a-2 (1);hsa-mir-133b (2)	1
TCGA-HV-A5A3-11A-11R-A26Y-13	TTTGGTCCCCTTCAACCAGCTGT	Exclusive	hsa-mir-133a-1 (7);hsa-mir-133a-2 (7)	hsa-mir-133a-1 (3);hsa-mir-133a-2 (4)	1
TCGA-YB-A89D-11A-11R-A36B-13	TGGTCCCCTTCAACCAGCTGTAG	Exclusive	hsa-mir-133a-1 (2);hsa-mir-133a-2 (2)	hsa-mir-133a-1 (1);hsa-mir-133a-2 (1)	1
TCGA-YB-A89D-11A-11R-A36B-13	TTGGTCCCCTTCAACCAGCTG	Exclusive	hsa-mir-133a-1 (2);hsa-mir-133a-2 (2)	hsa-mir-133a-1 (1);hsa-mir-133a-2 (1)	1
TCGA-YB-A89D-11A-11R-A36B-13	TTGGTCCCCTTCAACCAGCTGT	Exclusive	hsa-mir-133a-1 (33);hsa-mir-133a-2 (33)	hsa-mir-133a-1 (17);hsa-mir-133a-2 (16)	1
TCGA-YB-A89D-11A-11R-A36B-13	TTGGTCCCCTTCAACCAGCTGTAG	Exclusive	hsa-mir-133a-1 (3);hsa-mir-133a-2 (3)	hsa-mir-133a-1 (1);hsa-mir-133a-2 (2)	1
TCGA-YB-A89D-11A-11R-A36B-13	TTTGGTCCCCTTCAACCAGCTG	Exclusive	hsa-mir-133a-1 (5);hsa-mir-133a-2 (5)	hsa-mir-133a-1 (3);hsa-mir-133a-2 (2)	1
TCGA-YB-A89D-11A-11R-A36B-13	TTTGGTCCCCTTCAACCAGCTGT	Exclusive	hsa-mir-133a-1 (11);hsa-mir-133a-2 (11)	hsa-mir-133a-1 (5);hsa-mir-133a-2 (6)	1
TCGA-H6-8124-11A-01R-2401-13	TATGGCTTTTTATTCCTATG	Exclusive	hsa-mir-135a-1 (2);hsa-mir-135a-2 (2)	hsa-mir-135a-1 (1);hsa-mir-135a-2 (1)	1
TCGA-H6-8124-11A-01R-2401-13	TATGGCTTTTTATTCCTATGTG	Exclusive	hsa-mir-135a-1 (33);hsa-mir-135a-2 (33)	hsa-mir-135a-1 (17);hsa-mir-135a-2 (16)	1
TCGA-H6-8124-11A-01R-2401-13	TATGGCTTTTTATTCCTATGTGA	Exclusive	hsa-mir-135a-1 (21);hsa-mir-135a-2 (21)	hsa-mir-135a-1 (8);hsa-mir-135a-2 (13)	1
TCGA-HV-A5A3-11A-11R-A26Y-13	TATGGCTTTTTATTCCTATGTG	Exclusive	hsa-mir-135a-1 (25);hsa-mir-135a-2 (25)	hsa-mir-135a-1 (9);hsa-mir-135a-2 (16)	1
TCGA-HV-A5A3-11A-11R-A26Y-13	TATGGCTTTTTATTCCTATGTGA	Exclusive	hsa-mir-135a-1 (18);hsa-mir-135a-2 (18)	hsa-mir-135a-1 (7);hsa-mir-135a-2 (11)	1
TCGA-YB-A89D-11A-11R-A36B-13	TATGGCTTTTTATTCCTATGTG	Exclusive	hsa-mir-135a-1 (6);hsa-mir-135a-2 (6)	hsa-mir-135a-1 (3);hsa-mir-135a-2 (3)	1
TCGA-YB-A89D-11A-11R-A36B-13	TATGGCTTTTTATTCCTATGTGA	Exclusive	hsa-mir-135a-1 (6);hsa-mir-135a-2 (6)	hsa-mir-135a-1 (2);hsa-mir-135a-2 (4)	1
TCGA-H6-8124-11A-01R-2401-13	AGCTGGTGTTGTGAATCAGG	Exclusive	hsa-mir-138-1 (3);hsa-mir-138-2 (3)	hsa-mir-138-1 (2);hsa-mir-138-2 (1)	1
TCGA-H6-8124-11A-01R-2401-13	AGCTGGTGTTGTGAATCAGGC	Exclusive	hsa-mir-138-1 (3);hsa-mir-138-2 (3)	hsa-mir-138-1 (1);hsa-mir-138-2 (2)	1
TCGA-H6-8124-11A-01R-2401-13	AGCTGGTGTTGTGAATCAGGCC	Exclusive	hsa-mir-138-1 (2);hsa-mir-138-2 (2)	hsa-mir-138-1 (1);hsa-mir-138-2 (1)	1
TCGA-H6-A45N-11A-12R-A26Y-13	AGCTGGTGTTGTGAATCAGGC	Exclusive	hsa-mir-138-1 (4);hsa-mir-138-2 (4)	hsa-mir-138-1 (3);hsa-mir-138-2 (1)	1
TCGA-H6-A45N-11A-12R-A26Y-13	AGCTGGTGTTGTGAATCAGGCCG	Exclusive	hsa-mir-138-1 (3);hsa-mir-138-2 (3)	hsa-mir-138-1 (2);hsa-mir-138-2 (1)	1
TCGA-HV-A5A3-11A-11R-A26Y-13	AGCTGGTGTTGTGAATCAGGCCG	Exclusive	hsa-mir-138-1 (2);hsa-mir-138-2 (2)	hsa-mir-138-1 (1);hsa-mir-138-2 (1)	1
TCGA-H6-8124-11A-01R-2401-13	GTCCAGTTTTCCCAGGAA	Ambiguous	hsa-mir-145 (36)	hsa-mir-145 (23)	1
TCGA-H6-A45N-11A-12R-A26Y-13	GTCCAGTTTTCCCAGGAA	Ambiguous	hsa-mir-145 (5)	hsa-mir-145 (3)	1
TCGA-HV-A5A3-11A-11R-A26Y-13	GTCCAGTTTTCCCAGGAA	Ambiguous	hsa-mir-145 (5)	hsa-mir-145 (3)	1
TCGA-H6-8124-11A-01R-2401-13	CTAGACTGAAGCTCCTTG	Ambiguous	hsa-mir-151a (41)	hsa-mir-151a (10)	1
TCGA-H6-8124-11A-01R-2401-13	CTAGACTGAAGCTCCTTGA	Ambiguous	hsa-mir-151a (1822)	hsa-mir-151a (602)	1
TCGA-H6-8124-11A-01R-2401-13	TAGACTGAAGCTCCTTGA	Ambiguous	hsa-mir-151a (2)	hsa-mir-151a (1)	1
TCGA-H6-A45N-11A-12R-A26Y-13	CTAGACTGAAGCTCCTTG	Ambiguous	hsa-mir-151a (2)	hsa-mir-151a (1)	1
TCGA-H6-A45N-11A-12R-A26Y-13	CTAGACTGAAGCTCCTTGA	Ambiguous	hsa-mir-151a (235)	hsa-mir-151a (74)	1
TCGA-HV-A5A3-11A-11R-A26Y-13	CTAGACTGAAGCTCCTTG	Ambiguous	hsa-mir-151a (1)	hsa-mir-151a (1)	1
TCGA-HV-A5A3-11A-11R-A26Y-13	CTAGACTGAAGCTCCTTGA	Ambiguous	hsa-mir-151a (437)	hsa-mir-151a (150)	1
TCGA-YB-A89D-11A-11R-A36B-13	CTAGACTGAAGCTCCTTG	Ambiguous	hsa-mir-151a (3)	hsa-mir-151a (1)	1
TCGA-YB-A89D-11A-11R-A36B-13	CTAGACTGAAGCTCCTTGA	Ambiguous	hsa-mir-151a (311)	hsa-mir-151a (113)	1
TCGA-YB-A89D-11A-11R-A36B-13	TAGACTGAAGCTCCTTGA	Ambiguous	hsa-mir-151a (1)	hsa-mir-151a (1)	1
TCGA-H6-8124-11A-01R-2401-13	TTGCATAGTCACAAAAGTGA	Exclusive	hsa-mir-153-1 (7);hsa-mir-153-2 (7)	hsa-mir-153-1 (4);hsa-mir-153-2 (3)	1
TCGA-H6-8124-11A-01R-2401-13	TTGCATAGTCACAAAAGTGAT	Exclusive	hsa-mir-153-1 (21);hsa-mir-153-2 (21)	hsa-mir-153-1 (13);hsa-mir-153-2 (8)	1
TCGA-H6-8124-11A-01R-2401-13	TTGCATAGTCACAAAAGTGATC	Exclusive	hsa-mir-153-1 (17);hsa-mir-153-2 (17)	hsa-mir-153-1 (9);hsa-mir-153-2 (8)	1
TCGA-H6-A45N-11A-12R-A26Y-13	TTGCATAGTCACAAAAGTGA	Exclusive	hsa-mir-153-1 (2);hsa-mir-153-2 (2)	hsa-mir-153-1 (1);hsa-mir-153-2 (1)	1
TCGA-H6-A45N-11A-12R-A26Y-13	TTGCATAGTCACAAAAGTGAT	Exclusive	hsa-mir-153-1 (4);hsa-mir-153-2 (4)	hsa-mir-153-1 (1);hsa-mir-153-2 (3)	1
TCGA-HV-A5A3-11A-11R-A26Y-13	TTGCATAGTCACAAAAGTGATC	Exclusive	hsa-mir-153-1 (7);hsa-mir-153-2 (7)	hsa-mir-153-1 (2);hsa-mir-153-2 (5)	1
TCGA-HV-A5A3-11A-11R-A26Y-13	TTGCATAGTCACAAAAGTGATCA	Exclusive	hsa-mir-153-1 (2);hsa-mir-153-2 (2)	hsa-mir-153-1 (1);hsa-mir-153-2 (1)	1
TCGA-YB-A89D-11A-11R-A36B-13	TTGCATAGTCACAAAAGTGATC	Exclusive	hsa-mir-153-1 (10);hsa-mir-153-2 (10)	hsa-mir-153-1 (6);hsa-mir-153-2 (4)	1
TCGA-H6-8124-11A-01R-2401-13	CAGCACGTAAATATTGGCG	Exclusive	hsa-mir-16-1 (8);hsa-mir-16-2 (8)	hsa-mir-16-1 (4);hsa-mir-16-2 (4)	1
TCGA-H6-8124-11A-01R-2401-13	GCACGTAAATATTGGCGT	Exclusive	hsa-mir-16-1 (7);hsa-mir-16-2 (7)	hsa-mir-16-1 (5);hsa-mir-16-2 (2)	1
TCGA-H6-8124-11A-01R-2401-13	GCAGCACGTAAATATTGGCG	Exclusive	hsa-mir-16-1 (9);hsa-mir-16-2 (9)	hsa-mir-16-1 (5);hsa-mir-16-2 (4)	1
TCGA-H6-8124-11A-01R-2401-13	TAGCAGCACGTAAATATT	Exclusive	hsa-mir-16-1 (2);hsa-mir-16-2 (2)	hsa-mir-16-1 (1);hsa-mir-16-2 (1)	1
TCGA-H6-8124-11A-01R-2401-13	TAGCAGCACGTAAATATTG	Exclusive	hsa-mir-16-1 (25);hsa-mir-16-2 (25)	hsa-mir-16-1 (13);hsa-mir-16-2 (12)	1
TCGA-H6-8124-11A-01R-2401-13	TAGCAGCACGTAAATATTGG	Exclusive	hsa-mir-16-1 (139);hsa-mir-16-2 (139)	hsa-mir-16-1 (68);hsa-mir-16-2 (71)	1
TCGA-H6-8124-11A-01R-2401-13	TAGCAGCACGTAAATATTGGC	Exclusive	hsa-mir-16-1 (61);hsa-mir-16-2 (61)	hsa-mir-16-1 (23);hsa-mir-16-2 (38)	1
TCGA-H6-8124-11A-01R-2401-13	TAGCAGCACGTAAATATTGGCG	Exclusive	hsa-mir-16-1 (1508);hsa-mir-16-2 (1508)	hsa-mir-16-1 (708);hsa-mir-16-2 (800)	1
TCGA-H6-8124-11A-01R-2401-13	TAGCAGCACGTAAATATTGGCGT	Exclusive	hsa-mir-16-1 (44);hsa-mir-16-2 (44)	hsa-mir-16-1 (19);hsa-mir-16-2 (25)	1
TCGA-H6-A45N-11A-12R-A26Y-13	GCAGCACGTAAATATTGGCG	Exclusive	hsa-mir-16-1 (2);hsa-mir-16-2 (2)	hsa-mir-16-1 (1);hsa-mir-16-2 (1)	1
TCGA-H6-A45N-11A-12R-A26Y-13	TAGCAGCACGTAAATATTG	Exclusive	hsa-mir-16-1 (23);hsa-mir-16-2 (23)	hsa-mir-16-1 (14);hsa-mir-16-2 (9)	1
TCGA-H6-A45N-11A-12R-A26Y-13	TAGCAGCACGTAAATATTGG	Exclusive	hsa-mir-16-1 (134);hsa-mir-16-2 (134)	hsa-mir-16-1 (72);hsa-mir-16-2 (62)	1
TCGA-H6-A45N-11A-12R-A26Y-13	TAGCAGCACGTAAATATTGGC	Exclusive	hsa-mir-16-1 (77);hsa-mir-16-2 (77)	hsa-mir-16-1 (49);hsa-mir-16-2 (28)	1
TCGA-H6-A45N-11A-12R-A26Y-13	TAGCAGCACGTAAATATTGGCG	Exclusive	hsa-mir-16-1 (2069);hsa-mir-16-2 (2069)	hsa-mir-16-1 (1036);hsa-mir-16-2 (1033)	1
TCGA-H6-A45N-11A-12R-A26Y-13	TAGCAGCACGTAAATATTGGCGT	Exclusive	hsa-mir-16-1 (79);hsa-mir-16-2 (79)	hsa-mir-16-1 (38);hsa-mir-16-2 (41)	1
TCGA-HV-A5A3-11A-11R-A26Y-13	TAGCAGCACGTAAATATTG	Exclusive	hsa-mir-16-1 (8);hsa-mir-16-2 (8)	hsa-mir-16-1 (5);hsa-mir-16-2 (3)	1
TCGA-HV-A5A3-11A-11R-A26Y-13	TAGCAGCACGTAAATATTGG	Exclusive	hsa-mir-16-1 (49);hsa-mir-16-2 (49)	hsa-mir-16-1 (22);hsa-mir-16-2 (27)	1
TCGA-HV-A5A3-11A-11R-A26Y-13	TAGCAGCACGTAAATATTGGC	Exclusive	hsa-mir-16-1 (39);hsa-mir-16-2 (39)	hsa-mir-16-1 (18);hsa-mir-16-2 (21)	1
TCGA-HV-A5A3-11A-11R-A26Y-13	TAGCAGCACGTAAATATTGGCG	Exclusive	hsa-mir-16-1 (1131);hsa-mir-16-2 (1131)	hsa-mir-16-1 (558);hsa-mir-16-2 (573)	1
TCGA-HV-A5A3-11A-11R-A26Y-13	TAGCAGCACGTAAATATTGGCGT	Exclusive	hsa-mir-16-1 (76);hsa-mir-16-2 (76)	hsa-mir-16-1 (34);hsa-mir-16-2 (42)	1
TCGA-YB-A89D-11A-11R-A36B-13	TAGCAGCACGTAAATATTG	Exclusive	hsa-mir-16-1 (4);hsa-mir-16-2 (4)	hsa-mir-16-1 (1);hsa-mir-16-2 (3)	1
TCGA-YB-A89D-11A-11R-A36B-13	TAGCAGCACGTAAATATTGG	Exclusive	hsa-mir-16-1 (81);hsa-mir-16-2 (81)	hsa-mir-16-1 (35);hsa-mir-16-2 (46)	1
TCGA-YB-A89D-11A-11R-A36B-13	TAGCAGCACGTAAATATTGGC	Exclusive	hsa-mir-16-1 (40);hsa-mir-16-2 (40)	hsa-mir-16-1 (21);hsa-mir-16-2 (19)	1
TCGA-YB-A89D-11A-11R-A36B-13	TAGCAGCACGTAAATATTGGCG	Exclusive	hsa-mir-16-1 (1185);hsa-mir-16-2 (1185)	hsa-mir-16-1 (566);hsa-mir-16-2 (619)	1
TCGA-YB-A89D-11A-11R-A36B-13	TAGCAGCACGTAAATATTGGCGT	Exclusive	hsa-mir-16-1 (73);hsa-mir-16-2 (73)	hsa-mir-16-1 (40);hsa-mir-16-2 (33)	1
TCGA-H6-8124-11A-01R-2401-13	AACATTCAACGCTGTCGG	Exclusive	hsa-mir-181a-1 (33);hsa-mir-181a-2 (33)	hsa-mir-181a-1 (20);hsa-mir-181a-2 (13)	1
TCGA-H6-8124-11A-01R-2401-13	AACATTCAACGCTGTCGGT	Exclusive	hsa-mir-181a-1 (17);hsa-mir-181a-2 (17)	hsa-mir-181a-1 (6);hsa-mir-181a-2 (11)	1
TCGA-H6-8124-11A-01R-2401-13	AACATTCAACGCTGTCGGTG	Exclusive	hsa-mir-181a-1 (161);hsa-mir-181a-2 (161)	hsa-mir-181a-1 (86);hsa-mir-181a-2 (75)	1
TCGA-H6-8124-11A-01R-2401-13	AACATTCAACGCTGTCGGTGA	Exclusive	hsa-mir-181a-1 (517);hsa-mir-181a-2 (517)	hsa-mir-181a-1 (249);hsa-mir-181a-2 (268)	1
TCGA-H6-8124-11A-01R-2401-13	AACATTCAACGCTGTCGGTGAG	Exclusive	hsa-mir-181a-1 (6965);hsa-mir-181a-2 (6965)	hsa-mir-181a-1 (3388);hsa-mir-181a-2 (3577)	1
TCGA-H6-8124-11A-01R-2401-13	AACATTCAACGCTGTCGGTGAGT	Exclusive	hsa-mir-181a-1 (3888);hsa-mir-181a-2 (3888)	hsa-mir-181a-1 (1882);hsa-mir-181a-2 (2006)	1
TCGA-H6-8124-11A-01R-2401-13	AACATTCAACGCTGTCGGTGAGTT	Exclusive	hsa-mir-181a-1 (98);hsa-mir-181a-2 (98)	hsa-mir-181a-1 (47);hsa-mir-181a-2 (51)	1
TCGA-H6-8124-11A-01R-2401-13	AACATTCAACGCTGTCGGTGAGTTT	Exclusive	hsa-mir-181a-1 (25);hsa-mir-181a-2 (25)	hsa-mir-181a-1 (14);hsa-mir-181a-2 (11)	1
TCGA-H6-8124-11A-01R-2401-13	ACATTCAACGCTGTCGGTGAG	Exclusive	hsa-mir-181a-1 (54);hsa-mir-181a-2 (54)	hsa-mir-181a-1 (29);hsa-mir-181a-2 (25)	1
TCGA-H6-8124-11A-01R-2401-13	ACATTCAACGCTGTCGGTGAGT	Exclusive	hsa-mir-181a-1 (44);hsa-mir-181a-2 (44)	hsa-mir-181a-1 (23);hsa-mir-181a-2 (21)	1
TCGA-H6-8124-11A-01R-2401-13	ACATTCAACGCTGTCGGTGAGTT	Exclusive	hsa-mir-181a-1 (3);hsa-mir-181a-2 (3)	hsa-mir-181a-1 (2);hsa-mir-181a-2 (1)	1
TCGA-H6-8124-11A-01R-2401-13	ATTCAACGCTGTCGGTGAG	Exclusive	hsa-mir-181a-1 (2);hsa-mir-181a-2 (2)	hsa-mir-181a-1 (1);hsa-mir-181a-2 (1)	1
TCGA-H6-8124-11A-01R-2401-13	CATTCAACGCTGTCGGTGA	Exclusive	hsa-mir-181a-1 (4);hsa-mir-181a-2 (4)	hsa-mir-181a-1 (1);hsa-mir-181a-2 (3)	1
TCGA-H6-8124-11A-01R-2401-13	CATTCAACGCTGTCGGTGAG	Exclusive	hsa-mir-181a-1 (4);hsa-mir-181a-2 (4)	hsa-mir-181a-1 (1);hsa-mir-181a-2 (3)	1
TCGA-H6-8124-11A-01R-2401-13	CATTCAACGCTGTCGGTGAGT	Exclusive	hsa-mir-181a-1 (14);hsa-mir-181a-2 (14)	hsa-mir-181a-1 (8);hsa-mir-181a-2 (6)	1
TCGA-H6-8124-11A-01R-2401-13	CATTCAACGCTGTCGGTGAGTT	Exclusive	hsa-mir-181a-1 (4);hsa-mir-181a-2 (4)	hsa-mir-181a-1 (3);hsa-mir-181a-2 (1)	1
TCGA-H6-A45N-11A-12R-A26Y-13	AACATTCAACGCTGTCGG	Exclusive	hsa-mir-181a-1 (2);hsa-mir-181a-2 (2)	hsa-mir-181a-1 (1);hsa-mir-181a-2 (1)	1
TCGA-H6-A45N-11A-12R-A26Y-13	AACATTCAACGCTGTCGGT	Exclusive	hsa-mir-181a-1 (4);hsa-mir-181a-2 (4)	hsa-mir-181a-1 (1);hsa-mir-181a-2 (3)	1
TCGA-H6-A45N-11A-12R-A26Y-13	AACATTCAACGCTGTCGGTG	Exclusive	hsa-mir-181a-1 (33);hsa-mir-181a-2 (33)	hsa-mir-181a-1 (19);hsa-mir-181a-2 (14)	1
TCGA-H6-A45N-11A-12R-A26Y-13	AACATTCAACGCTGTCGGTGA	Exclusive	hsa-mir-181a-1 (185);hsa-mir-181a-2 (185)	hsa-mir-181a-1 (100);hsa-mir-181a-2 (85)	1
TCGA-H6-A45N-11A-12R-A26Y-13	AACATTCAACGCTGTCGGTGAG	Exclusive	hsa-mir-181a-1 (4025);hsa-mir-181a-2 (4025)	hsa-mir-181a-1 (2009);hsa-mir-181a-2 (2016)	1
TCGA-H6-A45N-11A-12R-A26Y-13	AACATTCAACGCTGTCGGTGAGT	Exclusive	hsa-mir-181a-1 (1653);hsa-mir-181a-2 (1653)	hsa-mir-181a-1 (824);hsa-mir-181a-2 (829)	1
TCGA-H6-A45N-11A-12R-A26Y-13	AACATTCAACGCTGTCGGTGAGTT	Exclusive	hsa-mir-181a-1 (82);hsa-mir-181a-2 (82)	hsa-mir-181a-1 (43);hsa-mir-181a-2 (39)	1
TCGA-H6-A45N-11A-12R-A26Y-13	AACATTCAACGCTGTCGGTGAGTTT	Exclusive	hsa-mir-181a-1 (15);hsa-mir-181a-2 (15)	hsa-mir-181a-1 (8);hsa-mir-181a-2 (7)	1
TCGA-H6-A45N-11A-12R-A26Y-13	ACATTCAACGCTGTCGGTGAG	Exclusive	hsa-mir-181a-1 (31);hsa-mir-181a-2 (31)	hsa-mir-181a-1 (16);hsa-mir-181a-2 (15)	1
TCGA-H6-A45N-11A-12R-A26Y-13	ACATTCAACGCTGTCGGTGAGT	Exclusive	hsa-mir-181a-1 (15);hsa-mir-181a-2 (15)	hsa-mir-181a-1 (10);hsa-mir-181a-2 (5)	1
TCGA-H6-A45N-11A-12R-A26Y-13	CATTCAACGCTGTCGGTGAGT	Exclusive	hsa-mir-181a-1 (7);hsa-mir-181a-2 (7)	hsa-mir-181a-1 (2);hsa-mir-181a-2 (5)	1
TCGA-HV-A5A3-11A-11R-A26Y-13	AACATTCAACGCTGTCGG	Exclusive	hsa-mir-181a-1 (3);hsa-mir-181a-2 (3)	hsa-mir-181a-1 (2);hsa-mir-181a-2 (1)	1
TCGA-HV-A5A3-11A-11R-A26Y-13	AACATTCAACGCTGTCGGTG	Exclusive	hsa-mir-181a-1 (11);hsa-mir-181a-2 (11)	hsa-mir-181a-1 (1);hsa-mir-181a-2 (10)	1
TCGA-HV-A5A3-11A-11R-A26Y-13	AACATTCAACGCTGTCGGTGA	Exclusive	hsa-mir-181a-1 (165);hsa-mir-181a-2 (165)	hsa-mir-181a-1 (88);hsa-mir-181a-2 (77)	1
TCGA-HV-A5A3-11A-11R-A26Y-13	AACATTCAACGCTGTCGGTGAG	Exclusive	hsa-mir-181a-1 (4386);hsa-mir-181a-2 (4386)	hsa-mir-181a-1 (2188);hsa-mir-181a-2 (2198)	1
TCGA-HV-A5A3-11A-11R-A26Y-13	AACATTCAACGCTGTCGGTGAGT	Exclusive	hsa-mir-181a-1 (4107);hsa-mir-181a-2 (4107)	hsa-mir-181a-1 (2088);hsa-mir-181a-2 (2019)	1
TCGA-HV-A5A3-11A-11R-A26Y-13	AACATTCAACGCTGTCGGTGAGTT	Exclusive	hsa-mir-181a-1 (245);hsa-mir-181a-2 (245)	hsa-mir-181a-1 (124);hsa-mir-181a-2 (121)	1
TCGA-HV-A5A3-11A-11R-A26Y-13	AACATTCAACGCTGTCGGTGAGTTT	Exclusive	hsa-mir-181a-1 (81);hsa-mir-181a-2 (81)	hsa-mir-181a-1 (40);hsa-mir-181a-2 (41)	1
TCGA-HV-A5A3-11A-11R-A26Y-13	ACATTCAACGCTGTCGGTGAG	Exclusive	hsa-mir-181a-1 (26);hsa-mir-181a-2 (26)	hsa-mir-181a-1 (14);hsa-mir-181a-2 (12)	1
TCGA-HV-A5A3-11A-11R-A26Y-13	ACATTCAACGCTGTCGGTGAGT	Exclusive	hsa-mir-181a-1 (32);hsa-mir-181a-2 (32)	hsa-mir-181a-1 (16);hsa-mir-181a-2 (16)	1
TCGA-HV-A5A3-11A-11R-A26Y-13	ACATTCAACGCTGTCGGTGAGTT	Exclusive	hsa-mir-181a-1 (3);hsa-mir-181a-2 (3)	hsa-mir-181a-1 (2);hsa-mir-181a-2 (1)	1
TCGA-HV-A5A3-11A-11R-A26Y-13	CATTCAACGCTGTCGGTGA	Exclusive	hsa-mir-181a-1 (2);hsa-mir-181a-2 (2)	hsa-mir-181a-1 (1);hsa-mir-181a-2 (1)	1
TCGA-HV-A5A3-11A-11R-A26Y-13	CATTCAACGCTGTCGGTGAG	Exclusive	hsa-mir-181a-1 (5);hsa-mir-181a-2 (5)	hsa-mir-181a-1 (2);hsa-mir-181a-2 (3)	1
TCGA-HV-A5A3-11A-11R-A26Y-13	CATTCAACGCTGTCGGTGAGT	Exclusive	hsa-mir-181a-1 (15);hsa-mir-181a-2 (15)	hsa-mir-181a-1 (7);hsa-mir-181a-2 (8)	1
TCGA-HV-A5A3-11A-11R-A26Y-13	CATTCAACGCTGTCGGTGAGTTT	Exclusive	hsa-mir-181a-1 (2);hsa-mir-181a-2 (2)	hsa-mir-181a-1 (1);hsa-mir-181a-2 (1)	1
TCGA-HV-A5A3-11A-11R-A26Y-13	GAACATTCAACGCTGTCGGTGAG	Exclusive	hsa-mir-181a-1 (3);hsa-mir-181a-2 (3)	hsa-mir-181a-1 (2);hsa-mir-181a-2 (1)	1
TCGA-YB-A89D-11A-11R-A36B-13	AACATTCAACGCTGTCGG	Exclusive	hsa-mir-181a-1 (3);hsa-mir-181a-2 (3)	hsa-mir-181a-1 (1);hsa-mir-181a-2 (2)	1
TCGA-YB-A89D-11A-11R-A36B-13	AACATTCAACGCTGTCGGT	Exclusive	hsa-mir-181a-1 (15);hsa-mir-181a-2 (15)	hsa-mir-181a-1 (11);hsa-mir-181a-2 (4)	1
TCGA-YB-A89D-11A-11R-A36B-13	AACATTCAACGCTGTCGGTG	Exclusive	hsa-mir-181a-1 (30);hsa-mir-181a-2 (30)	hsa-mir-181a-1 (12);hsa-mir-181a-2 (18)	1
TCGA-YB-A89D-11A-11R-A36B-13	AACATTCAACGCTGTCGGTGA	Exclusive	hsa-mir-181a-1 (262);hsa-mir-181a-2 (262)	hsa-mir-181a-1 (131);hsa-mir-181a-2 (131)	1
TCGA-YB-A89D-11A-11R-A36B-13	AACATTCAACGCTGTCGGTGAG	Exclusive	hsa-mir-181a-1 (3603);hsa-mir-181a-2 (3603)	hsa-mir-181a-1 (1798);hsa-mir-181a-2 (1805)	1
TCGA-YB-A89D-11A-11R-A36B-13	AACATTCAACGCTGTCGGTGAGT	Exclusive	hsa-mir-181a-1 (3406);hsa-mir-181a-2 (3406)	hsa-mir-181a-1 (1698);hsa-mir-181a-2 (1708)	1
TCGA-YB-A89D-11A-11R-A36B-13	AACATTCAACGCTGTCGGTGAGTT	Exclusive	hsa-mir-181a-1 (121);hsa-mir-181a-2 (121)	hsa-mir-181a-1 (58);hsa-mir-181a-2 (63)	1
TCGA-YB-A89D-11A-11R-A36B-13	AACATTCAACGCTGTCGGTGAGTTT	Exclusive	hsa-mir-181a-1 (43);hsa-mir-181a-2 (43)	hsa-mir-181a-1 (27);hsa-mir-181a-2 (16)	1
TCGA-YB-A89D-11A-11R-A36B-13	ACATTCAACGCTGTCGGTGA	Exclusive	hsa-mir-181a-1 (2);hsa-mir-181a-2 (2)	hsa-mir-181a-1 (1);hsa-mir-181a-2 (1)	1
TCGA-YB-A89D-11A-11R-A36B-13	ACATTCAACGCTGTCGGTGAG	Exclusive	hsa-mir-181a-1 (27);hsa-mir-181a-2 (27)	hsa-mir-181a-1 (13);hsa-mir-181a-2 (14)	1
TCGA-YB-A89D-11A-11R-A36B-13	ACATTCAACGCTGTCGGTGAGT	Exclusive	hsa-mir-181a-1 (31);hsa-mir-181a-2 (31)	hsa-mir-181a-1 (13);hsa-mir-181a-2 (18)	1
TCGA-YB-A89D-11A-11R-A36B-13	GAACATTCAACGCTGTCGGTGA	Exclusive	hsa-mir-181a-1 (2);hsa-mir-181a-2 (2)	hsa-mir-181a-1 (1);hsa-mir-181a-2 (1)	1
TCGA-H6-8124-11A-01R-2401-13	AACATTCATTGCTGTCGG	Exclusive	hsa-mir-181b-1 (19);hsa-mir-181b-2 (19)	hsa-mir-181b-1 (9);hsa-mir-181b-2 (10)	1
TCGA-H6-8124-11A-01R-2401-13	AACATTCATTGCTGTCGGT	Exclusive	hsa-mir-181b-1 (10);hsa-mir-181b-2 (10)	hsa-mir-181b-1 (6);hsa-mir-181b-2 (4)	1
TCGA-H6-8124-11A-01R-2401-13	AACATTCATTGCTGTCGGTG	Exclusive	hsa-mir-181b-1 (57);hsa-mir-181b-2 (57)	hsa-mir-181b-1 (26);hsa-mir-181b-2 (31)	1
TCGA-H6-8124-11A-01R-2401-13	AACATTCATTGCTGTCGGTGG	Exclusive	hsa-mir-181b-1 (598);hsa-mir-181b-2 (598)	hsa-mir-181b-1 (307);hsa-mir-181b-2 (291)	1
TCGA-H6-8124-11A-01R-2401-13	AACATTCATTGCTGTCGGTGGG	Exclusive	hsa-mir-181b-1 (647);hsa-mir-181b-2 (647)	hsa-mir-181b-1 (325);hsa-mir-181b-2 (322)	1
TCGA-H6-8124-11A-01R-2401-13	AACATTCATTGCTGTCGGTGGGT	Exclusive	hsa-mir-181b-1 (433);hsa-mir-181b-2 (433)	hsa-mir-181b-1 (194);hsa-mir-181b-2 (239)	1
TCGA-H6-8124-11A-01R-2401-13	AACATTCATTGCTGTCGGTGGGTT	Exclusive	hsa-mir-181b-1 (132);hsa-mir-181b-2 (132)	hsa-mir-181b-1 (63);hsa-mir-181b-2 (69)	1
TCGA-H6-8124-11A-01R-2401-13	ACATTCATTGCTGTCGGTGG	Exclusive	hsa-mir-181b-1 (19);hsa-mir-181b-2 (19)	hsa-mir-181b-1 (10);hsa-mir-181b-2 (9)	1
TCGA-H6-8124-11A-01R-2401-13	ACATTCATTGCTGTCGGTGGG	Exclusive	hsa-mir-181b-1 (41);hsa-mir-181b-2 (41)	hsa-mir-181b-1 (14);hsa-mir-181b-2 (27)	1
TCGA-H6-8124-11A-01R-2401-13	ACATTCATTGCTGTCGGTGGGT	Exclusive	hsa-mir-181b-1 (23);hsa-mir-181b-2 (23)	hsa-mir-181b-1 (13);hsa-mir-181b-2 (10)	1
TCGA-H6-8124-11A-01R-2401-13	ACATTCATTGCTGTCGGTGGGTT	Exclusive	hsa-mir-181b-1 (10);hsa-mir-181b-2 (10)	hsa-mir-181b-1 (4);hsa-mir-181b-2 (6)	1
TCGA-H6-8124-11A-01R-2401-13	CAACATTCATTGCTGTCGG	Exclusive	hsa-mir-181b-1 (2);hsa-mir-181b-2 (2)	hsa-mir-181b-1 (1);hsa-mir-181b-2 (1)	1
TCGA-H6-8124-11A-01R-2401-13	CAACATTCATTGCTGTCGGTG	Exclusive	hsa-mir-181b-1 (5);hsa-mir-181b-2 (5)	hsa-mir-181b-1 (2);hsa-mir-181b-2 (3)	1
TCGA-H6-8124-11A-01R-2401-13	CAACATTCATTGCTGTCGGTGG	Exclusive	hsa-mir-181b-1 (16);hsa-mir-181b-2 (16)	hsa-mir-181b-1 (10);hsa-mir-181b-2 (6)	1
TCGA-H6-8124-11A-01R-2401-13	CAACATTCATTGCTGTCGGTGGG	Exclusive	hsa-mir-181b-1 (2);hsa-mir-181b-2 (2)	hsa-mir-181b-1 (1);hsa-mir-181b-2 (1)	1
TCGA-H6-8124-11A-01R-2401-13	CAACATTCATTGCTGTCGGTGGGT	Exclusive	hsa-mir-181b-1 (4);hsa-mir-181b-2 (4)	hsa-mir-181b-1 (2);hsa-mir-181b-2 (2)	1
TCGA-H6-8124-11A-01R-2401-13	CATTCATTGCTGTCGGTGGGT	Exclusive	hsa-mir-181b-1 (6);hsa-mir-181b-2 (6)	hsa-mir-181b-1 (5);hsa-mir-181b-2 (1)	1
TCGA-H6-8124-11A-01R-2401-13	CATTCATTGCTGTCGGTGGGTT	Exclusive	hsa-mir-181b-1 (2);hsa-mir-181b-2 (2)	hsa-mir-181b-1 (1);hsa-mir-181b-2 (1)	1
TCGA-H6-A45N-11A-12R-A26Y-13	AACATTCATTGCTGTCGGTG	Exclusive	hsa-mir-181b-1 (10);hsa-mir-181b-2 (10)	hsa-mir-181b-1 (7);hsa-mir-181b-2 (3)	1
TCGA-H6-A45N-11A-12R-A26Y-13	AACATTCATTGCTGTCGGTGG	Exclusive	hsa-mir-181b-1 (131);hsa-mir-181b-2 (131)	hsa-mir-181b-1 (69);hsa-mir-181b-2 (62)	1
TCGA-H6-A45N-11A-12R-A26Y-13	AACATTCATTGCTGTCGGTGGG	Exclusive	hsa-mir-181b-1 (163);hsa-mir-181b-2 (163)	hsa-mir-181b-1 (86);hsa-mir-181b-2 (77)	1
TCGA-H6-A45N-11A-12R-A26Y-13	AACATTCATTGCTGTCGGTGGGT	Exclusive	hsa-mir-181b-1 (252);hsa-mir-181b-2 (252)	hsa-mir-181b-1 (135);hsa-mir-181b-2 (117)	1
TCGA-H6-A45N-11A-12R-A26Y-13	AACATTCATTGCTGTCGGTGGGTT	Exclusive	hsa-mir-181b-1 (116);hsa-mir-181b-2 (116)	hsa-mir-181b-1 (56);hsa-mir-181b-2 (60)	1
TCGA-H6-A45N-11A-12R-A26Y-13	ACATTCATTGCTGTCGGTGG	Exclusive	hsa-mir-181b-1 (11);hsa-mir-181b-2 (11)	hsa-mir-181b-1 (8);hsa-mir-181b-2 (3)	1
TCGA-H6-A45N-11A-12R-A26Y-13	ACATTCATTGCTGTCGGTGGG	Exclusive	hsa-mir-181b-1 (11);hsa-mir-181b-2 (11)	hsa-mir-181b-1 (5);hsa-mir-181b-2 (6)	1
TCGA-H6-A45N-11A-12R-A26Y-13	ACATTCATTGCTGTCGGTGGGT	Exclusive	hsa-mir-181b-1 (12);hsa-mir-181b-2 (12)	hsa-mir-181b-1 (5);hsa-mir-181b-2 (7)	1
TCGA-H6-A45N-11A-12R-A26Y-13	ACATTCATTGCTGTCGGTGGGTT	Exclusive	hsa-mir-181b-1 (5);hsa-mir-181b-2 (5)	hsa-mir-181b-1 (2);hsa-mir-181b-2 (3)	1
TCGA-H6-A45N-11A-12R-A26Y-13	CAACATTCATTGCTGTCGGTGGG	Exclusive	hsa-mir-181b-1 (3);hsa-mir-181b-2 (3)	hsa-mir-181b-1 (2);hsa-mir-181b-2 (1)	1
TCGA-H6-A45N-11A-12R-A26Y-13	CAACATTCATTGCTGTCGGTGGGT	Exclusive	hsa-mir-181b-1 (4);hsa-mir-181b-2 (4)	hsa-mir-181b-1 (1);hsa-mir-181b-2 (3)	1
TCGA-HV-A5A3-11A-11R-A26Y-13	AACATTCATTGCTGTCGGTG	Exclusive	hsa-mir-181b-1 (10);hsa-mir-181b-2 (10)	hsa-mir-181b-1 (3);hsa-mir-181b-2 (7)	1
TCGA-HV-A5A3-11A-11R-A26Y-13	AACATTCATTGCTGTCGGTGG	Exclusive	hsa-mir-181b-1 (197);hsa-mir-181b-2 (197)	hsa-mir-181b-1 (89);hsa-mir-181b-2 (108)	1
TCGA-HV-A5A3-11A-11R-A26Y-13	AACATTCATTGCTGTCGGTGGG	Exclusive	hsa-mir-181b-1 (384);hsa-mir-181b-2 (384)	hsa-mir-181b-1 (192);hsa-mir-181b-2 (192)	1
TCGA-HV-A5A3-11A-11R-A26Y-13	AACATTCATTGCTGTCGGTGGGT	Exclusive	hsa-mir-181b-1 (546);hsa-mir-181b-2 (546)	hsa-mir-181b-1 (267);hsa-mir-181b-2 (279)	1
TCGA-HV-A5A3-11A-11R-A26Y-13	AACATTCATTGCTGTCGGTGGGTT	Exclusive	hsa-mir-181b-1 (378);hsa-mir-181b-2 (378)	hsa-mir-181b-1 (187);hsa-mir-181b-2 (191)	1
TCGA-HV-A5A3-11A-11R-A26Y-13	ACATTCATTGCTGTCGGTGG	Exclusive	hsa-mir-181b-1 (5);hsa-mir-181b-2 (5)	hsa-mir-181b-1 (2);hsa-mir-181b-2 (3)	1
TCGA-HV-A5A3-11A-11R-A26Y-13	ACATTCATTGCTGTCGGTGGG	Exclusive	hsa-mir-181b-1 (20);hsa-mir-181b-2 (20)	hsa-mir-181b-1 (11);hsa-mir-181b-2 (9)	1
TCGA-HV-A5A3-11A-11R-A26Y-13	ACATTCATTGCTGTCGGTGGGT	Exclusive	hsa-mir-181b-1 (25);hsa-mir-181b-2 (25)	hsa-mir-181b-1 (11);hsa-mir-181b-2 (14)	1
TCGA-HV-A5A3-11A-11R-A26Y-13	ACATTCATTGCTGTCGGTGGGTT	Exclusive	hsa-mir-181b-1 (24);hsa-mir-181b-2 (24)	hsa-mir-181b-1 (16);hsa-mir-181b-2 (8)	1
TCGA-HV-A5A3-11A-11R-A26Y-13	CAACATTCATTGCTGTCGGTGG	Exclusive	hsa-mir-181b-1 (12);hsa-mir-181b-2 (12)	hsa-mir-181b-1 (6);hsa-mir-181b-2 (6)	1
TCGA-HV-A5A3-11A-11R-A26Y-13	CAACATTCATTGCTGTCGGTGGG	Exclusive	hsa-mir-181b-1 (8);hsa-mir-181b-2 (8)	hsa-mir-181b-1 (4);hsa-mir-181b-2 (4)	1
TCGA-HV-A5A3-11A-11R-A26Y-13	CAACATTCATTGCTGTCGGTGGGT	Exclusive	hsa-mir-181b-1 (7);hsa-mir-181b-2 (7)	hsa-mir-181b-1 (3);hsa-mir-181b-2 (4)	1
TCGA-HV-A5A3-11A-11R-A26Y-13	CATTCATTGCTGTCGGTGGGTT	Exclusive	hsa-mir-181b-1 (6);hsa-mir-181b-2 (6)	hsa-mir-181b-1 (4);hsa-mir-181b-2 (2)	1
TCGA-YB-A89D-11A-11R-A36B-13	AACATTCATTGCTGTCGGTG	Exclusive	hsa-mir-181b-1 (29);hsa-mir-181b-2 (29)	hsa-mir-181b-1 (13);hsa-mir-181b-2 (16)	1
TCGA-YB-A89D-11A-11R-A36B-13	AACATTCATTGCTGTCGGTGG	Exclusive	hsa-mir-181b-1 (412);hsa-mir-181b-2 (412)	hsa-mir-181b-1 (214);hsa-mir-181b-2 (198)	1
TCGA-YB-A89D-11A-11R-A36B-13	AACATTCATTGCTGTCGGTGGG	Exclusive	hsa-mir-181b-1 (420);hsa-mir-181b-2 (420)	hsa-mir-181b-1 (213);hsa-mir-181b-2 (207)	1
TCGA-YB-A89D-11A-11R-A36B-13	AACATTCATTGCTGTCGGTGGGT	Exclusive	hsa-mir-181b-1 (555);hsa-mir-181b-2 (555)	hsa-mir-181b-1 (265);hsa-mir-181b-2 (290)	1
TCGA-YB-A89D-11A-11R-A36B-13	AACATTCATTGCTGTCGGTGGGTT	Exclusive	hsa-mir-181b-1 (238);hsa-mir-181b-2 (238)	hsa-mir-181b-1 (126);hsa-mir-181b-2 (112)	1
TCGA-YB-A89D-11A-11R-A36B-13	ACATTCATTGCTGTCGGTGG	Exclusive	hsa-mir-181b-1 (9);hsa-mir-181b-2 (9)	hsa-mir-181b-1 (1);hsa-mir-181b-2 (8)	1
TCGA-YB-A89D-11A-11R-A36B-13	ACATTCATTGCTGTCGGTGGG	Exclusive	hsa-mir-181b-1 (15);hsa-mir-181b-2 (15)	hsa-mir-181b-1 (9);hsa-mir-181b-2 (6)	1
TCGA-YB-A89D-11A-11R-A36B-13	ACATTCATTGCTGTCGGTGGGT	Exclusive	hsa-mir-181b-1 (5);hsa-mir-181b-2 (5)	hsa-mir-181b-1 (3);hsa-mir-181b-2 (2)	1
TCGA-YB-A89D-11A-11R-A36B-13	ACATTCATTGCTGTCGGTGGGTT	Exclusive	hsa-mir-181b-1 (10);hsa-mir-181b-2 (10)	hsa-mir-181b-1 (4);hsa-mir-181b-2 (6)	1
TCGA-YB-A89D-11A-11R-A36B-13	CAACATTCATTGCTGTCGGTGG	Exclusive	hsa-mir-181b-1 (9);hsa-mir-181b-2 (9)	hsa-mir-181b-1 (2);hsa-mir-181b-2 (7)	1
TCGA-YB-A89D-11A-11R-A36B-13	CAACATTCATTGCTGTCGGTGGG	Exclusive	hsa-mir-181b-1 (6);hsa-mir-181b-2 (6)	hsa-mir-181b-1 (2);hsa-mir-181b-2 (4)	1
TCGA-YB-A89D-11A-11R-A36B-13	CAACATTCATTGCTGTCGGTGGGT	Exclusive	hsa-mir-181b-1 (3);hsa-mir-181b-2 (3)	hsa-mir-181b-1 (1);hsa-mir-181b-2 (2)	1
TCGA-H6-8124-11A-01R-2401-13	CACTGGTAGAATTCACTG	Ambiguous	hsa-mir-183 (6)	hsa-mir-183 (1)	1
TCGA-HV-A5A3-11A-11R-A26Y-13	CACTGGTAGAATTCACTG	Ambiguous	hsa-mir-183 (2)	hsa-mir-183 (1)	1
TCGA-H6-8124-11A-01R-2401-13	TGTAACAGCAACTCCATGTG	Exclusive	hsa-mir-194-1 (14);hsa-mir-194-2 (14)	hsa-mir-194-1 (5);hsa-mir-194-2 (9)	1
TCGA-H6-8124-11A-01R-2401-13	TGTAACAGCAACTCCATGTGG	Exclusive	hsa-mir-194-1 (931);hsa-mir-194-2 (931)	hsa-mir-194-1 (461);hsa-mir-194-2 (470)	1
TCGA-H6-8124-11A-01R-2401-13	TGTAACAGCAACTCCATGTGGA	Exclusive	hsa-mir-194-1 (1734);hsa-mir-194-2 (1734)	hsa-mir-194-1 (846);hsa-mir-194-2 (888)	1
TCGA-H6-A45N-11A-12R-A26Y-13	TGTAACAGCAACTCCATGTGG	Exclusive	hsa-mir-194-1 (54);hsa-mir-194-2 (54)	hsa-mir-194-1 (20);hsa-mir-194-2 (34)	1
TCGA-H6-A45N-11A-12R-A26Y-13	TGTAACAGCAACTCCATGTGGA	Exclusive	hsa-mir-194-1 (179);hsa-mir-194-2 (179)	hsa-mir-194-1 (86);hsa-mir-194-2 (93)	1
TCGA-HV-A5A3-11A-11R-A26Y-13	TGTAACAGCAACTCCATGTGG	Exclusive	hsa-mir-194-1 (566);hsa-mir-194-2 (566)	hsa-mir-194-1 (268);hsa-mir-194-2 (298)	1
TCGA-HV-A5A3-11A-11R-A26Y-13	TGTAACAGCAACTCCATGTGGA	Exclusive	hsa-mir-194-1 (3520);hsa-mir-194-2 (3520)	hsa-mir-194-1 (1710);hsa-mir-194-2 (1810)	1
TCGA-YB-A89D-11A-11R-A36B-13	TGTAACAGCAACTCCATGTGG	Exclusive	hsa-mir-194-1 (1129);hsa-mir-194-2 (1129)	hsa-mir-194-1 (547);hsa-mir-194-2 (582)	1
TCGA-YB-A89D-11A-11R-A36B-13	TGTAACAGCAACTCCATGTGGA	Exclusive	hsa-mir-194-1 (6678);hsa-mir-194-2 (6678)	hsa-mir-194-1 (3332);hsa-mir-194-2 (3346)	1
TCGA-H6-8124-11A-01R-2401-13	TAGGTAGTTTCATGTTGTTGG	Exclusive	hsa-mir-196a-1 (4);hsa-mir-196a-2 (4)	hsa-mir-196a-1 (1);hsa-mir-196a-2 (3)	1
TCGA-H6-A45N-11A-12R-A26Y-13	TAGGTAGTTTCATGTTGTTGG	Exclusive	hsa-mir-196a-1 (4);hsa-mir-196a-2 (4)	hsa-mir-196a-1 (2);hsa-mir-196a-2 (2)	1
TCGA-YB-A89D-11A-11R-A36B-13	TAGGTAGTTTCATGTTGTTGG	Exclusive	hsa-mir-196a-1 (17);hsa-mir-196a-2 (17)	hsa-mir-196a-1 (11);hsa-mir-196a-2 (6)	1
TCGA-YB-A89D-11A-11R-A36B-13	TAGGTAGTTTCATGTTGTTGGG	Exclusive	hsa-mir-196a-1 (17);hsa-mir-196a-2 (17)	hsa-mir-196a-1 (8);hsa-mir-196a-2 (9)	1
TCGA-HV-A5A3-11A-11R-A26Y-13	TTCACCACCTTCTCCACC	Ambiguous	hsa-mir-197 (2)	hsa-mir-197 (1)	1
TCGA-H6-8124-11A-01R-2401-13	ACAGTAGTCTGCACATTG	Exclusive	hsa-mir-199a-1 (91);hsa-mir-199a-2 (91);hsa-mir-199b (91)	hsa-mir-199a-1 (29);hsa-mir-199a-2 (62);hsa-mir-199b (91)	1
TCGA-H6-8124-11A-01R-2401-13	ACAGTAGTCTGCACATTGG	Exclusive	hsa-mir-199a-1 (322);hsa-mir-199a-2 (322);hsa-mir-199b (322)	hsa-mir-199a-1 (106);hsa-mir-199a-2 (216);hsa-mir-199b (322)	1
TCGA-H6-8124-11A-01R-2401-13	ACAGTAGTCTGCACATTGGT	Exclusive	hsa-mir-199a-1 (4065);hsa-mir-199a-2 (4065);hsa-mir-199b (4065)	hsa-mir-199a-1 (1335);hsa-mir-199a-2 (2730);hsa-mir-199b (4065)	1
TCGA-H6-8124-11A-01R-2401-13	ACAGTAGTCTGCACATTGGTT	Exclusive	hsa-mir-199a-1 (17631);hsa-mir-199a-2 (17631);hsa-mir-199b (17631)	hsa-mir-199a-1 (5805);hsa-mir-199a-2 (11826);hsa-mir-199b (17631)	1
TCGA-H6-8124-11A-01R-2401-13	ACAGTAGTCTGCACATTGGTTA	Exclusive	hsa-mir-199a-1 (4246);hsa-mir-199a-2 (4246);hsa-mir-199b (4246)	hsa-mir-199a-1 (1407);hsa-mir-199a-2 (2839);hsa-mir-199b (4246)	1
TCGA-H6-8124-11A-01R-2401-13	ACAGTAGTCTGCACATTGGTTAG	Exclusive	hsa-mir-199a-1 (132);hsa-mir-199a-2 (132);hsa-mir-199b (132)	hsa-mir-199a-1 (43);hsa-mir-199a-2 (89);hsa-mir-199b (132)	1
TCGA-H6-8124-11A-01R-2401-13	AGTAGTCTGCACATTGGTT	Exclusive	hsa-mir-199a-1 (9);hsa-mir-199a-2 (9);hsa-mir-199b (9)	hsa-mir-199a-1 (1);hsa-mir-199a-2 (8);hsa-mir-199b (9)	1
TCGA-H6-8124-11A-01R-2401-13	AGTAGTCTGCACATTGGTTA	Exclusive	hsa-mir-199a-1 (4);hsa-mir-199a-2 (4);hsa-mir-199b (4)	hsa-mir-199a-1 (1);hsa-mir-199a-2 (3);hsa-mir-199b (4)	1
TCGA-H6-8124-11A-01R-2401-13	CAGTAGTCTGCACATTGG	Exclusive	hsa-mir-199a-1 (40);hsa-mir-199a-2 (40);hsa-mir-199b (40)	hsa-mir-199a-1 (12);hsa-mir-199a-2 (28);hsa-mir-199b (40)	1
TCGA-H6-8124-11A-01R-2401-13	CAGTAGTCTGCACATTGGT	Exclusive	hsa-mir-199a-1 (1763);hsa-mir-199a-2 (1763);hsa-mir-199b (1763)	hsa-mir-199a-1 (601);hsa-mir-199a-2 (1162);hsa-mir-199b (1763)	1
TCGA-H6-8124-11A-01R-2401-13	CAGTAGTCTGCACATTGGTT	Exclusive	hsa-mir-199a-1 (5673);hsa-mir-199a-2 (5673);hsa-mir-199b (5673)	hsa-mir-199a-1 (1870);hsa-mir-199a-2 (3803);hsa-mir-199b (5673)	1
TCGA-H6-8124-11A-01R-2401-13	CAGTAGTCTGCACATTGGTTA	Exclusive	hsa-mir-199a-1 (3519);hsa-mir-199a-2 (3519);hsa-mir-199b (3519)	hsa-mir-199a-1 (1225);hsa-mir-199a-2 (2294);hsa-mir-199b (3519)	1
TCGA-H6-8124-11A-01R-2401-13	CAGTAGTCTGCACATTGGTTAG	Exclusive	hsa-mir-199a-1 (31);hsa-mir-199a-2 (31);hsa-mir-199b (31)	hsa-mir-199a-1 (12);hsa-mir-199a-2 (19);hsa-mir-199b (31)	1
TCGA-H6-8124-11A-01R-2401-13	CCAGTGTTCAGACTACCTGT	Exclusive	hsa-mir-199a-1 (5);hsa-mir-199a-2 (5)	hsa-mir-199a-1 (4);hsa-mir-199a-2 (1)	1
TCGA-H6-8124-11A-01R-2401-13	CCAGTGTTCAGACTACCTGTT	Exclusive	hsa-mir-199a-1 (25);hsa-mir-199a-2 (25)	hsa-mir-199a-1 (11);hsa-mir-199a-2 (14)	1
TCGA-H6-8124-11A-01R-2401-13	CCAGTGTTCAGACTACCTGTTC	Exclusive	hsa-mir-199a-1 (228);hsa-mir-199a-2 (228)	hsa-mir-199a-1 (116);hsa-mir-199a-2 (112)	1
TCGA-H6-8124-11A-01R-2401-13	CCCAGTGTTCAGACTACC	Exclusive	hsa-mir-199a-1 (20);hsa-mir-199a-2 (20)	hsa-mir-199a-1 (8);hsa-mir-199a-2 (12)	1
TCGA-H6-8124-11A-01R-2401-13	CCCAGTGTTCAGACTACCT	Exclusive	hsa-mir-199a-1 (67);hsa-mir-199a-2 (67)	hsa-mir-199a-1 (38);hsa-mir-199a-2 (29)	1
TCGA-H6-8124-11A-01R-2401-13	CCCAGTGTTCAGACTACCTG	Exclusive	hsa-mir-199a-1 (573);hsa-mir-199a-2 (573)	hsa-mir-199a-1 (284);hsa-mir-199a-2 (289)	1
TCGA-H6-8124-11A-01R-2401-13	CCCAGTGTTCAGACTACCTGT	Exclusive	hsa-mir-199a-1 (498);hsa-mir-199a-2 (498)	hsa-mir-199a-1 (242);hsa-mir-199a-2 (256)	1
TCGA-H6-8124-11A-01R-2401-13	CCCAGTGTTCAGACTACCTGTT	Exclusive	hsa-mir-199a-1 (1972);hsa-mir-199a-2 (1972)	hsa-mir-199a-1 (956);hsa-mir-199a-2 (1016)	1
TCGA-H6-8124-11A-01R-2401-13	CCCAGTGTTCAGACTACCTGTTC	Exclusive	hsa-mir-199a-1 (12680);hsa-mir-199a-2 (12680)	hsa-mir-199a-1 (6352);hsa-mir-199a-2 (6328)	1
TCGA-H6-8124-11A-01R-2401-13	CCCAGTGTTCAGACTACCTGTTCA	Exclusive	hsa-mir-199a-1 (44);hsa-mir-199a-2 (44)	hsa-mir-199a-1 (18);hsa-mir-199a-2 (26)	1
TCGA-H6-8124-11A-01R-2401-13	GTAGTCTGCACATTGGTT	Exclusive	hsa-mir-199a-1 (52);hsa-mir-199a-2 (52);hsa-mir-199b (52)	hsa-mir-199a-1 (15);hsa-mir-199a-2 (37);hsa-mir-199b (52)	1
TCGA-H6-8124-11A-01R-2401-13	GTAGTCTGCACATTGGTTA	Exclusive	hsa-mir-199a-1 (22);hsa-mir-199a-2 (22);hsa-mir-199b (22)	hsa-mir-199a-1 (8);hsa-mir-199a-2 (14);hsa-mir-199b (22)	1
TCGA-H6-8124-11A-01R-2401-13	TACAGTAGTCTGCACATT	Exclusive	hsa-mir-199a-1 (4);hsa-mir-199a-2 (4);hsa-mir-199b (4)	hsa-mir-199a-1 (2);hsa-mir-199a-2 (2);hsa-mir-199b (4)	1
TCGA-H6-8124-11A-01R-2401-13	TACAGTAGTCTGCACATTG	Exclusive	hsa-mir-199a-1 (45);hsa-mir-199a-2 (45);hsa-mir-199b (45)	hsa-mir-199a-1 (15);hsa-mir-199a-2 (30);hsa-mir-199b (45)	1
TCGA-H6-8124-11A-01R-2401-13	TACAGTAGTCTGCACATTGG	Exclusive	hsa-mir-199a-1 (624);hsa-mir-199a-2 (624);hsa-mir-199b (624)	hsa-mir-199a-1 (213);hsa-mir-199a-2 (411);hsa-mir-199b (624)	1
TCGA-H6-8124-11A-01R-2401-13	TACAGTAGTCTGCACATTGGT	Exclusive	hsa-mir-199a-1 (2359);hsa-mir-199a-2 (2359);hsa-mir-199b (2359)	hsa-mir-199a-1 (787);hsa-mir-199a-2 (1572);hsa-mir-199b (2359)	1
TCGA-H6-8124-11A-01R-2401-13	TACAGTAGTCTGCACATTGGTT	Exclusive	hsa-mir-199a-1 (3841);hsa-mir-199a-2 (3841);hsa-mir-199b (3841)	hsa-mir-199a-1 (1304);hsa-mir-199a-2 (2537);hsa-mir-199b (3841)	1
TCGA-H6-8124-11A-01R-2401-13	TACAGTAGTCTGCACATTGGTTA	Exclusive	hsa-mir-199a-1 (182);hsa-mir-199a-2 (182);hsa-mir-199b (182)	hsa-mir-199a-1 (57);hsa-mir-199a-2 (125);hsa-mir-199b (182)	1
TCGA-H6-8124-11A-01R-2401-13	TACAGTAGTCTGCACATTGGTTAG	Exclusive	hsa-mir-199a-1 (22);hsa-mir-199a-2 (22);hsa-mir-199b (22)	hsa-mir-199a-1 (10);hsa-mir-199a-2 (12);hsa-mir-199b (22)	1
TCGA-H6-A45N-11A-12R-A26Y-13	ACAGTAGTCTGCACATTGG	Exclusive	hsa-mir-199a-1 (20);hsa-mir-199a-2 (20);hsa-mir-199b (20)	hsa-mir-199a-1 (5);hsa-mir-199a-2 (15);hsa-mir-199b (20)	1
TCGA-H6-A45N-11A-12R-A26Y-13	ACAGTAGTCTGCACATTGGT	Exclusive	hsa-mir-199a-1 (754);hsa-mir-199a-2 (754);hsa-mir-199b (754)	hsa-mir-199a-1 (260);hsa-mir-199a-2 (494);hsa-mir-199b (754)	1
TCGA-H6-A45N-11A-12R-A26Y-13	ACAGTAGTCTGCACATTGGTT	Exclusive	hsa-mir-199a-1 (2721);hsa-mir-199a-2 (2721);hsa-mir-199b (2721)	hsa-mir-199a-1 (904);hsa-mir-199a-2 (1817);hsa-mir-199b (2721)	1
TCGA-H6-A45N-11A-12R-A26Y-13	ACAGTAGTCTGCACATTGGTTA	Exclusive	hsa-mir-199a-1 (889);hsa-mir-199a-2 (889);hsa-mir-199b (889)	hsa-mir-199a-1 (317);hsa-mir-199a-2 (572);hsa-mir-199b (889)	1
TCGA-H6-A45N-11A-12R-A26Y-13	ACAGTAGTCTGCACATTGGTTAG	Exclusive	hsa-mir-199a-1 (25);hsa-mir-199a-2 (25);hsa-mir-199b (25)	hsa-mir-199a-1 (6);hsa-mir-199a-2 (19);hsa-mir-199b (25)	1
TCGA-H6-A45N-11A-12R-A26Y-13	CAGTAGTCTGCACATTGGT	Exclusive	hsa-mir-199a-1 (145);hsa-mir-199a-2 (145);hsa-mir-199b (145)	hsa-mir-199a-1 (56);hsa-mir-199a-2 (89);hsa-mir-199b (145)	1
TCGA-H6-A45N-11A-12R-A26Y-13	CAGTAGTCTGCACATTGGTT	Exclusive	hsa-mir-199a-1 (539);hsa-mir-199a-2 (539);hsa-mir-199b (539)	hsa-mir-199a-1 (185);hsa-mir-199a-2 (354);hsa-mir-199b (539)	1
TCGA-H6-A45N-11A-12R-A26Y-13	CAGTAGTCTGCACATTGGTTA	Exclusive	hsa-mir-199a-1 (417);hsa-mir-199a-2 (417);hsa-mir-199b (417)	hsa-mir-199a-1 (151);hsa-mir-199a-2 (266);hsa-mir-199b (417)	1
TCGA-H6-A45N-11A-12R-A26Y-13	CAGTAGTCTGCACATTGGTTAG	Exclusive	hsa-mir-199a-1 (4);hsa-mir-199a-2 (4);hsa-mir-199b (4)	hsa-mir-199a-1 (2);hsa-mir-199a-2 (2);hsa-mir-199b (4)	1
TCGA-H6-A45N-11A-12R-A26Y-13	CCAGTGTTCAGACTACCTGTTC	Exclusive	hsa-mir-199a-1 (15);hsa-mir-199a-2 (15)	hsa-mir-199a-1 (9);hsa-mir-199a-2 (6)	1
TCGA-H6-A45N-11A-12R-A26Y-13	CCCAGTGTTCAGACTACCTG	Exclusive	hsa-mir-199a-1 (30);hsa-mir-199a-2 (30)	hsa-mir-199a-1 (16);hsa-mir-199a-2 (14)	1
TCGA-H6-A45N-11A-12R-A26Y-13	CCCAGTGTTCAGACTACCTGT	Exclusive	hsa-mir-199a-1 (70);hsa-mir-199a-2 (70)	hsa-mir-199a-1 (38);hsa-mir-199a-2 (32)	1
TCGA-H6-A45N-11A-12R-A26Y-13	CCCAGTGTTCAGACTACCTGTT	Exclusive	hsa-mir-199a-1 (242);hsa-mir-199a-2 (242)	hsa-mir-199a-1 (115);hsa-mir-199a-2 (127)	1
TCGA-H6-A45N-11A-12R-A26Y-13	CCCAGTGTTCAGACTACCTGTTC	Exclusive	hsa-mir-199a-1 (1704);hsa-mir-199a-2 (1704)	hsa-mir-199a-1 (835);hsa-mir-199a-2 (869)	1
TCGA-H6-A45N-11A-12R-A26Y-13	CCCAGTGTTCAGACTACCTGTTCA	Exclusive	hsa-mir-199a-1 (10);hsa-mir-199a-2 (10)	hsa-mir-199a-1 (5);hsa-mir-199a-2 (5)	1
TCGA-H6-A45N-11A-12R-A26Y-13	TACAGTAGTCTGCACATTG	Exclusive	hsa-mir-199a-1 (3);hsa-mir-199a-2 (3);hsa-mir-199b (3)	hsa-mir-199a-1 (2);hsa-mir-199a-2 (1);hsa-mir-199b (3)	1
TCGA-H6-A45N-11A-12R-A26Y-13	TACAGTAGTCTGCACATTGG	Exclusive	hsa-mir-199a-1 (67);hsa-mir-199a-2 (67);hsa-mir-199b (67)	hsa-mir-199a-1 (23);hsa-mir-199a-2 (44);hsa-mir-199b (67)	1
TCGA-H6-A45N-11A-12R-A26Y-13	TACAGTAGTCTGCACATTGGT	Exclusive	hsa-mir-199a-1 (227);hsa-mir-199a-2 (227);hsa-mir-199b (227)	hsa-mir-199a-1 (73);hsa-mir-199a-2 (154);hsa-mir-199b (227)	1
TCGA-H6-A45N-11A-12R-A26Y-13	TACAGTAGTCTGCACATTGGTT	Exclusive	hsa-mir-199a-1 (367);hsa-mir-199a-2 (367);hsa-mir-199b (367)	hsa-mir-199a-1 (99);hsa-mir-199a-2 (268);hsa-mir-199b (367)	1
TCGA-H6-A45N-11A-12R-A26Y-13	TACAGTAGTCTGCACATTGGTTA	Exclusive	hsa-mir-199a-1 (49);hsa-mir-199a-2 (49);hsa-mir-199b (49)	hsa-mir-199a-1 (14);hsa-mir-199a-2 (35);hsa-mir-199b (49)	1
TCGA-H6-A45N-11A-12R-A26Y-13	TACAGTAGTCTGCACATTGGTTAG	Exclusive	hsa-mir-199a-1 (8);hsa-mir-199a-2 (8);hsa-mir-199b (8)	hsa-mir-199a-1 (3);hsa-mir-199a-2 (5);hsa-mir-199b (8)	1
TCGA-HV-A5A3-11A-11R-A26Y-13	ACAGTAGTCTGCACATTGG	Exclusive	hsa-mir-199a-1 (36);hsa-mir-199a-2 (36);hsa-mir-199b (36)	hsa-mir-199a-1 (14);hsa-mir-199a-2 (22);hsa-mir-199b (36)	1
TCGA-HV-A5A3-11A-11R-A26Y-13	ACAGTAGTCTGCACATTGGT	Exclusive	hsa-mir-199a-1 (962);hsa-mir-199a-2 (962);hsa-mir-199b (962)	hsa-mir-199a-1 (308);hsa-mir-199a-2 (654);hsa-mir-199b (962)	1
TCGA-HV-A5A3-11A-11R-A26Y-13	ACAGTAGTCTGCACATTGGTT	Exclusive	hsa-mir-199a-1 (7037);hsa-mir-199a-2 (7037);hsa-mir-199b (7037)	hsa-mir-199a-1 (2340);hsa-mir-199a-2 (4697);hsa-mir-199b (7037)	1
TCGA-HV-A5A3-11A-11R-A26Y-13	ACAGTAGTCTGCACATTGGTTA	Exclusive	hsa-mir-199a-1 (2636);hsa-mir-199a-2 (2636);hsa-mir-199b (2636)	hsa-mir-199a-1 (861);hsa-mir-199a-2 (1775);hsa-mir-199b (2636)	1
TCGA-HV-A5A3-11A-11R-A26Y-13	ACAGTAGTCTGCACATTGGTTAG	Exclusive	hsa-mir-199a-1 (162);hsa-mir-199a-2 (162);hsa-mir-199b (162)	hsa-mir-199a-1 (54);hsa-mir-199a-2 (108);hsa-mir-199b (162)	1
TCGA-HV-A5A3-11A-11R-A26Y-13	CAGTAGTCTGCACATTGGT	Exclusive	hsa-mir-199a-1 (173);hsa-mir-199a-2 (173);hsa-mir-199b (173)	hsa-mir-199a-1 (50);hsa-mir-199a-2 (123);hsa-mir-199b (173)	1
TCGA-HV-A5A3-11A-11R-A26Y-13	CAGTAGTCTGCACATTGGTT	Exclusive	hsa-mir-199a-1 (962);hsa-mir-199a-2 (962);hsa-mir-199b (962)	hsa-mir-199a-1 (301);hsa-mir-199a-2 (661);hsa-mir-199b (962)	1
TCGA-HV-A5A3-11A-11R-A26Y-13	CAGTAGTCTGCACATTGGTTA	Exclusive	hsa-mir-199a-1 (884);hsa-mir-199a-2 (884);hsa-mir-199b (884)	hsa-mir-199a-1 (291);hsa-mir-199a-2 (593);hsa-mir-199b (884)	1
TCGA-HV-A5A3-11A-11R-A26Y-13	CAGTAGTCTGCACATTGGTTAG	Exclusive	hsa-mir-199a-1 (14);hsa-mir-199a-2 (14);hsa-mir-199b (14)	hsa-mir-199a-1 (3);hsa-mir-199a-2 (11);hsa-mir-199b (14)	1
TCGA-HV-A5A3-11A-11R-A26Y-13	CCAGTGTTCAGACTACCTGTT	Exclusive	hsa-mir-199a-1 (7);hsa-mir-199a-2 (7)	hsa-mir-199a-1 (4);hsa-mir-199a-2 (3)	1
TCGA-HV-A5A3-11A-11R-A26Y-13	CCAGTGTTCAGACTACCTGTTC	Exclusive	hsa-mir-199a-1 (76);hsa-mir-199a-2 (76)	hsa-mir-199a-1 (40);hsa-mir-199a-2 (36)	1
TCGA-HV-A5A3-11A-11R-A26Y-13	CCCAGTGTTCAGACTACCTG	Exclusive	hsa-mir-199a-1 (29);hsa-mir-199a-2 (29)	hsa-mir-199a-1 (13);hsa-mir-199a-2 (16)	1
TCGA-HV-A5A3-11A-11R-A26Y-13	CCCAGTGTTCAGACTACCTGT	Exclusive	hsa-mir-199a-1 (101);hsa-mir-199a-2 (101)	hsa-mir-199a-1 (55);hsa-mir-199a-2 (46)	1
TCGA-HV-A5A3-11A-11R-A26Y-13	CCCAGTGTTCAGACTACCTGTT	Exclusive	hsa-mir-199a-1 (573);hsa-mir-199a-2 (573)	hsa-mir-199a-1 (278);hsa-mir-199a-2 (295)	1
TCGA-HV-A5A3-11A-11R-A26Y-13	CCCAGTGTTCAGACTACCTGTTC	Exclusive	hsa-mir-199a-1 (9598);hsa-mir-199a-2 (9598)	hsa-mir-199a-1 (4824);hsa-mir-199a-2 (4774)	1
TCGA-HV-A5A3-11A-11R-A26Y-13	CCCAGTGTTCAGACTACCTGTTCA	Exclusive	hsa-mir-199a-1 (50);hsa-mir-199a-2 (50)	hsa-mir-199a-1 (21);hsa-mir-199a-2 (29)	1
TCGA-HV-A5A3-11A-11R-A26Y-13	GTAGTCTGCACATTGGTT	Exclusive	hsa-mir-199a-1 (13);hsa-mir-199a-2 (13);hsa-mir-199b (13)	hsa-mir-199a-1 (6);hsa-mir-199a-2 (7);hsa-mir-199b (13)	1
TCGA-HV-A5A3-11A-11R-A26Y-13	GTAGTCTGCACATTGGTTA	Exclusive	hsa-mir-199a-1 (6);hsa-mir-199a-2 (6);hsa-mir-199b (6)	hsa-mir-199a-1 (2);hsa-mir-199a-2 (4);hsa-mir-199b (6)	1
TCGA-HV-A5A3-11A-11R-A26Y-13	TACAGTAGTCTGCACATTGG	Exclusive	hsa-mir-199a-1 (110);hsa-mir-199a-2 (110);hsa-mir-199b (110)	hsa-mir-199a-1 (41);hsa-mir-199a-2 (69);hsa-mir-199b (110)	1
TCGA-HV-A5A3-11A-11R-A26Y-13	TACAGTAGTCTGCACATTGGT	Exclusive	hsa-mir-199a-1 (666);hsa-mir-199a-2 (666);hsa-mir-199b (666)	hsa-mir-199a-1 (221);hsa-mir-199a-2 (445);hsa-mir-199b (666)	1
TCGA-HV-A5A3-11A-11R-A26Y-13	TACAGTAGTCTGCACATTGGTT	Exclusive	hsa-mir-199a-1 (2266);hsa-mir-199a-2 (2266);hsa-mir-199b (2266)	hsa-mir-199a-1 (769);hsa-mir-199a-2 (1497);hsa-mir-199b (2266)	1
TCGA-HV-A5A3-11A-11R-A26Y-13	TACAGTAGTCTGCACATTGGTTA	Exclusive	hsa-mir-199a-1 (195);hsa-mir-199a-2 (195);hsa-mir-199b (195)	hsa-mir-199a-1 (68);hsa-mir-199a-2 (127);hsa-mir-199b (195)	1
TCGA-HV-A5A3-11A-11R-A26Y-13	TACAGTAGTCTGCACATTGGTTAG	Exclusive	hsa-mir-199a-1 (45);hsa-mir-199a-2 (45);hsa-mir-199b (45)	hsa-mir-199a-1 (18);hsa-mir-199a-2 (27);hsa-mir-199b (45)	1
TCGA-YB-A89D-11A-11R-A36B-13	ACAGTAGTCTGCACATTGG	Exclusive	hsa-mir-199a-1 (41);hsa-mir-199a-2 (41);hsa-mir-199b (41)	hsa-mir-199a-1 (9);hsa-mir-199a-2 (32);hsa-mir-199b (41)	1
TCGA-YB-A89D-11A-11R-A36B-13	ACAGTAGTCTGCACATTGGT	Exclusive	hsa-mir-199a-1 (1375);hsa-mir-199a-2 (1375);hsa-mir-199b (1375)	hsa-mir-199a-1 (454);hsa-mir-199a-2 (921);hsa-mir-199b (1375)	1
TCGA-YB-A89D-11A-11R-A36B-13	ACAGTAGTCTGCACATTGGTT	Exclusive	hsa-mir-199a-1 (9117);hsa-mir-199a-2 (9117);hsa-mir-199b (9117)	hsa-mir-199a-1 (3113);hsa-mir-199a-2 (6004);hsa-mir-199b (9117)	1
TCGA-YB-A89D-11A-11R-A36B-13	ACAGTAGTCTGCACATTGGTTA	Exclusive	hsa-mir-199a-1 (4485);hsa-mir-199a-2 (4485);hsa-mir-199b (4485)	hsa-mir-199a-1 (1554);hsa-mir-199a-2 (2931);hsa-mir-199b (4485)	1
TCGA-YB-A89D-11A-11R-A36B-13	ACAGTAGTCTGCACATTGGTTAG	Exclusive	hsa-mir-199a-1 (243);hsa-mir-199a-2 (243);hsa-mir-199b (243)	hsa-mir-199a-1 (77);hsa-mir-199a-2 (166);hsa-mir-199b (243)	1
TCGA-YB-A89D-11A-11R-A36B-13	CAGTAGTCTGCACATTGG	Exclusive	hsa-mir-199a-1 (3);hsa-mir-199a-2 (3);hsa-mir-199b (3)	hsa-mir-199a-1 (1);hsa-mir-199a-2 (2);hsa-mir-199b (3)	1
TCGA-YB-A89D-11A-11R-A36B-13	CAGTAGTCTGCACATTGGT	Exclusive	hsa-mir-199a-1 (172);hsa-mir-199a-2 (172);hsa-mir-199b (172)	hsa-mir-199a-1 (59);hsa-mir-199a-2 (113);hsa-mir-199b (172)	1
TCGA-YB-A89D-11A-11R-A36B-13	CAGTAGTCTGCACATTGGTT	Exclusive	hsa-mir-199a-1 (898);hsa-mir-199a-2 (898);hsa-mir-199b (898)	hsa-mir-199a-1 (304);hsa-mir-199a-2 (594);hsa-mir-199b (898)	1
TCGA-YB-A89D-11A-11R-A36B-13	CAGTAGTCTGCACATTGGTTA	Exclusive	hsa-mir-199a-1 (1123);hsa-mir-199a-2 (1123);hsa-mir-199b (1123)	hsa-mir-199a-1 (384);hsa-mir-199a-2 (739);hsa-mir-199b (1123)	1
TCGA-YB-A89D-11A-11R-A36B-13	CAGTAGTCTGCACATTGGTTAG	Exclusive	hsa-mir-199a-1 (21);hsa-mir-199a-2 (21);hsa-mir-199b (21)	hsa-mir-199a-1 (8);hsa-mir-199a-2 (13);hsa-mir-199b (21)	1
TCGA-YB-A89D-11A-11R-A36B-13	CCAGTGTTCAGACTACCTGTTC	Exclusive	hsa-mir-199a-1 (24);hsa-mir-199a-2 (24)	hsa-mir-199a-1 (8);hsa-mir-199a-2 (16)	1
TCGA-YB-A89D-11A-11R-A36B-13	CCCAGTGTTCAGACTACCT	Exclusive	hsa-mir-199a-1 (4);hsa-mir-199a-2 (4)	hsa-mir-199a-1 (2);hsa-mir-199a-2 (2)	1
TCGA-YB-A89D-11A-11R-A36B-13	CCCAGTGTTCAGACTACCTG	Exclusive	hsa-mir-199a-1 (45);hsa-mir-199a-2 (45)	hsa-mir-199a-1 (26);hsa-mir-199a-2 (19)	1
TCGA-YB-A89D-11A-11R-A36B-13	CCCAGTGTTCAGACTACCTGT	Exclusive	hsa-mir-199a-1 (179);hsa-mir-199a-2 (179)	hsa-mir-199a-1 (79);hsa-mir-199a-2 (100)	1
TCGA-YB-A89D-11A-11R-A36B-13	CCCAGTGTTCAGACTACCTGTT	Exclusive	hsa-mir-199a-1 (1152);hsa-mir-199a-2 (1152)	hsa-mir-199a-1 (605);hsa-mir-199a-2 (547)	1
TCGA-YB-A89D-11A-11R-A36B-13	CCCAGTGTTCAGACTACCTGTTC	Exclusive	hsa-mir-199a-1 (11133);hsa-mir-199a-2 (11133)	hsa-mir-199a-1 (5579);hsa-mir-199a-2 (5554)	1
TCGA-YB-A89D-11A-11R-A36B-13	CCCAGTGTTCAGACTACCTGTTCA	Exclusive	hsa-mir-199a-1 (68);hsa-mir-199a-2 (68)	hsa-mir-199a-1 (40);hsa-mir-199a-2 (28)	1
TCGA-YB-A89D-11A-11R-A36B-13	GTACAGTAGTCTGCACATTGGTT	Exclusive	hsa-mir-199a-1 (2);hsa-mir-199a-2 (2);hsa-mir-199b (2)	hsa-mir-199a-1 (1);hsa-mir-199a-2 (1);hsa-mir-199b (2)	1
TCGA-YB-A89D-11A-11R-A36B-13	GTAGTCTGCACATTGGTT	Exclusive	hsa-mir-199a-1 (4);hsa-mir-199a-2 (4);hsa-mir-199b (4)	hsa-mir-199a-1 (1);hsa-mir-199a-2 (3);hsa-mir-199b (4)	1
TCGA-YB-A89D-11A-11R-A36B-13	GTAGTCTGCACATTGGTTA	Exclusive	hsa-mir-199a-1 (2);hsa-mir-199a-2 (2);hsa-mir-199b (2)	hsa-mir-199a-1 (1);hsa-mir-199a-2 (1);hsa-mir-199b (2)	1
TCGA-YB-A89D-11A-11R-A36B-13	TACAGTAGTCTGCACATTGG	Exclusive	hsa-mir-199a-1 (198);hsa-mir-199a-2 (198);hsa-mir-199b (198)	hsa-mir-199a-1 (68);hsa-mir-199a-2 (130);hsa-mir-199b (198)	1
TCGA-YB-A89D-11A-11R-A36B-13	TACAGTAGTCTGCACATTGGT	Exclusive	hsa-mir-199a-1 (1408);hsa-mir-199a-2 (1408);hsa-mir-199b (1408)	hsa-mir-199a-1 (483);hsa-mir-199a-2 (925);hsa-mir-199b (1408)	1
TCGA-YB-A89D-11A-11R-A36B-13	TACAGTAGTCTGCACATTGGTT	Exclusive	hsa-mir-199a-1 (3822);hsa-mir-199a-2 (3822);hsa-mir-199b (3822)	hsa-mir-199a-1 (1224);hsa-mir-199a-2 (2598);hsa-mir-199b (3822)	1
TCGA-YB-A89D-11A-11R-A36B-13	TACAGTAGTCTGCACATTGGTTA	Exclusive	hsa-mir-199a-1 (371);hsa-mir-199a-2 (371);hsa-mir-199b (371)	hsa-mir-199a-1 (125);hsa-mir-199a-2 (246);hsa-mir-199b (371)	1
TCGA-YB-A89D-11A-11R-A36B-13	TACAGTAGTCTGCACATTGGTTAG	Exclusive	hsa-mir-199a-1 (39);hsa-mir-199a-2 (39);hsa-mir-199b (39)	hsa-mir-199a-1 (10);hsa-mir-199a-2 (29);hsa-mir-199b (39)	1
TCGA-H6-8124-11A-01R-2401-13	CTGTGCAAATCCATGCAAAACTGA	Exclusive	hsa-mir-19b-1 (2);hsa-mir-19b-2 (2)	hsa-mir-19b-1 (1);hsa-mir-19b-2 (1)	1	miR_106a_363_cluster;miR17_92_cluster
TCGA-H6-8124-11A-01R-2401-13	TGTGCAAATCCATGCAAAAC	Exclusive	hsa-mir-19b-1 (27);hsa-mir-19b-2 (27)	hsa-mir-19b-1 (13);hsa-mir-19b-2 (14)	1	miR_106a_363_cluster;miR17_92_cluster
TCGA-H6-8124-11A-01R-2401-13	TGTGCAAATCCATGCAAAACT	Exclusive	hsa-mir-19b-1 (39);hsa-mir-19b-2 (39)	hsa-mir-19b-1 (20);hsa-mir-19b-2 (19)	1	miR_106a_363_cluster;miR17_92_cluster
TCGA-H6-8124-11A-01R-2401-13	TGTGCAAATCCATGCAAAACTG	Exclusive	hsa-mir-19b-1 (283);hsa-mir-19b-2 (283)	hsa-mir-19b-1 (152);hsa-mir-19b-2 (131)	1	miR_106a_363_cluster;miR17_92_cluster
TCGA-H6-8124-11A-01R-2401-13	TGTGCAAATCCATGCAAAACTGA	Exclusive	hsa-mir-19b-1 (273);hsa-mir-19b-2 (273)	hsa-mir-19b-1 (137);hsa-mir-19b-2 (136)	1	miR_106a_363_cluster;miR17_92_cluster
TCGA-H6-A45N-11A-12R-A26Y-13	TGTGCAAATCCATGCAAAAC	Exclusive	hsa-mir-19b-1 (7);hsa-mir-19b-2 (7)	hsa-mir-19b-1 (3);hsa-mir-19b-2 (4)	1	miR_106a_363_cluster;miR17_92_cluster
TCGA-H6-A45N-11A-12R-A26Y-13	TGTGCAAATCCATGCAAAACT	Exclusive	hsa-mir-19b-1 (26);hsa-mir-19b-2 (26)	hsa-mir-19b-1 (13);hsa-mir-19b-2 (13)	1	miR_106a_363_cluster;miR17_92_cluster
TCGA-H6-A45N-11A-12R-A26Y-13	TGTGCAAATCCATGCAAAACTG	Exclusive	hsa-mir-19b-1 (238);hsa-mir-19b-2 (238)	hsa-mir-19b-1 (123);hsa-mir-19b-2 (115)	1	miR_106a_363_cluster;miR17_92_cluster
TCGA-H6-A45N-11A-12R-A26Y-13	TGTGCAAATCCATGCAAAACTGA	Exclusive	hsa-mir-19b-1 (511);hsa-mir-19b-2 (511)	hsa-mir-19b-1 (266);hsa-mir-19b-2 (245)	1	miR_106a_363_cluster;miR17_92_cluster
TCGA-HV-A5A3-11A-11R-A26Y-13	CTGTGCAAATCCATGCAAAACTG	Exclusive	hsa-mir-19b-1 (3);hsa-mir-19b-2 (3)	hsa-mir-19b-1 (1);hsa-mir-19b-2 (2)	1	miR_106a_363_cluster;miR17_92_cluster
TCGA-HV-A5A3-11A-11R-A26Y-13	CTGTGCAAATCCATGCAAAACTGA	Exclusive	hsa-mir-19b-1 (2);hsa-mir-19b-2 (2)	hsa-mir-19b-1 (1);hsa-mir-19b-2 (1)	1	miR_106a_363_cluster;miR17_92_cluster
TCGA-HV-A5A3-11A-11R-A26Y-13	TGTGCAAATCCATGCAAAAC	Exclusive	hsa-mir-19b-1 (8);hsa-mir-19b-2 (8)	hsa-mir-19b-1 (5);hsa-mir-19b-2 (3)	1	miR_106a_363_cluster;miR17_92_cluster
TCGA-HV-A5A3-11A-11R-A26Y-13	TGTGCAAATCCATGCAAAACT	Exclusive	hsa-mir-19b-1 (22);hsa-mir-19b-2 (22)	hsa-mir-19b-1 (8);hsa-mir-19b-2 (14)	1	miR_106a_363_cluster;miR17_92_cluster
TCGA-HV-A5A3-11A-11R-A26Y-13	TGTGCAAATCCATGCAAAACTG	Exclusive	hsa-mir-19b-1 (369);hsa-mir-19b-2 (369)	hsa-mir-19b-1 (191);hsa-mir-19b-2 (178)	1	miR_106a_363_cluster;miR17_92_cluster
TCGA-HV-A5A3-11A-11R-A26Y-13	TGTGCAAATCCATGCAAAACTGA	Exclusive	hsa-mir-19b-1 (637);hsa-mir-19b-2 (637)	hsa-mir-19b-1 (318);hsa-mir-19b-2 (319)	1	miR_106a_363_cluster;miR17_92_cluster
TCGA-YB-A89D-11A-11R-A36B-13	TGTGCAAATCCATGCAAAAC	Exclusive	hsa-mir-19b-1 (7);hsa-mir-19b-2 (7)	hsa-mir-19b-1 (5);hsa-mir-19b-2 (2)	1	miR_106a_363_cluster;miR17_92_cluster
TCGA-YB-A89D-11A-11R-A36B-13	TGTGCAAATCCATGCAAAACT	Exclusive	hsa-mir-19b-1 (10);hsa-mir-19b-2 (10)	hsa-mir-19b-1 (5);hsa-mir-19b-2 (5)	1	miR_106a_363_cluster;miR17_92_cluster
TCGA-YB-A89D-11A-11R-A36B-13	TGTGCAAATCCATGCAAAACTG	Exclusive	hsa-mir-19b-1 (201);hsa-mir-19b-2 (201)	hsa-mir-19b-1 (101);hsa-mir-19b-2 (100)	1	miR_106a_363_cluster;miR17_92_cluster
TCGA-YB-A89D-11A-11R-A36B-13	TGTGCAAATCCATGCAAAACTGA	Exclusive	hsa-mir-19b-1 (413);hsa-mir-19b-2 (413)	hsa-mir-19b-1 (217);hsa-mir-19b-2 (196)	1	miR_106a_363_cluster;miR17_92_cluster
TCGA-H6-8124-11A-01R-2401-13	TGTGCTTGATCTAACCATGTGG	Exclusive	hsa-mir-218-1 (4);hsa-mir-218-2 (4)	hsa-mir-218-1 (1);hsa-mir-218-2 (3)	1
TCGA-H6-8124-11A-01R-2401-13	TTGTGCTTGATCTAACCAT	Exclusive	hsa-mir-218-1 (4);hsa-mir-218-2 (4)	hsa-mir-218-1 (3);hsa-mir-218-2 (1)	1
TCGA-H6-8124-11A-01R-2401-13	TTGTGCTTGATCTAACCATG	Exclusive	hsa-mir-218-1 (14);hsa-mir-218-2 (14)	hsa-mir-218-1 (8);hsa-mir-218-2 (6)	1
TCGA-H6-8124-11A-01R-2401-13	TTGTGCTTGATCTAACCATGT	Exclusive	hsa-mir-218-1 (287);hsa-mir-218-2 (287)	hsa-mir-218-1 (142);hsa-mir-218-2 (145)	1
TCGA-H6-8124-11A-01R-2401-13	TTGTGCTTGATCTAACCATGTG	Exclusive	hsa-mir-218-1 (177);hsa-mir-218-2 (177)	hsa-mir-218-1 (87);hsa-mir-218-2 (90)	1
TCGA-H6-8124-11A-01R-2401-13	TTGTGCTTGATCTAACCATGTGG	Exclusive	hsa-mir-218-1 (23);hsa-mir-218-2 (23)	hsa-mir-218-1 (11);hsa-mir-218-2 (12)	1
TCGA-H6-8124-11A-01R-2401-13	TTGTGCTTGATCTAACCATGTGGT	Exclusive	hsa-mir-218-1 (3);hsa-mir-218-2 (3)	hsa-mir-218-1 (1);hsa-mir-218-2 (2)	1
TCGA-H6-A45N-11A-12R-A26Y-13	TTGTGCTTGATCTAACCATG	Exclusive	hsa-mir-218-1 (2);hsa-mir-218-2 (2)	hsa-mir-218-1 (1);hsa-mir-218-2 (1)	1
TCGA-H6-A45N-11A-12R-A26Y-13	TTGTGCTTGATCTAACCATGT	Exclusive	hsa-mir-218-1 (90);hsa-mir-218-2 (90)	hsa-mir-218-1 (51);hsa-mir-218-2 (39)	1
TCGA-H6-A45N-11A-12R-A26Y-13	TTGTGCTTGATCTAACCATGTG	Exclusive	hsa-mir-218-1 (71);hsa-mir-218-2 (71)	hsa-mir-218-1 (31);hsa-mir-218-2 (40)	1
TCGA-H6-A45N-11A-12R-A26Y-13	TTGTGCTTGATCTAACCATGTGG	Exclusive	hsa-mir-218-1 (19);hsa-mir-218-2 (19)	hsa-mir-218-1 (9);hsa-mir-218-2 (10)	1
TCGA-H6-A45N-11A-12R-A26Y-13	TTGTGCTTGATCTAACCATGTGGT	Exclusive	hsa-mir-218-1 (7);hsa-mir-218-2 (7)	hsa-mir-218-1 (3);hsa-mir-218-2 (4)	1
TCGA-HV-A5A3-11A-11R-A26Y-13	TGTGCTTGATCTAACCATGTGGT	Exclusive	hsa-mir-218-1 (2);hsa-mir-218-2 (2)	hsa-mir-218-1 (1);hsa-mir-218-2 (1)	1
TCGA-HV-A5A3-11A-11R-A26Y-13	TTGTGCTTGATCTAACCATGT	Exclusive	hsa-mir-218-1 (166);hsa-mir-218-2 (166)	hsa-mir-218-1 (85);hsa-mir-218-2 (81)	1
TCGA-HV-A5A3-11A-11R-A26Y-13	TTGTGCTTGATCTAACCATGTG	Exclusive	hsa-mir-218-1 (157);hsa-mir-218-2 (157)	hsa-mir-218-1 (83);hsa-mir-218-2 (74)	1
TCGA-HV-A5A3-11A-11R-A26Y-13	TTGTGCTTGATCTAACCATGTGG	Exclusive	hsa-mir-218-1 (42);hsa-mir-218-2 (42)	hsa-mir-218-1 (19);hsa-mir-218-2 (23)	1
TCGA-HV-A5A3-11A-11R-A26Y-13	TTGTGCTTGATCTAACCATGTGGT	Exclusive	hsa-mir-218-1 (12);hsa-mir-218-2 (12)	hsa-mir-218-1 (3);hsa-mir-218-2 (9)	1
TCGA-YB-A89D-11A-11R-A36B-13	TGTGCTTGATCTAACCATGTGG	Exclusive	hsa-mir-218-1 (4);hsa-mir-218-2 (4)	hsa-mir-218-1 (2);hsa-mir-218-2 (2)	1
TCGA-YB-A89D-11A-11R-A36B-13	TTGTGCTTGATCTAACCATG	Exclusive	hsa-mir-218-1 (3);hsa-mir-218-2 (3)	hsa-mir-218-1 (2);hsa-mir-218-2 (1)	1
TCGA-YB-A89D-11A-11R-A36B-13	TTGTGCTTGATCTAACCATGT	Exclusive	hsa-mir-218-1 (160);hsa-mir-218-2 (160)	hsa-mir-218-1 (80);hsa-mir-218-2 (80)	1
TCGA-YB-A89D-11A-11R-A36B-13	TTGTGCTTGATCTAACCATGTG	Exclusive	hsa-mir-218-1 (172);hsa-mir-218-2 (172)	hsa-mir-218-1 (90);hsa-mir-218-2 (82)	1
TCGA-YB-A89D-11A-11R-A36B-13	TTGTGCTTGATCTAACCATGTGG	Exclusive	hsa-mir-218-1 (41);hsa-mir-218-2 (41)	hsa-mir-218-1 (20);hsa-mir-218-2 (21)	1
TCGA-YB-A89D-11A-11R-A36B-13	TTGTGCTTGATCTAACCATGTGGT	Exclusive	hsa-mir-218-1 (12);hsa-mir-218-2 (12)	hsa-mir-218-1 (5);hsa-mir-218-2 (7)	1
TCGA-H6-8124-11A-01R-2401-13	TGTCAGTTTGTCAAATAC	Ambiguous	hsa-mir-223 (2)	hsa-mir-223 (1)	1
TCGA-HV-A5A3-11A-11R-A26Y-13	TGTCAGTTTGTCAAATAC	Ambiguous	hsa-mir-223 (1)	hsa-mir-223 (1)	1
TCGA-H6-8124-11A-01R-2401-13	CACATTGCCAGGGATTTC	Ambiguous	hsa-mir-23a (6)	hsa-mir-23a (2)	1
TCGA-H6-8124-11A-01R-2401-13	CTCAGTTCAGCAGGAACAG	Exclusive	hsa-mir-24-1 (19);hsa-mir-24-2 (19)	hsa-mir-24-1 (9);hsa-mir-24-2 (10)	1
TCGA-H6-8124-11A-01R-2401-13	CTGGCTCAGTTCAGCAGGA	Exclusive	hsa-mir-24-1 (2);hsa-mir-24-2 (2)	hsa-mir-24-1 (1);hsa-mir-24-2 (1)	1
TCGA-H6-8124-11A-01R-2401-13	CTGGCTCAGTTCAGCAGGAA	Exclusive	hsa-mir-24-1 (6);hsa-mir-24-2 (6)	hsa-mir-24-1 (3);hsa-mir-24-2 (3)	1
TCGA-H6-8124-11A-01R-2401-13	CTGGCTCAGTTCAGCAGGAAC	Exclusive	hsa-mir-24-1 (64);hsa-mir-24-2 (64)	hsa-mir-24-1 (34);hsa-mir-24-2 (30)	1
TCGA-H6-8124-11A-01R-2401-13	CTGGCTCAGTTCAGCAGGAACA	Exclusive	hsa-mir-24-1 (19);hsa-mir-24-2 (19)	hsa-mir-24-1 (8);hsa-mir-24-2 (11)	1
TCGA-H6-8124-11A-01R-2401-13	CTGGCTCAGTTCAGCAGGAACAG	Exclusive	hsa-mir-24-1 (21);hsa-mir-24-2 (21)	hsa-mir-24-1 (13);hsa-mir-24-2 (8)	1
TCGA-H6-8124-11A-01R-2401-13	GCTCAGTTCAGCAGGAAC	Exclusive	hsa-mir-24-1 (2);hsa-mir-24-2 (2)	hsa-mir-24-1 (1);hsa-mir-24-2 (1)	1
TCGA-H6-8124-11A-01R-2401-13	GCTCAGTTCAGCAGGAACA	Exclusive	hsa-mir-24-1 (2);hsa-mir-24-2 (2)	hsa-mir-24-1 (1);hsa-mir-24-2 (1)	1
TCGA-H6-8124-11A-01R-2401-13	GCTCAGTTCAGCAGGAACAG	Exclusive	hsa-mir-24-1 (20);hsa-mir-24-2 (20)	hsa-mir-24-1 (7);hsa-mir-24-2 (13)	1
TCGA-H6-8124-11A-01R-2401-13	GCTCAGTTCAGCAGGAACAGG	Exclusive	hsa-mir-24-1 (26);hsa-mir-24-2 (26)	hsa-mir-24-1 (8);hsa-mir-24-2 (18)	1
TCGA-H6-8124-11A-01R-2401-13	GGCTCAGTTCAGCAGGAAC	Exclusive	hsa-mir-24-1 (6);hsa-mir-24-2 (6)	hsa-mir-24-1 (3);hsa-mir-24-2 (3)	1
TCGA-H6-8124-11A-01R-2401-13	GGCTCAGTTCAGCAGGAACAG	Exclusive	hsa-mir-24-1 (25);hsa-mir-24-2 (25)	hsa-mir-24-1 (14);hsa-mir-24-2 (11)	1
TCGA-H6-8124-11A-01R-2401-13	GGCTCAGTTCAGCAGGAACAGG	Exclusive	hsa-mir-24-1 (6);hsa-mir-24-2 (6)	hsa-mir-24-1 (3);hsa-mir-24-2 (3)	1
TCGA-H6-8124-11A-01R-2401-13	TGGCTCAGTTCAGCAGGA	Exclusive	hsa-mir-24-1 (92);hsa-mir-24-2 (92)	hsa-mir-24-1 (56);hsa-mir-24-2 (36)	1
TCGA-H6-8124-11A-01R-2401-13	TGGCTCAGTTCAGCAGGAA	Exclusive	hsa-mir-24-1 (397);hsa-mir-24-2 (397)	hsa-mir-24-1 (202);hsa-mir-24-2 (195)	1
TCGA-H6-8124-11A-01R-2401-13	TGGCTCAGTTCAGCAGGAAC	Exclusive	hsa-mir-24-1 (2693);hsa-mir-24-2 (2693)	hsa-mir-24-1 (1357);hsa-mir-24-2 (1336)	1
TCGA-H6-8124-11A-01R-2401-13	TGGCTCAGTTCAGCAGGAACA	Exclusive	hsa-mir-24-1 (1424);hsa-mir-24-2 (1424)	hsa-mir-24-1 (709);hsa-mir-24-2 (715)	1
TCGA-H6-8124-11A-01R-2401-13	TGGCTCAGTTCAGCAGGAACAG	Exclusive	hsa-mir-24-1 (7964);hsa-mir-24-2 (7964)	hsa-mir-24-1 (4065);hsa-mir-24-2 (3899)	1
TCGA-H6-8124-11A-01R-2401-13	TGGCTCAGTTCAGCAGGAACAGG	Exclusive	hsa-mir-24-1 (26);hsa-mir-24-2 (26)	hsa-mir-24-1 (14);hsa-mir-24-2 (12)	1
TCGA-H6-A45N-11A-12R-A26Y-13	CTGGCTCAGTTCAGCAGGA	Exclusive	hsa-mir-24-1 (2);hsa-mir-24-2 (2)	hsa-mir-24-1 (1);hsa-mir-24-2 (1)	1
TCGA-H6-A45N-11A-12R-A26Y-13	CTGGCTCAGTTCAGCAGGAAC	Exclusive	hsa-mir-24-1 (10);hsa-mir-24-2 (10)	hsa-mir-24-1 (4);hsa-mir-24-2 (6)	1
TCGA-H6-A45N-11A-12R-A26Y-13	CTGGCTCAGTTCAGCAGGAACA	Exclusive	hsa-mir-24-1 (6);hsa-mir-24-2 (6)	hsa-mir-24-1 (3);hsa-mir-24-2 (3)	1
TCGA-H6-A45N-11A-12R-A26Y-13	CTGGCTCAGTTCAGCAGGAACAG	Exclusive	hsa-mir-24-1 (10);hsa-mir-24-2 (10)	hsa-mir-24-1 (6);hsa-mir-24-2 (4)	1
TCGA-H6-A45N-11A-12R-A26Y-13	GCTCAGTTCAGCAGGAACAG	Exclusive	hsa-mir-24-1 (4);hsa-mir-24-2 (4)	hsa-mir-24-1 (2);hsa-mir-24-2 (2)	1
TCGA-H6-A45N-11A-12R-A26Y-13	GCTCAGTTCAGCAGGAACAGG	Exclusive	hsa-mir-24-1 (11);hsa-mir-24-2 (11)	hsa-mir-24-1 (7);hsa-mir-24-2 (4)	1
TCGA-H6-A45N-11A-12R-A26Y-13	GGCTCAGTTCAGCAGGAACAG	Exclusive	hsa-mir-24-1 (3);hsa-mir-24-2 (3)	hsa-mir-24-1 (2);hsa-mir-24-2 (1)	1
TCGA-H6-A45N-11A-12R-A26Y-13	TGGCTCAGTTCAGCAGGA	Exclusive	hsa-mir-24-1 (12);hsa-mir-24-2 (12)	hsa-mir-24-1 (8);hsa-mir-24-2 (4)	1
TCGA-H6-A45N-11A-12R-A26Y-13	TGGCTCAGTTCAGCAGGAA	Exclusive	hsa-mir-24-1 (59);hsa-mir-24-2 (59)	hsa-mir-24-1 (33);hsa-mir-24-2 (26)	1
TCGA-H6-A45N-11A-12R-A26Y-13	TGGCTCAGTTCAGCAGGAAC	Exclusive	hsa-mir-24-1 (270);hsa-mir-24-2 (270)	hsa-mir-24-1 (140);hsa-mir-24-2 (130)	1
TCGA-H6-A45N-11A-12R-A26Y-13	TGGCTCAGTTCAGCAGGAACA	Exclusive	hsa-mir-24-1 (272);hsa-mir-24-2 (272)	hsa-mir-24-1 (141);hsa-mir-24-2 (131)	1
TCGA-H6-A45N-11A-12R-A26Y-13	TGGCTCAGTTCAGCAGGAACAG	Exclusive	hsa-mir-24-1 (1428);hsa-mir-24-2 (1428)	hsa-mir-24-1 (708);hsa-mir-24-2 (720)	1
TCGA-H6-A45N-11A-12R-A26Y-13	TGGCTCAGTTCAGCAGGAACAGG	Exclusive	hsa-mir-24-1 (10);hsa-mir-24-2 (10)	hsa-mir-24-1 (4);hsa-mir-24-2 (6)	1
TCGA-HV-A5A3-11A-11R-A26Y-13	CTGGCTCAGTTCAGCAGGAA	Exclusive	hsa-mir-24-1 (2);hsa-mir-24-2 (2)	hsa-mir-24-1 (1);hsa-mir-24-2 (1)	1
TCGA-HV-A5A3-11A-11R-A26Y-13	CTGGCTCAGTTCAGCAGGAAC	Exclusive	hsa-mir-24-1 (21);hsa-mir-24-2 (21)	hsa-mir-24-1 (10);hsa-mir-24-2 (11)	1
TCGA-HV-A5A3-11A-11R-A26Y-13	CTGGCTCAGTTCAGCAGGAACA	Exclusive	hsa-mir-24-1 (16);hsa-mir-24-2 (16)	hsa-mir-24-1 (4);hsa-mir-24-2 (12)	1
TCGA-HV-A5A3-11A-11R-A26Y-13	CTGGCTCAGTTCAGCAGGAACAG	Exclusive	hsa-mir-24-1 (24);hsa-mir-24-2 (24)	hsa-mir-24-1 (8);hsa-mir-24-2 (16)	1
TCGA-HV-A5A3-11A-11R-A26Y-13	GCTCAGTTCAGCAGGAACAG	Exclusive	hsa-mir-24-1 (6);hsa-mir-24-2 (6)	hsa-mir-24-1 (3);hsa-mir-24-2 (3)	1
TCGA-HV-A5A3-11A-11R-A26Y-13	GCTCAGTTCAGCAGGAACAGG	Exclusive	hsa-mir-24-1 (19);hsa-mir-24-2 (19)	hsa-mir-24-1 (8);hsa-mir-24-2 (11)	1
TCGA-HV-A5A3-11A-11R-A26Y-13	GGCTCAGTTCAGCAGGAACAG	Exclusive	hsa-mir-24-1 (9);hsa-mir-24-2 (9)	hsa-mir-24-1 (8);hsa-mir-24-2 (1)	1
TCGA-HV-A5A3-11A-11R-A26Y-13	TGGCTCAGTTCAGCAGGA	Exclusive	hsa-mir-24-1 (18);hsa-mir-24-2 (18)	hsa-mir-24-1 (9);hsa-mir-24-2 (9)	1
TCGA-HV-A5A3-11A-11R-A26Y-13	TGGCTCAGTTCAGCAGGAA	Exclusive	hsa-mir-24-1 (82);hsa-mir-24-2 (82)	hsa-mir-24-1 (39);hsa-mir-24-2 (43)	1
TCGA-HV-A5A3-11A-11R-A26Y-13	TGGCTCAGTTCAGCAGGAAC	Exclusive	hsa-mir-24-1 (555);hsa-mir-24-2 (555)	hsa-mir-24-1 (277);hsa-mir-24-2 (278)	1
TCGA-HV-A5A3-11A-11R-A26Y-13	TGGCTCAGTTCAGCAGGAACA	Exclusive	hsa-mir-24-1 (541);hsa-mir-24-2 (541)	hsa-mir-24-1 (266);hsa-mir-24-2 (275)	1
TCGA-HV-A5A3-11A-11R-A26Y-13	TGGCTCAGTTCAGCAGGAACAG	Exclusive	hsa-mir-24-1 (4327);hsa-mir-24-2 (4327)	hsa-mir-24-1 (2151);hsa-mir-24-2 (2176)	1
TCGA-HV-A5A3-11A-11R-A26Y-13	TGGCTCAGTTCAGCAGGAACAGG	Exclusive	hsa-mir-24-1 (23);hsa-mir-24-2 (23)	hsa-mir-24-1 (16);hsa-mir-24-2 (7)	1
TCGA-YB-A89D-11A-11R-A36B-13	ACTGGCTCAGTTCAGCAGGAA	Exclusive	hsa-mir-24-1 (2);hsa-mir-24-2 (2)	hsa-mir-24-1 (1);hsa-mir-24-2 (1)	1
TCGA-YB-A89D-11A-11R-A36B-13	ACTGGCTCAGTTCAGCAGGAAC	Exclusive	hsa-mir-24-1 (4);hsa-mir-24-2 (4)	hsa-mir-24-1 (2);hsa-mir-24-2 (2)	1
TCGA-YB-A89D-11A-11R-A36B-13	CTGGCTCAGTTCAGCAGGAAC	Exclusive	hsa-mir-24-1 (12);hsa-mir-24-2 (12)	hsa-mir-24-1 (5);hsa-mir-24-2 (7)	1
TCGA-YB-A89D-11A-11R-A36B-13	CTGGCTCAGTTCAGCAGGAACA	Exclusive	hsa-mir-24-1 (13);hsa-mir-24-2 (13)	hsa-mir-24-1 (7);hsa-mir-24-2 (6)	1
TCGA-YB-A89D-11A-11R-A36B-13	CTGGCTCAGTTCAGCAGGAACAG	Exclusive	hsa-mir-24-1 (12);hsa-mir-24-2 (12)	hsa-mir-24-1 (10);hsa-mir-24-2 (2)	1
TCGA-YB-A89D-11A-11R-A36B-13	GCTCAGTTCAGCAGGAACAG	Exclusive	hsa-mir-24-1 (2);hsa-mir-24-2 (2)	hsa-mir-24-1 (1);hsa-mir-24-2 (1)	1
TCGA-YB-A89D-11A-11R-A36B-13	GCTCAGTTCAGCAGGAACAGG	Exclusive	hsa-mir-24-1 (8);hsa-mir-24-2 (8)	hsa-mir-24-1 (4);hsa-mir-24-2 (4)	1
TCGA-YB-A89D-11A-11R-A36B-13	GGCTCAGTTCAGCAGGAACAG	Exclusive	hsa-mir-24-1 (6);hsa-mir-24-2 (6)	hsa-mir-24-1 (3);hsa-mir-24-2 (3)	1
TCGA-YB-A89D-11A-11R-A36B-13	TGGCTCAGTTCAGCAGGA	Exclusive	hsa-mir-24-1 (9);hsa-mir-24-2 (9)	hsa-mir-24-1 (4);hsa-mir-24-2 (5)	1
TCGA-YB-A89D-11A-11R-A36B-13	TGGCTCAGTTCAGCAGGAA	Exclusive	hsa-mir-24-1 (118);hsa-mir-24-2 (118)	hsa-mir-24-1 (54);hsa-mir-24-2 (64)	1
TCGA-YB-A89D-11A-11R-A36B-13	TGGCTCAGTTCAGCAGGAAC	Exclusive	hsa-mir-24-1 (1434);hsa-mir-24-2 (1434)	hsa-mir-24-1 (740);hsa-mir-24-2 (694)	1
TCGA-YB-A89D-11A-11R-A36B-13	TGGCTCAGTTCAGCAGGAACA	Exclusive	hsa-mir-24-1 (1084);hsa-mir-24-2 (1084)	hsa-mir-24-1 (537);hsa-mir-24-2 (547)	1
TCGA-YB-A89D-11A-11R-A36B-13	TGGCTCAGTTCAGCAGGAACAG	Exclusive	hsa-mir-24-1 (8472);hsa-mir-24-2 (8472)	hsa-mir-24-1 (4230);hsa-mir-24-2 (4242)	1
TCGA-YB-A89D-11A-11R-A36B-13	TGGCTCAGTTCAGCAGGAACAGG	Exclusive	hsa-mir-24-1 (60);hsa-mir-24-2 (60)	hsa-mir-24-1 (35);hsa-mir-24-2 (25)	1
TCGA-H6-8124-11A-01R-2401-13	TCAAGTAATCCAGGATAGGCT	Exclusive	hsa-mir-26a-1 (6);hsa-mir-26a-2 (6)	hsa-mir-26a-1 (4);hsa-mir-26a-2 (2)	1
TCGA-H6-8124-11A-01R-2401-13	TCAAGTAATCCAGGATAGGCTGT	Exclusive	hsa-mir-26a-1 (11);hsa-mir-26a-2 (11)	hsa-mir-26a-1 (6);hsa-mir-26a-2 (5)	1
TCGA-H6-8124-11A-01R-2401-13	TTCAAGTAATCCAGGATA	Exclusive	hsa-mir-26a-1 (35);hsa-mir-26a-2 (35)	hsa-mir-26a-1 (18);hsa-mir-26a-2 (17)	1
TCGA-H6-8124-11A-01R-2401-13	TTCAAGTAATCCAGGATAG	Exclusive	hsa-mir-26a-1 (766);hsa-mir-26a-2 (766)	hsa-mir-26a-1 (401);hsa-mir-26a-2 (365)	1
TCGA-H6-8124-11A-01R-2401-13	TTCAAGTAATCCAGGATAGG	Exclusive	hsa-mir-26a-1 (4496);hsa-mir-26a-2 (4496)	hsa-mir-26a-1 (2196);hsa-mir-26a-2 (2300)	1
TCGA-H6-8124-11A-01R-2401-13	TTCAAGTAATCCAGGATAGGC	Exclusive	hsa-mir-26a-1 (1311);hsa-mir-26a-2 (1311)	hsa-mir-26a-1 (653);hsa-mir-26a-2 (658)	1
TCGA-H6-8124-11A-01R-2401-13	TTCAAGTAATCCAGGATAGGCT	Exclusive	hsa-mir-26a-1 (5892);hsa-mir-26a-2 (5892)	hsa-mir-26a-1 (2926);hsa-mir-26a-2 (2966)	1
TCGA-H6-8124-11A-01R-2401-13	TTCAAGTAATCCAGGATAGGCTG	Exclusive	hsa-mir-26a-1 (63);hsa-mir-26a-2 (63)	hsa-mir-26a-1 (29);hsa-mir-26a-2 (34)	1
TCGA-H6-8124-11A-01R-2401-13	TTCAAGTAATCCAGGATAGGCTGT	Exclusive	hsa-mir-26a-1 (236);hsa-mir-26a-2 (236)	hsa-mir-26a-1 (128);hsa-mir-26a-2 (108)	1
TCGA-H6-A45N-11A-12R-A26Y-13	TCAAGTAATCCAGGATAGGCT	Exclusive	hsa-mir-26a-1 (4);hsa-mir-26a-2 (4)	hsa-mir-26a-1 (2);hsa-mir-26a-2 (2)	1
TCGA-H6-A45N-11A-12R-A26Y-13	TCAAGTAATCCAGGATAGGCTGT	Exclusive	hsa-mir-26a-1 (6);hsa-mir-26a-2 (6)	hsa-mir-26a-1 (5);hsa-mir-26a-2 (1)	1
TCGA-H6-A45N-11A-12R-A26Y-13	TTCAAGTAATCCAGGATA	Exclusive	hsa-mir-26a-1 (18);hsa-mir-26a-2 (18)	hsa-mir-26a-1 (8);hsa-mir-26a-2 (10)	1
TCGA-H6-A45N-11A-12R-A26Y-13	TTCAAGTAATCCAGGATAG	Exclusive	hsa-mir-26a-1 (270);hsa-mir-26a-2 (270)	hsa-mir-26a-1 (148);hsa-mir-26a-2 (122)	1
TCGA-H6-A45N-11A-12R-A26Y-13	TTCAAGTAATCCAGGATAGG	Exclusive	hsa-mir-26a-1 (2008);hsa-mir-26a-2 (2008)	hsa-mir-26a-1 (1025);hsa-mir-26a-2 (983)	1
TCGA-H6-A45N-11A-12R-A26Y-13	TTCAAGTAATCCAGGATAGGC	Exclusive	hsa-mir-26a-1 (747);hsa-mir-26a-2 (747)	hsa-mir-26a-1 (360);hsa-mir-26a-2 (387)	1
TCGA-H6-A45N-11A-12R-A26Y-13	TTCAAGTAATCCAGGATAGGCT	Exclusive	hsa-mir-26a-1 (4606);hsa-mir-26a-2 (4606)	hsa-mir-26a-1 (2306);hsa-mir-26a-2 (2300)	1
TCGA-H6-A45N-11A-12R-A26Y-13	TTCAAGTAATCCAGGATAGGCTG	Exclusive	hsa-mir-26a-1 (34);hsa-mir-26a-2 (34)	hsa-mir-26a-1 (14);hsa-mir-26a-2 (20)	1
TCGA-H6-A45N-11A-12R-A26Y-13	TTCAAGTAATCCAGGATAGGCTGT	Exclusive	hsa-mir-26a-1 (191);hsa-mir-26a-2 (191)	hsa-mir-26a-1 (104);hsa-mir-26a-2 (87)	1
TCGA-HV-A5A3-11A-11R-A26Y-13	TCAAGTAATCCAGGATAGGCTGT	Exclusive	hsa-mir-26a-1 (24);hsa-mir-26a-2 (24)	hsa-mir-26a-1 (14);hsa-mir-26a-2 (10)	1
TCGA-HV-A5A3-11A-11R-A26Y-13	TTCAAGTAATCCAGGATA	Exclusive	hsa-mir-26a-1 (11);hsa-mir-26a-2 (11)	hsa-mir-26a-1 (5);hsa-mir-26a-2 (6)	1
TCGA-HV-A5A3-11A-11R-A26Y-13	TTCAAGTAATCCAGGATAG	Exclusive	hsa-mir-26a-1 (225);hsa-mir-26a-2 (225)	hsa-mir-26a-1 (125);hsa-mir-26a-2 (100)	1
TCGA-HV-A5A3-11A-11R-A26Y-13	TTCAAGTAATCCAGGATAGG	Exclusive	hsa-mir-26a-1 (1857);hsa-mir-26a-2 (1857)	hsa-mir-26a-1 (926);hsa-mir-26a-2 (931)	1
TCGA-HV-A5A3-11A-11R-A26Y-13	TTCAAGTAATCCAGGATAGGC	Exclusive	hsa-mir-26a-1 (656);hsa-mir-26a-2 (656)	hsa-mir-26a-1 (329);hsa-mir-26a-2 (327)	1
TCGA-HV-A5A3-11A-11R-A26Y-13	TTCAAGTAATCCAGGATAGGCT	Exclusive	hsa-mir-26a-1 (5378);hsa-mir-26a-2 (5378)	hsa-mir-26a-1 (2705);hsa-mir-26a-2 (2673)	1
TCGA-HV-A5A3-11A-11R-A26Y-13	TTCAAGTAATCCAGGATAGGCTG	Exclusive	hsa-mir-26a-1 (96);hsa-mir-26a-2 (96)	hsa-mir-26a-1 (48);hsa-mir-26a-2 (48)	1
TCGA-HV-A5A3-11A-11R-A26Y-13	TTCAAGTAATCCAGGATAGGCTGT	Exclusive	hsa-mir-26a-1 (564);hsa-mir-26a-2 (564)	hsa-mir-26a-1 (285);hsa-mir-26a-2 (279)	1
TCGA-YB-A89D-11A-11R-A36B-13	TCAAGTAATCCAGGATAGGCT	Exclusive	hsa-mir-26a-1 (4);hsa-mir-26a-2 (4)	hsa-mir-26a-1 (2);hsa-mir-26a-2 (2)	1
TCGA-YB-A89D-11A-11R-A36B-13	TCAAGTAATCCAGGATAGGCTGT	Exclusive	hsa-mir-26a-1 (15);hsa-mir-26a-2 (15)	hsa-mir-26a-1 (8);hsa-mir-26a-2 (7)	1
TCGA-YB-A89D-11A-11R-A36B-13	TTCAAGTAATCCAGGATA	Exclusive	hsa-mir-26a-1 (10);hsa-mir-26a-2 (10)	hsa-mir-26a-1 (6);hsa-mir-26a-2 (4)	1
TCGA-YB-A89D-11A-11R-A36B-13	TTCAAGTAATCCAGGATAG	Exclusive	hsa-mir-26a-1 (180);hsa-mir-26a-2 (180)	hsa-mir-26a-1 (97);hsa-mir-26a-2 (83)	1
TCGA-YB-A89D-11A-11R-A36B-13	TTCAAGTAATCCAGGATAGG	Exclusive	hsa-mir-26a-1 (2064);hsa-mir-26a-2 (2064)	hsa-mir-26a-1 (1012);hsa-mir-26a-2 (1052)	1
TCGA-YB-A89D-11A-11R-A36B-13	TTCAAGTAATCCAGGATAGGC	Exclusive	hsa-mir-26a-1 (1536);hsa-mir-26a-2 (1536)	hsa-mir-26a-1 (752);hsa-mir-26a-2 (784)	1
TCGA-YB-A89D-11A-11R-A36B-13	TTCAAGTAATCCAGGATAGGCT	Exclusive	hsa-mir-26a-1 (11828);hsa-mir-26a-2 (11828)	hsa-mir-26a-1 (5923);hsa-mir-26a-2 (5905)	1
TCGA-YB-A89D-11A-11R-A36B-13	TTCAAGTAATCCAGGATAGGCTG	Exclusive	hsa-mir-26a-1 (160);hsa-mir-26a-2 (160)	hsa-mir-26a-1 (70);hsa-mir-26a-2 (90)	1
TCGA-YB-A89D-11A-11R-A36B-13	TTCAAGTAATCCAGGATAGGCTGT	Exclusive	hsa-mir-26a-1 (658);hsa-mir-26a-2 (658)	hsa-mir-26a-1 (334);hsa-mir-26a-2 (324)	1
TCGA-H6-8124-11A-01R-2401-13	AAGGAGCTCACAGTCTATT	Ambiguous	hsa-mir-28 (19)	hsa-mir-28 (12)	1
TCGA-H6-8124-11A-01R-2401-13	AAGGAGCTCACAGTCTATTG	Ambiguous	hsa-mir-28 (60)	hsa-mir-28 (26)	1
TCGA-H6-8124-11A-01R-2401-13	ACTAGATTGTGAGCTCCTG	Ambiguous	hsa-mir-28 (4)	hsa-mir-28 (2)	1
TCGA-H6-8124-11A-01R-2401-13	AGGAGCTCACAGTCTATTGA	Ambiguous	hsa-mir-28 (4)	hsa-mir-28 (2)	1
TCGA-H6-8124-11A-01R-2401-13	GGAGCTCACAGTCTATTGA	Ambiguous	hsa-mir-28 (4)	hsa-mir-28 (2)	1
TCGA-H6-8124-11A-01R-2401-13	TAGATTGTGAGCTCCTGGA	Ambiguous	hsa-mir-28 (3)	hsa-mir-28 (2)	1
TCGA-H6-A45N-11A-12R-A26Y-13	AAGGAGCTCACAGTCTATT	Ambiguous	hsa-mir-28 (6)	hsa-mir-28 (5)	1
TCGA-H6-A45N-11A-12R-A26Y-13	AAGGAGCTCACAGTCTATTG	Ambiguous	hsa-mir-28 (22)	hsa-mir-28 (14)	1
TCGA-H6-A45N-11A-12R-A26Y-13	CAAGGAGCTCACAGTCTATTG	Ambiguous	hsa-mir-28 (1)	hsa-mir-28 (1)	1
TCGA-HV-A5A3-11A-11R-A26Y-13	AAGGAGCTCACAGTCTATT	Ambiguous	hsa-mir-28 (10)	hsa-mir-28 (5)	1
TCGA-HV-A5A3-11A-11R-A26Y-13	AAGGAGCTCACAGTCTATTG	Ambiguous	hsa-mir-28 (25)	hsa-mir-28 (15)	1
TCGA-HV-A5A3-11A-11R-A26Y-13	AGGAGCTCACAGTCTATTGA	Ambiguous	hsa-mir-28 (6)	hsa-mir-28 (1)	1
TCGA-HV-A5A3-11A-11R-A26Y-13	CAAGGAGCTCACAGTCTATTG	Ambiguous	hsa-mir-28 (2)	hsa-mir-28 (1)	1
TCGA-HV-A5A3-11A-11R-A26Y-13	GGAGCTCACAGTCTATTGA	Ambiguous	hsa-mir-28 (2)	hsa-mir-28 (2)	1
TCGA-YB-A89D-11A-11R-A36B-13	AAGGAGCTCACAGTCTATT	Ambiguous	hsa-mir-28 (1)	hsa-mir-28 (1)	1
TCGA-YB-A89D-11A-11R-A36B-13	AAGGAGCTCACAGTCTATTG	Ambiguous	hsa-mir-28 (25)	hsa-mir-28 (16)	1
TCGA-YB-A89D-11A-11R-A36B-13	AGGAGCTCACAGTCTATTGA	Ambiguous	hsa-mir-28 (1)	hsa-mir-28 (1)	1
TCGA-H6-8124-11A-01R-2401-13	CTAGCACCATTTGAAATCA	Exclusive	hsa-mir-29b-1 (5);hsa-mir-29b-2 (5)	hsa-mir-29b-1 (1);hsa-mir-29b-2 (4)	1
TCGA-H6-8124-11A-01R-2401-13	CTAGCACCATTTGAAATCAG	Exclusive	hsa-mir-29b-1 (18);hsa-mir-29b-2 (18)	hsa-mir-29b-1 (10);hsa-mir-29b-2 (8)	1
TCGA-H6-8124-11A-01R-2401-13	CTAGCACCATTTGAAATCAGT	Exclusive	hsa-mir-29b-1 (87);hsa-mir-29b-2 (87)	hsa-mir-29b-1 (43);hsa-mir-29b-2 (44)	1
TCGA-H6-8124-11A-01R-2401-13	CTAGCACCATTTGAAATCAGTG	Exclusive	hsa-mir-29b-1 (144);hsa-mir-29b-2 (144)	hsa-mir-29b-1 (72);hsa-mir-29b-2 (72)	1
TCGA-H6-8124-11A-01R-2401-13	CTAGCACCATTTGAAATCAGTGT	Exclusive	hsa-mir-29b-1 (13);hsa-mir-29b-2 (13)	hsa-mir-29b-1 (6);hsa-mir-29b-2 (7)	1
TCGA-H6-8124-11A-01R-2401-13	GCACCATTTGAAATCAGTGTT	Exclusive	hsa-mir-29b-1 (13);hsa-mir-29b-2 (13)	hsa-mir-29b-1 (8);hsa-mir-29b-2 (5)	1
TCGA-H6-8124-11A-01R-2401-13	TAGCACCATTTGAAATCA	Exclusive	hsa-mir-29b-1 (3);hsa-mir-29b-2 (3)	hsa-mir-29b-1 (2);hsa-mir-29b-2 (1)	1
TCGA-H6-8124-11A-01R-2401-13	TAGCACCATTTGAAATCAG	Exclusive	hsa-mir-29b-1 (98);hsa-mir-29b-2 (98)	hsa-mir-29b-1 (61);hsa-mir-29b-2 (37)	1
TCGA-H6-8124-11A-01R-2401-13	TAGCACCATTTGAAATCAGT	Exclusive	hsa-mir-29b-1 (254);hsa-mir-29b-2 (254)	hsa-mir-29b-1 (128);hsa-mir-29b-2 (126)	1
TCGA-H6-8124-11A-01R-2401-13	TAGCACCATTTGAAATCAGTG	Exclusive	hsa-mir-29b-1 (316);hsa-mir-29b-2 (316)	hsa-mir-29b-1 (170);hsa-mir-29b-2 (146)	1
TCGA-H6-8124-11A-01R-2401-13	TAGCACCATTTGAAATCAGTGT	Exclusive	hsa-mir-29b-1 (121);hsa-mir-29b-2 (121)	hsa-mir-29b-1 (57);hsa-mir-29b-2 (64)	1
TCGA-H6-8124-11A-01R-2401-13	TAGCACCATTTGAAATCAGTGTT	Exclusive	hsa-mir-29b-1 (1727);hsa-mir-29b-2 (1727)	hsa-mir-29b-1 (876);hsa-mir-29b-2 (851)	1
TCGA-H6-A45N-11A-12R-A26Y-13	AGCACCATTTGAAATCAGTGTT	Exclusive	hsa-mir-29b-1 (2);hsa-mir-29b-2 (2)	hsa-mir-29b-1 (1);hsa-mir-29b-2 (1)	1
TCGA-H6-A45N-11A-12R-A26Y-13	CTAGCACCATTTGAAATCA	Exclusive	hsa-mir-29b-1 (3);hsa-mir-29b-2 (3)	hsa-mir-29b-1 (1);hsa-mir-29b-2 (2)	1
TCGA-H6-A45N-11A-12R-A26Y-13	CTAGCACCATTTGAAATCAG	Exclusive	hsa-mir-29b-1 (72);hsa-mir-29b-2 (72)	hsa-mir-29b-1 (33);hsa-mir-29b-2 (39)	1
TCGA-H6-A45N-11A-12R-A26Y-13	CTAGCACCATTTGAAATCAGT	Exclusive	hsa-mir-29b-1 (158);hsa-mir-29b-2 (158)	hsa-mir-29b-1 (71);hsa-mir-29b-2 (87)	1
TCGA-H6-A45N-11A-12R-A26Y-13	CTAGCACCATTTGAAATCAGTG	Exclusive	hsa-mir-29b-1 (227);hsa-mir-29b-2 (227)	hsa-mir-29b-1 (108);hsa-mir-29b-2 (119)	1
TCGA-H6-A45N-11A-12R-A26Y-13	CTAGCACCATTTGAAATCAGTGT	Exclusive	hsa-mir-29b-1 (22);hsa-mir-29b-2 (22)	hsa-mir-29b-1 (9);hsa-mir-29b-2 (13)	1
TCGA-H6-A45N-11A-12R-A26Y-13	TAGCACCATTTGAAATCAG	Exclusive	hsa-mir-29b-1 (189);hsa-mir-29b-2 (189)	hsa-mir-29b-1 (95);hsa-mir-29b-2 (94)	1
TCGA-H6-A45N-11A-12R-A26Y-13	TAGCACCATTTGAAATCAGT	Exclusive	hsa-mir-29b-1 (330);hsa-mir-29b-2 (330)	hsa-mir-29b-1 (151);hsa-mir-29b-2 (179)	1
TCGA-H6-A45N-11A-12R-A26Y-13	TAGCACCATTTGAAATCAGTG	Exclusive	hsa-mir-29b-1 (645);hsa-mir-29b-2 (645)	hsa-mir-29b-1 (313);hsa-mir-29b-2 (332)	1
TCGA-H6-A45N-11A-12R-A26Y-13	TAGCACCATTTGAAATCAGTGT	Exclusive	hsa-mir-29b-1 (140);hsa-mir-29b-2 (140)	hsa-mir-29b-1 (68);hsa-mir-29b-2 (72)	1
TCGA-H6-A45N-11A-12R-A26Y-13	TAGCACCATTTGAAATCAGTGTT	Exclusive	hsa-mir-29b-1 (2150);hsa-mir-29b-2 (2150)	hsa-mir-29b-1 (1030);hsa-mir-29b-2 (1120)	1
TCGA-HV-A5A3-11A-11R-A26Y-13	CTAGCACCATTTGAAATCAG	Exclusive	hsa-mir-29b-1 (22);hsa-mir-29b-2 (22)	hsa-mir-29b-1 (3);hsa-mir-29b-2 (19)	1
TCGA-HV-A5A3-11A-11R-A26Y-13	CTAGCACCATTTGAAATCAGT	Exclusive	hsa-mir-29b-1 (63);hsa-mir-29b-2 (63)	hsa-mir-29b-1 (25);hsa-mir-29b-2 (38)	1
TCGA-HV-A5A3-11A-11R-A26Y-13	CTAGCACCATTTGAAATCAGTG	Exclusive	hsa-mir-29b-1 (109);hsa-mir-29b-2 (109)	hsa-mir-29b-1 (62);hsa-mir-29b-2 (47)	1
TCGA-HV-A5A3-11A-11R-A26Y-13	CTAGCACCATTTGAAATCAGTGT	Exclusive	hsa-mir-29b-1 (21);hsa-mir-29b-2 (21)	hsa-mir-29b-1 (11);hsa-mir-29b-2 (10)	1
TCGA-HV-A5A3-11A-11R-A26Y-13	GCACCATTTGAAATCAGTGTT	Exclusive	hsa-mir-29b-1 (7);hsa-mir-29b-2 (7)	hsa-mir-29b-1 (4);hsa-mir-29b-2 (3)	1
TCGA-HV-A5A3-11A-11R-A26Y-13	TAGCACCATTTGAAATCA	Exclusive	hsa-mir-29b-1 (4);hsa-mir-29b-2 (4)	hsa-mir-29b-1 (2);hsa-mir-29b-2 (2)	1
TCGA-HV-A5A3-11A-11R-A26Y-13	TAGCACCATTTGAAATCAG	Exclusive	hsa-mir-29b-1 (68);hsa-mir-29b-2 (68)	hsa-mir-29b-1 (31);hsa-mir-29b-2 (37)	1
TCGA-HV-A5A3-11A-11R-A26Y-13	TAGCACCATTTGAAATCAGT	Exclusive	hsa-mir-29b-1 (165);hsa-mir-29b-2 (165)	hsa-mir-29b-1 (88);hsa-mir-29b-2 (77)	1
TCGA-HV-A5A3-11A-11R-A26Y-13	TAGCACCATTTGAAATCAGTG	Exclusive	hsa-mir-29b-1 (265);hsa-mir-29b-2 (265)	hsa-mir-29b-1 (121);hsa-mir-29b-2 (144)	1
TCGA-HV-A5A3-11A-11R-A26Y-13	TAGCACCATTTGAAATCAGTGT	Exclusive	hsa-mir-29b-1 (138);hsa-mir-29b-2 (138)	hsa-mir-29b-1 (71);hsa-mir-29b-2 (67)	1
TCGA-HV-A5A3-11A-11R-A26Y-13	TAGCACCATTTGAAATCAGTGTT	Exclusive	hsa-mir-29b-1 (2474);hsa-mir-29b-2 (2474)	hsa-mir-29b-1 (1204);hsa-mir-29b-2 (1270)	1
TCGA-YB-A89D-11A-11R-A36B-13	CTAGCACCATTTGAAATCAG	Exclusive	hsa-mir-29b-1 (10);hsa-mir-29b-2 (10)	hsa-mir-29b-1 (7);hsa-mir-29b-2 (3)	1
TCGA-YB-A89D-11A-11R-A36B-13	CTAGCACCATTTGAAATCAGT	Exclusive	hsa-mir-29b-1 (67);hsa-mir-29b-2 (67)	hsa-mir-29b-1 (39);hsa-mir-29b-2 (28)	1
TCGA-YB-A89D-11A-11R-A36B-13	CTAGCACCATTTGAAATCAGTG	Exclusive	hsa-mir-29b-1 (162);hsa-mir-29b-2 (162)	hsa-mir-29b-1 (83);hsa-mir-29b-2 (79)	1
TCGA-YB-A89D-11A-11R-A36B-13	CTAGCACCATTTGAAATCAGTGT	Exclusive	hsa-mir-29b-1 (19);hsa-mir-29b-2 (19)	hsa-mir-29b-1 (6);hsa-mir-29b-2 (13)	1
TCGA-YB-A89D-11A-11R-A36B-13	TAGCACCATTTGAAATCA	Exclusive	hsa-mir-29b-1 (2);hsa-mir-29b-2 (2)	hsa-mir-29b-1 (1);hsa-mir-29b-2 (1)	1
TCGA-YB-A89D-11A-11R-A36B-13	TAGCACCATTTGAAATCAG	Exclusive	hsa-mir-29b-1 (36);hsa-mir-29b-2 (36)	hsa-mir-29b-1 (19);hsa-mir-29b-2 (17)	1
TCGA-YB-A89D-11A-11R-A36B-13	TAGCACCATTTGAAATCAGT	Exclusive	hsa-mir-29b-1 (117);hsa-mir-29b-2 (117)	hsa-mir-29b-1 (61);hsa-mir-29b-2 (56)	1
TCGA-YB-A89D-11A-11R-A36B-13	TAGCACCATTTGAAATCAGTG	Exclusive	hsa-mir-29b-1 (210);hsa-mir-29b-2 (210)	hsa-mir-29b-1 (97);hsa-mir-29b-2 (113)	1
TCGA-YB-A89D-11A-11R-A36B-13	TAGCACCATTTGAAATCAGTGT	Exclusive	hsa-mir-29b-1 (111);hsa-mir-29b-2 (111)	hsa-mir-29b-1 (61);hsa-mir-29b-2 (50)	1
TCGA-YB-A89D-11A-11R-A36B-13	TAGCACCATTTGAAATCAGTGTT	Exclusive	hsa-mir-29b-1 (1551);hsa-mir-29b-2 (1551)	hsa-mir-29b-1 (764);hsa-mir-29b-2 (787)	1
TCGA-H6-8124-11A-01R-2401-13	TGTAAACATCCTACACTC	Exclusive	hsa-mir-30b (43);hsa-mir-30c-1 (43);hsa-mir-30c-2 (43)	hsa-mir-30b (43);hsa-mir-30c-1 (32);hsa-mir-30c-2 (11)	1
TCGA-H6-8124-11A-01R-2401-13	TGTAAACATCCTACACTCT	Exclusive	hsa-mir-30c-1 (30);hsa-mir-30c-2 (30)	hsa-mir-30c-1 (14);hsa-mir-30c-2 (16)	1
TCGA-H6-8124-11A-01R-2401-13	TGTAAACATCCTACACTCTC	Exclusive	hsa-mir-30c-1 (142);hsa-mir-30c-2 (142)	hsa-mir-30c-1 (70);hsa-mir-30c-2 (72)	1
TCGA-H6-8124-11A-01R-2401-13	TGTAAACATCCTACACTCTCA	Exclusive	hsa-mir-30c-1 (520);hsa-mir-30c-2 (520)	hsa-mir-30c-1 (265);hsa-mir-30c-2 (255)	1
TCGA-H6-8124-11A-01R-2401-13	TGTAAACATCCTACACTCTCAG	Exclusive	hsa-mir-30c-1 (470);hsa-mir-30c-2 (470)	hsa-mir-30c-1 (214);hsa-mir-30c-2 (256)	1
TCGA-H6-8124-11A-01R-2401-13	TGTAAACATCCTACACTCTCAGC	Exclusive	hsa-mir-30c-1 (1379);hsa-mir-30c-2 (1379)	hsa-mir-30c-1 (691);hsa-mir-30c-2 (688)	1
TCGA-H6-8124-11A-01R-2401-13	TGTAAACATCCTACACTCTCAGCT	Exclusive	hsa-mir-30c-1 (756);hsa-mir-30c-2 (756)	hsa-mir-30c-1 (383);hsa-mir-30c-2 (373)	1
TCGA-H6-A45N-11A-12R-A26Y-13	TGTAAACATCCTACACTCT	Exclusive	hsa-mir-30c-1 (23);hsa-mir-30c-2 (23)	hsa-mir-30c-1 (13);hsa-mir-30c-2 (10)	1
TCGA-H6-A45N-11A-12R-A26Y-13	TGTAAACATCCTACACTCTC	Exclusive	hsa-mir-30c-1 (11);hsa-mir-30c-2 (11)	hsa-mir-30c-1 (5);hsa-mir-30c-2 (6)	1
TCGA-H6-A45N-11A-12R-A26Y-13	TGTAAACATCCTACACTCTCA	Exclusive	hsa-mir-30c-1 (325);hsa-mir-30c-2 (325)	hsa-mir-30c-1 (158);hsa-mir-30c-2 (167)	1
TCGA-H6-A45N-11A-12R-A26Y-13	TGTAAACATCCTACACTCTCAG	Exclusive	hsa-mir-30c-1 (270);hsa-mir-30c-2 (270)	hsa-mir-30c-1 (139);hsa-mir-30c-2 (131)	1
TCGA-H6-A45N-11A-12R-A26Y-13	TGTAAACATCCTACACTCTCAGC	Exclusive	hsa-mir-30c-1 (768);hsa-mir-30c-2 (768)	hsa-mir-30c-1 (378);hsa-mir-30c-2 (390)	1
TCGA-H6-A45N-11A-12R-A26Y-13	TGTAAACATCCTACACTCTCAGCT	Exclusive	hsa-mir-30c-1 (633);hsa-mir-30c-2 (633)	hsa-mir-30c-1 (297);hsa-mir-30c-2 (336)	1
TCGA-HV-A5A3-11A-11R-A26Y-13	TGTAAACATCCTACACTCT	Exclusive	hsa-mir-30c-1 (10);hsa-mir-30c-2 (10)	hsa-mir-30c-1 (7);hsa-mir-30c-2 (3)	1
TCGA-HV-A5A3-11A-11R-A26Y-13	TGTAAACATCCTACACTCTC	Exclusive	hsa-mir-30c-1 (28);hsa-mir-30c-2 (28)	hsa-mir-30c-1 (14);hsa-mir-30c-2 (14)	1
TCGA-HV-A5A3-11A-11R-A26Y-13	TGTAAACATCCTACACTCTCA	Exclusive	hsa-mir-30c-1 (335);hsa-mir-30c-2 (335)	hsa-mir-30c-1 (161);hsa-mir-30c-2 (174)	1
TCGA-HV-A5A3-11A-11R-A26Y-13	TGTAAACATCCTACACTCTCAG	Exclusive	hsa-mir-30c-1 (363);hsa-mir-30c-2 (363)	hsa-mir-30c-1 (199);hsa-mir-30c-2 (164)	1
TCGA-HV-A5A3-11A-11R-A26Y-13	TGTAAACATCCTACACTCTCAGC	Exclusive	hsa-mir-30c-1 (1606);hsa-mir-30c-2 (1606)	hsa-mir-30c-1 (804);hsa-mir-30c-2 (802)	1
TCGA-HV-A5A3-11A-11R-A26Y-13	TGTAAACATCCTACACTCTCAGCT	Exclusive	hsa-mir-30c-1 (1298);hsa-mir-30c-2 (1298)	hsa-mir-30c-1 (648);hsa-mir-30c-2 (650)	1
TCGA-YB-A89D-11A-11R-A36B-13	TGTAAACATCCTACACTCTC	Exclusive	hsa-mir-30c-1 (11);hsa-mir-30c-2 (11)	hsa-mir-30c-1 (3);hsa-mir-30c-2 (8)	1
TCGA-YB-A89D-11A-11R-A36B-13	TGTAAACATCCTACACTCTCA	Exclusive	hsa-mir-30c-1 (226);hsa-mir-30c-2 (226)	hsa-mir-30c-1 (125);hsa-mir-30c-2 (101)	1
TCGA-YB-A89D-11A-11R-A36B-13	TGTAAACATCCTACACTCTCAG	Exclusive	hsa-mir-30c-1 (176);hsa-mir-30c-2 (176)	hsa-mir-30c-1 (92);hsa-mir-30c-2 (84)	1
TCGA-YB-A89D-11A-11R-A36B-13	TGTAAACATCCTACACTCTCAGC	Exclusive	hsa-mir-30c-1 (1510);hsa-mir-30c-2 (1510)	hsa-mir-30c-1 (769);hsa-mir-30c-2 (741)	1
TCGA-YB-A89D-11A-11R-A36B-13	TGTAAACATCCTACACTCTCAGCT	Exclusive	hsa-mir-30c-1 (978);hsa-mir-30c-2 (978)	hsa-mir-30c-1 (484);hsa-mir-30c-2 (494)	1
TCGA-H6-8124-11A-01R-2401-13	TACCCAGTCTCCGGTGCAG	Exclusive	hsa-mir-3130-1 (18);hsa-mir-3130-2 (18)	hsa-mir-3130-1 (10);hsa-mir-3130-2 (8)	1
TCGA-H6-A45N-11A-12R-A26Y-13	TACCCAGTCTCCGGTGCAG	Exclusive	hsa-mir-3130-1 (4);hsa-mir-3130-2 (4)	hsa-mir-3130-1 (1);hsa-mir-3130-2 (3)	1
TCGA-YB-A89D-11A-11R-A36B-13	TACCCAGTCTCCGGTGCAG	Exclusive	hsa-mir-3130-1 (3);hsa-mir-3130-2 (3)	hsa-mir-3130-1 (1);hsa-mir-3130-2 (2)	1
TCGA-HV-A5A3-11A-11R-A26Y-13	ACTGCCTTAGGAGAAAGTTTCT	Exclusive	hsa-mir-3199-1 (2);hsa-mir-3199-2 (2)	hsa-mir-3199-1 (1);hsa-mir-3199-2 (1)	1
TCGA-YB-A89D-11A-11R-A36B-13	ACTGCCTTAGGAGAAAGTTTCT	Exclusive	hsa-mir-3199-1 (2);hsa-mir-3199-2 (2)	hsa-mir-3199-1 (1);hsa-mir-3199-2 (1)	1
TCGA-H6-8124-11A-01R-2401-13	AAAAGCTGGGTTGAGAGGGC	Exclusive	hsa-mir-320a (9);hsa-mir-320b-1 (9);hsa-mir-320b-2 (9)	hsa-mir-320a (9);hsa-mir-320b-1 (3);hsa-mir-320b-2 (6)	1	miR_320_family
TCGA-H6-A45N-11A-12R-A26Y-13	GAAAAGCTGGGTTGAGAGGGC	Exclusive	hsa-mir-320a (4);hsa-mir-320b-1 (4);hsa-mir-320b-2 (4)	hsa-mir-320a (4);hsa-mir-320b-1 (1);hsa-mir-320b-2 (3)	1	miR_320_family
TCGA-HV-A5A3-11A-11R-A26Y-13	AAAAGCTGGGTTGAGAGGGC	Exclusive	hsa-mir-320a (3);hsa-mir-320b-1 (3);hsa-mir-320b-2 (3)	hsa-mir-320a (3);hsa-mir-320b-1 (2);hsa-mir-320b-2 (1)	1	miR_320_family
TCGA-YB-A89D-11A-11R-A36B-13	AAAAGCTGGGTTGAGAGGGC	Exclusive	hsa-mir-320a (5);hsa-mir-320b-1 (5);hsa-mir-320b-2 (5)	hsa-mir-320a (5);hsa-mir-320b-1 (2);hsa-mir-320b-2 (3)	1	miR_320_family
TCGA-H6-8124-11A-01R-2401-13	AAAAGCTGGGTTGAGAGGGCA	Exclusive	hsa-mir-320b-1 (5);hsa-mir-320b-2 (5)	hsa-mir-320b-1 (2);hsa-mir-320b-2 (3)	1	miR_320_family
TCGA-H6-8124-11A-01R-2401-13	AAAAGCTGGGTTGAGAGGGCAA	Exclusive	hsa-mir-320b-1 (2);hsa-mir-320b-2 (2)	hsa-mir-320b-1 (1);hsa-mir-320b-2 (1)	1	miR_320_family
TCGA-H6-A45N-11A-12R-A26Y-13	AAAAGCTGGGTTGAGAGGGCAA	Exclusive	hsa-mir-320b-1 (7);hsa-mir-320b-2 (7)	hsa-mir-320b-1 (2);hsa-mir-320b-2 (5)	1	miR_320_family
TCGA-YB-A89D-11A-11R-A36B-13	AAAAGCTGGGTTGAGAGGGCAA	Exclusive	hsa-mir-320b-1 (3);hsa-mir-320b-2 (3)	hsa-mir-320b-1 (2);hsa-mir-320b-2 (1)	1	miR_320_family
TCGA-H6-8124-11A-01R-2401-13	CCTCTGGGCCCTTCCTCC	Ambiguous	hsa-mir-326 (11)	hsa-mir-326 (4)	1
TCGA-H6-8124-11A-01R-2401-13	CTGGCCCTCTCTGCCCTT	Ambiguous	hsa-mir-328 (4)	hsa-mir-328 (2)	1
TCGA-H6-8124-11A-01R-2401-13	AACACACCTGGTTAACCTCTT	Exclusive	hsa-mir-329-1 (4);hsa-mir-329-2 (4)	hsa-mir-329-1 (1);hsa-mir-329-2 (3)	1
TCGA-H6-8124-11A-01R-2401-13	AACACACCTGGTTAACCTCTTT	Exclusive	hsa-mir-329-1 (9);hsa-mir-329-2 (9)	hsa-mir-329-1 (1);hsa-mir-329-2 (8)	1
TCGA-H6-8124-11A-01R-2401-13	ACACACCTGGTTAACCTCTTT	Exclusive	hsa-mir-329-1 (3);hsa-mir-329-2 (3)	hsa-mir-329-1 (2);hsa-mir-329-2 (1)	1
TCGA-HV-A5A3-11A-11R-A26Y-13	AACACACCTGGTTAACCTCTTT	Exclusive	hsa-mir-329-1 (6);hsa-mir-329-2 (6)	hsa-mir-329-1 (1);hsa-mir-329-2 (5)	1
TCGA-YB-A89D-11A-11R-A36B-13	AACACACCTGGTTAACCTCTTT	Exclusive	hsa-mir-329-1 (6);hsa-mir-329-2 (6)	hsa-mir-329-1 (2);hsa-mir-329-2 (4)	1
TCGA-H6-8124-11A-01R-2401-13	GGTTTTGTTTGGGTTTGTT	Ambiguous	hsa-mir-331 (12)	hsa-mir-331 (5)	1
TCGA-HV-A5A3-11A-11R-A26Y-13	GGTTTTGTTTGGGTTTGTT	Ambiguous	hsa-mir-331 (1)	hsa-mir-331 (1)	1
TCGA-YB-A89D-11A-11R-A36B-13	GGTTTTGTTTGGGTTTGTT	Ambiguous	hsa-mir-331 (2)	hsa-mir-331 (1)	1
TCGA-H6-8124-11A-01R-2401-13	TCCCTGTCCTCCAGGAGCTC	Ambiguous	hsa-mir-339 (51)	hsa-mir-339 (19)	1
TCGA-H6-8124-11A-01R-2401-13	TCCCTGTCCTCCAGGAGCTCA	Ambiguous	hsa-mir-339 (156)	hsa-mir-339 (49)	1
TCGA-H6-8124-11A-01R-2401-13	TCCCTGTCCTCCAGGAGCTCAC	Ambiguous	hsa-mir-339 (48)	hsa-mir-339 (13)	1
TCGA-H6-A45N-11A-12R-A26Y-13	TCCCTGTCCTCCAGGAGCTC	Ambiguous	hsa-mir-339 (6)	hsa-mir-339 (1)	1
TCGA-H6-A45N-11A-12R-A26Y-13	TCCCTGTCCTCCAGGAGCTCA	Ambiguous	hsa-mir-339 (35)	hsa-mir-339 (11)	1
TCGA-H6-A45N-11A-12R-A26Y-13	TCCCTGTCCTCCAGGAGCTCAC	Ambiguous	hsa-mir-339 (10)	hsa-mir-339 (4)	1
TCGA-HV-A5A3-11A-11R-A26Y-13	TCCCTGTCCTCCAGGAGCTC	Ambiguous	hsa-mir-339 (8)	hsa-mir-339 (4)	1
TCGA-HV-A5A3-11A-11R-A26Y-13	TCCCTGTCCTCCAGGAGCTCA	Ambiguous	hsa-mir-339 (38)	hsa-mir-339 (10)	1
TCGA-HV-A5A3-11A-11R-A26Y-13	TCCCTGTCCTCCAGGAGCTCAC	Ambiguous	hsa-mir-339 (16)	hsa-mir-339 (4)	1
TCGA-YB-A89D-11A-11R-A36B-13	TCCCTGTCCTCCAGGAGCTC	Ambiguous	hsa-mir-339 (24)	hsa-mir-339 (7)	1
TCGA-YB-A89D-11A-11R-A36B-13	TCCCTGTCCTCCAGGAGCTCA	Ambiguous	hsa-mir-339 (92)	hsa-mir-339 (31)	1
TCGA-YB-A89D-11A-11R-A36B-13	TCCCTGTCCTCCAGGAGCTCAC	Ambiguous	hsa-mir-339 (29)	hsa-mir-339 (8)	1
TCGA-H6-8124-11A-01R-2401-13	TGTTGTACTTTTTTTTTTG	Ambiguous	hsa-mir-3613 (5)	hsa-mir-3613 (3)	1
TCGA-H6-A45N-11A-12R-A26Y-13	TGTTGTACTTTTTTTTTTG	Ambiguous	hsa-mir-3613 (18)	hsa-mir-3613 (13)	1
TCGA-HV-A5A3-11A-11R-A26Y-13	TGTTGTACTTTTTTTTTTG	Ambiguous	hsa-mir-3613 (4)	hsa-mir-3613 (1)	1
TCGA-YB-A89D-11A-11R-A36B-13	TGTTGTACTTTTTTTTTTG	Ambiguous	hsa-mir-3613 (1)	hsa-mir-3613 (1)	1
TCGA-H6-8124-11A-01R-2401-13	TTTGCATGACCCTGGGAGTAGG	Ambiguous	hsa-mir-3680-1 (2);hsa-mir-3680-2 (2)	hsa-mir-3680-1 (1);hsa-mir-3680-2 (1)	1
TCGA-H6-A45N-11A-12R-A26Y-13	CTTATCAGATTGTATTGT	Ambiguous	hsa-mir-374a (2)	hsa-mir-374a (1)	1
TCGA-H6-8124-11A-01R-2401-13	AATCATAGAGGAAAATCCACGT	Exclusive	hsa-mir-376a-1 (3);hsa-mir-376a-2 (3)	hsa-mir-376a-1 (2);hsa-mir-376a-2 (1)	1
TCGA-H6-8124-11A-01R-2401-13	ATCATAGAGGAAAATCCACGT	Exclusive	hsa-mir-376a-1 (12);hsa-mir-376a-2 (12)	hsa-mir-376a-1 (5);hsa-mir-376a-2 (7)	1
TCGA-H6-A45N-11A-12R-A26Y-13	ATCATAGAGGAAAATCCACGT	Exclusive	hsa-mir-376a-1 (2);hsa-mir-376a-2 (2)	hsa-mir-376a-1 (1);hsa-mir-376a-2 (1)	1
TCGA-H6-A45N-11A-12R-A26Y-13	ATCATAGAGGAAAATCCACGTT	Exclusive	hsa-mir-376a-1 (2);hsa-mir-376a-2 (2)	hsa-mir-376a-1 (1);hsa-mir-376a-2 (1)	1
TCGA-HV-A5A3-11A-11R-A26Y-13	ATCATAGAGGAAAATCCACGT	Exclusive	hsa-mir-376a-1 (4);hsa-mir-376a-2 (4)	hsa-mir-376a-1 (2);hsa-mir-376a-2 (2)	1
TCGA-YB-A89D-11A-11R-A36B-13	ATCATAGAGGAAAATCCACGT	Exclusive	hsa-mir-376a-1 (4);hsa-mir-376a-2 (4)	hsa-mir-376a-1 (3);hsa-mir-376a-2 (1)	1
TCGA-H6-8124-11A-01R-2401-13	ACTGGACTTGGAGTCAGAAGG	Ambiguous	hsa-mir-378a (884)	hsa-mir-378a (428)	1
TCGA-H6-8124-11A-01R-2401-13	CTGGACTTGGAGTCAGAAGG	Ambiguous	hsa-mir-378a (144)	hsa-mir-378a (55)	1
TCGA-H6-8124-11A-01R-2401-13	CTGGACTTGGAGTCAGAAGGC	Ambiguous	hsa-mir-378a (487)	hsa-mir-378a (152)	1
TCGA-H6-8124-11A-01R-2401-13	GGACTTGGAGTCAGAAGGC	Ambiguous	hsa-mir-378a (2)	hsa-mir-378a (1)	1
TCGA-H6-A45N-11A-12R-A26Y-13	ACTGGACTTGGAGTCAGAAGG	Ambiguous	hsa-mir-378a (126)	hsa-mir-378a (65)	1
TCGA-H6-A45N-11A-12R-A26Y-13	CTGGACTTGGAGTCAGAAGG	Ambiguous	hsa-mir-378a (16)	hsa-mir-378a (3)	1
TCGA-H6-A45N-11A-12R-A26Y-13	CTGGACTTGGAGTCAGAAGGC	Ambiguous	hsa-mir-378a (71)	hsa-mir-378a (33)	1
TCGA-HV-A5A3-11A-11R-A26Y-13	ACTGGACTTGGAGTCAGAAGG	Ambiguous	hsa-mir-378a (394)	hsa-mir-378a (195)	1
TCGA-HV-A5A3-11A-11R-A26Y-13	CTGGACTTGGAGTCAGAAGG	Ambiguous	hsa-mir-378a (29)	hsa-mir-378a (11)	1
TCGA-HV-A5A3-11A-11R-A26Y-13	CTGGACTTGGAGTCAGAAGGC	Ambiguous	hsa-mir-378a (156)	hsa-mir-378a (46)	1
TCGA-YB-A89D-11A-11R-A36B-13	ACTGGACTTGGAGTCAGAAGG	Ambiguous	hsa-mir-378a (1699)	hsa-mir-378a (883)	1
TCGA-YB-A89D-11A-11R-A36B-13	CTGGACTTGGAGTCAGAAGG	Ambiguous	hsa-mir-378a (81)	hsa-mir-378a (28)	1
TCGA-YB-A89D-11A-11R-A36B-13	CTGGACTTGGAGTCAGAAGGC	Ambiguous	hsa-mir-378a (577)	hsa-mir-378a (175)	1
TCGA-YB-A89D-11A-11R-A36B-13	GGACTTGGAGTCAGAAGGC	Ambiguous	hsa-mir-378a (1)	hsa-mir-378a (1)	1
TCGA-H6-8124-11A-01R-2401-13	ACTGGACTTGGAGTCAGAAGA	Ambiguous	hsa-mir-378c (56)	hsa-mir-378c (28)	1
TCGA-H6-A45N-11A-12R-A26Y-13	ACTGGACTTGGAGTCAGAAGA	Ambiguous	hsa-mir-378c (8)	hsa-mir-378c (6)	1
TCGA-HV-A5A3-11A-11R-A26Y-13	ACTGGACTTGGAGTCAGAAGA	Ambiguous	hsa-mir-378c (27)	hsa-mir-378c (10)	1
TCGA-HV-A5A3-11A-11R-A26Y-13	CTGGACTTGGAGTCAGAAGA	Ambiguous	hsa-mir-378c (2)	hsa-mir-378c (1)	1
TCGA-YB-A89D-11A-11R-A36B-13	ACTGGACTTGGAGTCAGAAGA	Ambiguous	hsa-mir-378c (137)	hsa-mir-378c (63)	1
TCGA-YB-A89D-11A-11R-A36B-13	CTGGACTTGGAGTCAGAAGA	Ambiguous	hsa-mir-378c (8)	hsa-mir-378c (2)	1
TCGA-HV-A5A3-11A-11R-A26Y-13	ACTGGACTTGGAGTCAGAAA	Ambiguous	hsa-mir-378d-1 (5);hsa-mir-378d-2 (5)	hsa-mir-378d-1 (2);hsa-mir-378d-2 (3)	1
TCGA-YB-A89D-11A-11R-A36B-13	ACTGGACTTGGAGTCAGAAAA	Ambiguous	hsa-mir-378d-2 (2)	hsa-mir-378d-2 (1)	1
TCGA-H6-8124-11A-01R-2401-13	TTGGGACTGATCTTGATGTCT	Exclusive	hsa-mir-3913-1 (2);hsa-mir-3913-2 (2)	hsa-mir-3913-1 (1);hsa-mir-3913-2 (1)	1
TCGA-H6-8124-11A-01R-2401-13	TTGGGACTGATCTTGATGTCTG	Exclusive	hsa-mir-3913-1 (6);hsa-mir-3913-2 (6)	hsa-mir-3913-1 (3);hsa-mir-3913-2 (3)	1
TCGA-HV-A5A3-11A-11R-A26Y-13	TTGGGACTGATCTTGATGTCTG	Exclusive	hsa-mir-3913-1 (4);hsa-mir-3913-2 (4)	hsa-mir-3913-1 (2);hsa-mir-3913-2 (2)	1
TCGA-YB-A89D-11A-11R-A36B-13	AACTGAAATATTTGGGACTGA	Exclusive	hsa-mir-3913-1 (2);hsa-mir-3913-2 (2)	hsa-mir-3913-1 (1);hsa-mir-3913-2 (1)	1
TCGA-YB-A89D-11A-11R-A36B-13	TTGGGACTGATCTTGATGTCTG	Exclusive	hsa-mir-3913-1 (2);hsa-mir-3913-2 (2)	hsa-mir-3913-1 (1);hsa-mir-3913-2 (1)	1
TCGA-HV-A5A3-11A-11R-A26Y-13	CTCTGCCTGCTTTTTGGCCAGC	Exclusive	hsa-mir-3926-1 (2);hsa-mir-3926-2 (2)	hsa-mir-3926-1 (1);hsa-mir-3926-2 (1)	1
TCGA-H6-A45N-11A-12R-A26Y-13	TCAGGTGTGGAAACTGAGG	Ambiguous	hsa-mir-3934 (1)	hsa-mir-3934 (1)	1
TCGA-H6-8124-11A-01R-2401-13	TGAGGGGCAGAGAGCGAG	Ambiguous	hsa-mir-423 (2)	hsa-mir-423 (1)	1
TCGA-H6-A45N-11A-12R-A26Y-13	TGAGGGGCAGAGAGCGAG	Ambiguous	hsa-mir-423 (1)	hsa-mir-423 (1)	1
TCGA-HV-A5A3-11A-11R-A26Y-13	TGAGGGGCAGAGAGCGAG	Ambiguous	hsa-mir-423 (2)	hsa-mir-423 (1)	1
TCGA-HV-A5A3-11A-11R-A26Y-13	GAACTCGAGTTGGAAGAGG	Ambiguous	hsa-mir-4444-1 (2);hsa-mir-4444-2 (2)	hsa-mir-4444-1 (1);hsa-mir-4444-2 (1)	1
TCGA-H6-8124-11A-01R-2401-13	TTTTGCGATGTGTTCCTAA	Exclusive	hsa-mir-450a-1 (4);hsa-mir-450a-2 (4)	hsa-mir-450a-1 (1);hsa-mir-450a-2 (3)	1
TCGA-H6-8124-11A-01R-2401-13	TTTTGCGATGTGTTCCTAAT	Exclusive	hsa-mir-450a-1 (48);hsa-mir-450a-2 (48)	hsa-mir-450a-1 (20);hsa-mir-450a-2 (28)	1
TCGA-H6-8124-11A-01R-2401-13	TTTTGCGATGTGTTCCTAATA	Exclusive	hsa-mir-450a-1 (36);hsa-mir-450a-2 (36)	hsa-mir-450a-1 (11);hsa-mir-450a-2 (25)	1
TCGA-H6-8124-11A-01R-2401-13	TTTTGCGATGTGTTCCTAATAT	Exclusive	hsa-mir-450a-1 (77);hsa-mir-450a-2 (77)	hsa-mir-450a-1 (44);hsa-mir-450a-2 (33)	1
TCGA-H6-A45N-11A-12R-A26Y-13	TTTTGCGATGTGTTCCTAAT	Exclusive	hsa-mir-450a-1 (17);hsa-mir-450a-2 (17)	hsa-mir-450a-1 (9);hsa-mir-450a-2 (8)	1
TCGA-H6-A45N-11A-12R-A26Y-13	TTTTGCGATGTGTTCCTAATA	Exclusive	hsa-mir-450a-1 (26);hsa-mir-450a-2 (26)	hsa-mir-450a-1 (14);hsa-mir-450a-2 (12)	1
TCGA-H6-A45N-11A-12R-A26Y-13	TTTTGCGATGTGTTCCTAATAT	Exclusive	hsa-mir-450a-1 (21);hsa-mir-450a-2 (21)	hsa-mir-450a-1 (10);hsa-mir-450a-2 (11)	1
TCGA-HV-A5A3-11A-11R-A26Y-13	TTTTGCGATGTGTTCCTAAT	Exclusive	hsa-mir-450a-1 (20);hsa-mir-450a-2 (20)	hsa-mir-450a-1 (10);hsa-mir-450a-2 (10)	1
TCGA-HV-A5A3-11A-11R-A26Y-13	TTTTGCGATGTGTTCCTAATA	Exclusive	hsa-mir-450a-1 (11);hsa-mir-450a-2 (11)	hsa-mir-450a-1 (5);hsa-mir-450a-2 (6)	1
TCGA-HV-A5A3-11A-11R-A26Y-13	TTTTGCGATGTGTTCCTAATAT	Exclusive	hsa-mir-450a-1 (50);hsa-mir-450a-2 (50)	hsa-mir-450a-1 (21);hsa-mir-450a-2 (29)	1
TCGA-YB-A89D-11A-11R-A36B-13	TTTTGCGATGTGTTCCTAAT	Exclusive	hsa-mir-450a-1 (21);hsa-mir-450a-2 (21)	hsa-mir-450a-1 (14);hsa-mir-450a-2 (7)	1
TCGA-YB-A89D-11A-11R-A36B-13	TTTTGCGATGTGTTCCTAATA	Exclusive	hsa-mir-450a-1 (24);hsa-mir-450a-2 (24)	hsa-mir-450a-1 (12);hsa-mir-450a-2 (12)	1
TCGA-YB-A89D-11A-11R-A36B-13	TTTTGCGATGTGTTCCTAATAT	Exclusive	hsa-mir-450a-1 (45);hsa-mir-450a-2 (45)	hsa-mir-450a-1 (20);hsa-mir-450a-2 (25)	1
TCGA-H6-8124-11A-01R-2401-13	TCCTGTACTGAGCTGCCCCG	Exclusive	hsa-mir-486-1 (14);hsa-mir-486-2 (14)	hsa-mir-486-1 (11);hsa-mir-486-2 (3)	1
TCGA-H6-8124-11A-01R-2401-13	TCCTGTACTGAGCTGCCCCGA	Exclusive	hsa-mir-486-1 (81);hsa-mir-486-2 (81)	hsa-mir-486-1 (33);hsa-mir-486-2 (48)	1
TCGA-H6-8124-11A-01R-2401-13	TCCTGTACTGAGCTGCCCCGAG	Exclusive	hsa-mir-486-1 (107);hsa-mir-486-2 (107)	hsa-mir-486-1 (49);hsa-mir-486-2 (58)	1
TCGA-H6-A45N-11A-12R-A26Y-13	ATCCTGTACTGAGCTGCCCCGA	Exclusive	hsa-mir-486-1 (5);hsa-mir-486-2 (5)	hsa-mir-486-1 (2);hsa-mir-486-2 (3)	1
TCGA-H6-A45N-11A-12R-A26Y-13	CGGGGCAGCTCAGTACAGGAT	Exclusive	hsa-mir-486-1 (5);hsa-mir-486-2 (5)	hsa-mir-486-1 (2);hsa-mir-486-2 (3)	1
TCGA-H6-A45N-11A-12R-A26Y-13	CTGTACTGAGCTGCCCCGAG	Exclusive	hsa-mir-486-1 (2);hsa-mir-486-2 (2)	hsa-mir-486-1 (1);hsa-mir-486-2 (1)	1
TCGA-H6-A45N-11A-12R-A26Y-13	TCCTGTACTGAGCTGCCCCG	Exclusive	hsa-mir-486-1 (88);hsa-mir-486-2 (88)	hsa-mir-486-1 (37);hsa-mir-486-2 (51)	1
TCGA-H6-A45N-11A-12R-A26Y-13	TCCTGTACTGAGCTGCCCCGA	Exclusive	hsa-mir-486-1 (1133);hsa-mir-486-2 (1133)	hsa-mir-486-1 (593);hsa-mir-486-2 (540)	1
TCGA-H6-A45N-11A-12R-A26Y-13	TCCTGTACTGAGCTGCCCCGAG	Exclusive	hsa-mir-486-1 (1913);hsa-mir-486-2 (1913)	hsa-mir-486-1 (949);hsa-mir-486-2 (964)	1
TCGA-HV-A5A3-11A-11R-A26Y-13	TCCTGTACTGAGCTGCCCCGA	Exclusive	hsa-mir-486-1 (40);hsa-mir-486-2 (40)	hsa-mir-486-1 (17);hsa-mir-486-2 (23)	1
TCGA-HV-A5A3-11A-11R-A26Y-13	TCCTGTACTGAGCTGCCCCGAG	Exclusive	hsa-mir-486-1 (60);hsa-mir-486-2 (60)	hsa-mir-486-1 (28);hsa-mir-486-2 (32)	1
TCGA-YB-A89D-11A-11R-A36B-13	ATCCTGTACTGAGCTGCCCCGA	Exclusive	hsa-mir-486-1 (3);hsa-mir-486-2 (3)	hsa-mir-486-1 (2);hsa-mir-486-2 (1)	1
TCGA-YB-A89D-11A-11R-A36B-13	TCCTGTACTGAGCTGCCCCG	Exclusive	hsa-mir-486-1 (29);hsa-mir-486-2 (29)	hsa-mir-486-1 (15);hsa-mir-486-2 (14)	1
TCGA-YB-A89D-11A-11R-A36B-13	TCCTGTACTGAGCTGCCCCGA	Exclusive	hsa-mir-486-1 (596);hsa-mir-486-2 (596)	hsa-mir-486-1 (300);hsa-mir-486-2 (296)	1
TCGA-YB-A89D-11A-11R-A36B-13	TCCTGTACTGAGCTGCCCCGAG	Exclusive	hsa-mir-486-1 (1259);hsa-mir-486-2 (1259)	hsa-mir-486-1 (599);hsa-mir-486-2 (660)	1
TCGA-H6-8124-11A-01R-2401-13	TGAAGGTCTACTGTGTGC	Ambiguous	hsa-mir-493 (2)	hsa-mir-493 (1)	1
TCGA-H6-8124-11A-01R-2401-13	TGAAGGTCTACTGTGTGCC	Ambiguous	hsa-mir-493 (4)	hsa-mir-493 (2)	1
TCGA-YB-A89D-11A-11R-A36B-13	TGATTGGTACGTCTGTGGGTAG	Exclusive	hsa-mir-509-1 (6);hsa-mir-509-2 (6);hsa-mir-509-3 (6)	hsa-mir-509-1 (2);hsa-mir-509-2 (1);hsa-mir-509-3 (3)	1
TCGA-H6-8124-11A-01R-2401-13	AAGTGCTGTCATAGCTGAGG	Exclusive	hsa-mir-512-1 (2);hsa-mir-512-2 (2)	hsa-mir-512-1 (1);hsa-mir-512-2 (1)	1
TCGA-YB-A89D-11A-11R-A36B-13	ATTGACACTTCTGTGAGTAGA	Exclusive	hsa-mir-514a-1 (6);hsa-mir-514a-2 (6);hsa-mir-514a-3 (6)	hsa-mir-514a-1 (2);hsa-mir-514a-2 (2);hsa-mir-514a-3 (2)	1
TCGA-H6-8124-11A-01R-2401-13	ATTCTGCATTTTTAGCAAGT	Ambiguous	hsa-mir-544a (2)	hsa-mir-544a (1)	1
TCGA-H6-8124-11A-01R-2401-13	ATTCTGCATTTTTAGCAAGTT	Ambiguous	hsa-mir-544a (2)	hsa-mir-544a (1)	1
TCGA-H6-A45N-11A-12R-A26Y-13	ATTCTGCATTTTTAGCAAGTTC	Ambiguous	hsa-mir-544a (2)	hsa-mir-544a (2)	1
TCGA-HV-A5A3-11A-11R-A26Y-13	ATTCTGCATTTTTAGCAAGT	Ambiguous	hsa-mir-544a (1)	hsa-mir-544a (1)	1
TCGA-HV-A5A3-11A-11R-A26Y-13	ATTCTGCATTTTTAGCAAGTTC	Ambiguous	hsa-mir-544a (1)	hsa-mir-544a (1)	1
TCGA-H6-A45N-11A-12R-A26Y-13	TCAGCAAACATTTATTGTGTGC	Ambiguous	hsa-mir-545 (1)	hsa-mir-545 (1)	1
TCGA-H6-8124-11A-01R-2401-13	CCAAAACTGCAGTTACTTTTGC	Ambiguous	hsa-mir-548o (3);hsa-mir-548o-2 (3)	hsa-mir-548o (1);hsa-mir-548o-2 (2)	1
TCGA-HV-A5A3-11A-11R-A26Y-13	CCAAAACTGCAGTTACTTTTG	Ambiguous	hsa-mir-548o (3);hsa-mir-548o-2 (3)	hsa-mir-548o (1);hsa-mir-548o-2 (1)	1
TCGA-H6-8124-11A-01R-2401-13	AGGCTGGTGCAAAAGTAATGGC	Ambiguous	hsa-mir-548q (1)	hsa-mir-548q (1)	1
TCGA-H6-A45N-11A-12R-A26Y-13	AGGCTGGTGCAAAAGTAATGG	Ambiguous	hsa-mir-548q (1)	hsa-mir-548q (1)	1
TCGA-YB-A89D-11A-11R-A36B-13	GCTGGTGCAAAAGTAATGGCG	Ambiguous	hsa-mir-548q (2)	hsa-mir-548q (1)	1
TCGA-H6-8124-11A-01R-2401-13	AGTGCCTGAGGGAGTAAGAGC	Exclusive	hsa-mir-550a-1 (5);hsa-mir-550a-2 (5)	hsa-mir-550a-1 (3);hsa-mir-550a-2 (2)	1
TCGA-HV-A5A3-11A-11R-A26Y-13	AGTGCCTGAGGGAGTAAGAGC	Exclusive	hsa-mir-550a-1 (3);hsa-mir-550a-2 (3)	hsa-mir-550a-1 (2);hsa-mir-550a-2 (1)	1
TCGA-YB-A89D-11A-11R-A36B-13	TGTCTTACTCCCTCAGGCACA	Exclusive	hsa-mir-550a-1 (3);hsa-mir-550a-2 (3);hsa-mir-550a-3 (3)	hsa-mir-550a-1 (1);hsa-mir-550a-2 (1);hsa-mir-550a-3 (1)	1
TCGA-H6-A45N-11A-12R-A26Y-13	GAACTCTAGCCTGAGCAACAGA	Ambiguous	hsa-mir-5684 (1)	hsa-mir-5684 (1)	1
TCGA-H6-A45N-11A-12R-A26Y-13	CTCAAAACCCTTCAGTGACTT	Ambiguous	hsa-mir-616 (1)	hsa-mir-616 (1)	1
TCGA-YB-A89D-11A-11R-A36B-13	CTCAAAACCCTTCAGTGACTT	Ambiguous	hsa-mir-616 (1)	hsa-mir-616 (1)	1
TCGA-H6-8124-11A-01R-2401-13	CCTCACCACCCCTTCTGCCTGC	Exclusive	hsa-mir-6511b-1 (3);hsa-mir-6511b-2 (3)	hsa-mir-6511b-1 (1);hsa-mir-6511b-2 (2)	1
TCGA-H6-8124-11A-01R-2401-13	CCTCACCACCCCTTCTGCCTGCAG	Exclusive	hsa-mir-6511b-1 (2);hsa-mir-6511b-2 (2)	hsa-mir-6511b-1 (1);hsa-mir-6511b-2 (1)	1
TCGA-HV-A5A3-11A-11R-A26Y-13	CCTCACCACCCCTTCTGCCTGC	Exclusive	hsa-mir-6511b-1 (2);hsa-mir-6511b-2 (2)	hsa-mir-6511b-1 (1);hsa-mir-6511b-2 (1)	1
TCGA-HV-A5A3-11A-11R-A26Y-13	CCTCACCACCCCTTCTGCCTGCA	Exclusive	hsa-mir-6511b-1 (2);hsa-mir-6511b-2 (2)	hsa-mir-6511b-1 (1);hsa-mir-6511b-2 (1)	1
TCGA-YB-A89D-11A-11R-A36B-13	CCTCACCACCCCTTCTGCCTGC	Exclusive	hsa-mir-6511b-1 (2);hsa-mir-6511b-2 (2)	hsa-mir-6511b-1 (1);hsa-mir-6511b-2 (1)	1
TCGA-H6-8124-11A-01R-2401-13	TGGAAGACTAGTGATTTTGTT	Exclusive	hsa-mir-7-1 (4);hsa-mir-7-2 (4);hsa-mir-7-3 (4)	hsa-mir-7-1 (1);hsa-mir-7-2 (1);hsa-mir-7-3 (2)	1
TCGA-H6-8124-11A-01R-2401-13	TGGAAGACTAGTGATTTTGTTG	Exclusive	hsa-mir-7-1 (10);hsa-mir-7-2 (10);hsa-mir-7-3 (10)	hsa-mir-7-1 (3);hsa-mir-7-2 (5);hsa-mir-7-3 (2)	1
TCGA-YB-A89D-11A-11R-A36B-13	TGGAAGACTAGTGATTTTGTTGT	Exclusive	hsa-mir-7-1 (27);hsa-mir-7-2 (27);hsa-mir-7-3 (27)	hsa-mir-7-1 (8);hsa-mir-7-2 (13);hsa-mir-7-3 (6)	1
TCGA-YB-A89D-11A-11R-A36B-13	TGGAAGACTAGTGATTTTGTTGTT	Exclusive	hsa-mir-7-1 (7);hsa-mir-7-2 (7);hsa-mir-7-3 (7)	hsa-mir-7-1 (4);hsa-mir-7-2 (1);hsa-mir-7-3 (2)	1
TCGA-H6-8124-11A-01R-2401-13	GGAGCTTACAATCTAGCTGG	Ambiguous	hsa-mir-708 (4)	hsa-mir-708 (1)	1
TCGA-H6-8124-11A-01R-2401-13	CTTTGGTTATCTAGCTGTATGA	Exclusive	hsa-mir-9-1 (16);hsa-mir-9-2 (16);hsa-mir-9-3 (16)	hsa-mir-9-1 (5);hsa-mir-9-2 (5);hsa-mir-9-3 (6)	1
TCGA-H6-8124-11A-01R-2401-13	TCTTTGGTTATCTAGCTGTAT	Exclusive	hsa-mir-9-1 (46);hsa-mir-9-2 (46);hsa-mir-9-3 (46)	hsa-mir-9-1 (13);hsa-mir-9-2 (19);hsa-mir-9-3 (14)	1
[truncated: 42 more rows]

## Sheet: Supp. Table 4 - SeqBuster|TCGA
Supp. Table S4: Differences between reported precursors for wildtype isomiRs when comparing isoMiRmap with the SeqBuster pipeline
Primary Data from TCGA (Pancreatic Normals) were used for this table.
Samples	Sequence	Exclusivity	PrecursorID_IsoMiRmap	PrecursorID_seqbuster	fractionPrecursorsAgree_PerSequence	cluster_OR_family
TCGA-H6-8124-11A-01R-2401-13	GTAGTAGGTTGTATAGTT	Exclusive	hsa-let-7a-1 (27);hsa-let-7a-2 (27);hsa-let-7a-3 (27)	None	0	let7_family
TCGA-H6-8124-11A-01R-2401-13	GTAGTAGGTTGTATAGTTT	Exclusive	hsa-let-7a-1 (1);hsa-let-7a-2 (1);hsa-let-7a-3 (1)	None	0	let7_family
TCGA-H6-8124-11A-01R-2401-13	TGAGGTAGTAGGTTGTAT	Exclusive	hsa-let-7a-1 (1166);hsa-let-7a-2 (1166);hsa-let-7a-3 (1166);hsa-let-7c (1166)	None	0	let7_family
TCGA-H6-8124-11A-01R-2401-13	TGAGGTAGTAGGTTGTATAGTTTT	Exclusive	hsa-let-7a-1 (14)	None	0	let7_family
TCGA-H6-A45N-11A-12R-A26Y-13	GATAACTATACAATCTACTGT	Exclusive	hsa-let-7a-1 (1);hsa-let-7a-3 (1)	None	0	let7_family
TCGA-H6-A45N-11A-12R-A26Y-13	GTAGTAGGTTGTATAGTT	Exclusive	hsa-let-7a-1 (1);hsa-let-7a-2 (1);hsa-let-7a-3 (1)	None	0	let7_family
TCGA-H6-A45N-11A-12R-A26Y-13	GTAGTAGGTTGTATAGTTT	Exclusive	hsa-let-7a-1 (2);hsa-let-7a-2 (2);hsa-let-7a-3 (2)	None	0	let7_family
TCGA-H6-A45N-11A-12R-A26Y-13	TGAGGTAGTAGGTTGTAT	Exclusive	hsa-let-7a-1 (54);hsa-let-7a-2 (54);hsa-let-7a-3 (54);hsa-let-7c (54)	None	0	let7_family
TCGA-H6-A45N-11A-12R-A26Y-13	TGAGGTAGTAGGTTGTATAGTTTT	Exclusive	hsa-let-7a-1 (2)	None	0	let7_family
TCGA-H6-A45N-11A-12R-A26Y-13	TTAGGGTCACACCCACCACTG	Exclusive	hsa-let-7a-1 (1)	None	0	let7_family
TCGA-H6-A45N-11A-12R-A26Y-13	TTAGGGTCACACCCACCACTGGGA	Exclusive	hsa-let-7a-1 (1)	None	0	let7_family
TCGA-HV-A5A3-11A-11R-A26Y-13	GATAACTATACAATCTACTGTC	Exclusive	hsa-let-7a-1 (1);hsa-let-7a-3 (1)	None	0	let7_family
TCGA-HV-A5A3-11A-11R-A26Y-13	GTAGTAGGTTGTATAGTT	Exclusive	hsa-let-7a-1 (11);hsa-let-7a-2 (11);hsa-let-7a-3 (11)	None	0	let7_family
TCGA-HV-A5A3-11A-11R-A26Y-13	GTAGTAGGTTGTATAGTTT	Exclusive	hsa-let-7a-1 (1);hsa-let-7a-2 (1);hsa-let-7a-3 (1)	None	0	let7_family
TCGA-HV-A5A3-11A-11R-A26Y-13	TGAGGTAGTAGGTTGTAT	Exclusive	hsa-let-7a-1 (149);hsa-let-7a-2 (149);hsa-let-7a-3 (149);hsa-let-7c (149)	None	0	let7_family
TCGA-HV-A5A3-11A-11R-A26Y-13	TGAGGTAGTAGGTTGTATAGTTTT	Exclusive	hsa-let-7a-1 (28)	None	0	let7_family
TCGA-HV-A5A3-11A-11R-A26Y-13	TTAGGGTCACACCCACCACTGGGA	Exclusive	hsa-let-7a-1 (1)	None	0	let7_family
TCGA-YB-A89D-11A-11R-A36B-13	GTAGTAGGTTGTATAGTT	Exclusive	hsa-let-7a-1 (3);hsa-let-7a-2 (3);hsa-let-7a-3 (3)	None	0	let7_family
TCGA-YB-A89D-11A-11R-A36B-13	GTAGTAGGTTGTATAGTTT	Exclusive	hsa-let-7a-1 (1);hsa-let-7a-2 (1);hsa-let-7a-3 (1)	None	0	let7_family
TCGA-YB-A89D-11A-11R-A36B-13	TAGTAGGTTGTATAGTTT	Exclusive	hsa-let-7a-1 (1);hsa-let-7a-2 (1);hsa-let-7a-3 (1)	None	0	let7_family
TCGA-YB-A89D-11A-11R-A36B-13	TAGTAGGTTGTATAGTTTTAG	Exclusive	hsa-let-7a-1 (1)	None	0	let7_family
TCGA-YB-A89D-11A-11R-A36B-13	TGAGGTAGTAGGTTGTAT	Exclusive	hsa-let-7a-1 (236);hsa-let-7a-2 (236);hsa-let-7a-3 (236);hsa-let-7c (236)	None	0	let7_family
TCGA-YB-A89D-11A-11R-A36B-13	TGAGGTAGTAGGTTGTATAGTTTT	Exclusive	hsa-let-7a-1 (29)	None	0	let7_family
TCGA-YB-A89D-11A-11R-A36B-13	TTAGGGTCACACCCACCACTGG	Exclusive	hsa-let-7a-1 (1)	None	0	let7_family
TCGA-YB-A89D-11A-11R-A36B-13	TTAGGGTCACACCCACCACTGGG	Exclusive	hsa-let-7a-1 (1)	None	0	let7_family
TCGA-H6-8124-11A-01R-2401-13	CTGTACAGCCTCCTAGCTTTCCT	Exclusive	hsa-let-7a-2 (2)	None	0	let7_family
TCGA-H6-8124-11A-01R-2401-13	TGAGGTAGTAGGTTGTATAGTTTA	Exclusive	hsa-let-7a-2 (3)	None	0	let7_family
TCGA-H6-8124-11A-01R-2401-13	TTGAGGTAGTAGGTTGTAT	Exclusive	hsa-let-7a-2 (1);hsa-let-7c (1)	None	0	let7_family
TCGA-H6-A45N-11A-12R-A26Y-13	TGAGGTAGTAGGTTGTATAGTTTA	Exclusive	hsa-let-7a-2 (1)	None	0	let7_family
TCGA-HV-A5A3-11A-11R-A26Y-13	TGAGGTAGTAGGTTGTATAGTTTA	Exclusive	hsa-let-7a-2 (17)	None	0	let7_family
TCGA-YB-A89D-11A-11R-A36B-13	TGAGGTAGTAGGTTGTATAGTTTA	Exclusive	hsa-let-7a-2 (23)	None	0	let7_family
TCGA-YB-A89D-11A-11R-A36B-13	TTGAGGTAGTAGGTTGTA	Ambiguous	hsa-let-7a-2 (1);hsa-let-7c (1)	None	0	let7_family
TCGA-YB-A89D-11A-11R-A36B-13	TTGAGGTAGTAGGTTGTAT	Exclusive	hsa-let-7a-2 (2);hsa-let-7c (2)	None	0	let7_family
TCGA-H6-8124-11A-01R-2401-13	GTGAGGTAGTAGGTTGTA	Exclusive	hsa-let-7a-3 (2)	None	0	let7_family
TCGA-H6-8124-11A-01R-2401-13	GTGAGGTAGTAGGTTGTAT	Exclusive	hsa-let-7a-3 (8)	None	0	let7_family
TCGA-H6-8124-11A-01R-2401-13	TAGTAGGTTGTATAGTTTG	Exclusive	hsa-let-7a-3 (1)	None	0	let7_family
TCGA-H6-A45N-11A-12R-A26Y-13	ATACAATCTACTGTCTTTCCTG	Exclusive	hsa-let-7a-3 (1)	None	0	let7_family
TCGA-H6-A45N-11A-12R-A26Y-13	ATACAATCTACTGTCTTTCCTGA	Exclusive	hsa-let-7a-3 (1)	None	0	let7_family
TCGA-H6-A45N-11A-12R-A26Y-13	GTGAGGTAGTAGGTTGTAT	Exclusive	hsa-let-7a-3 (1)	None	0	let7_family
TCGA-YB-A89D-11A-11R-A36B-13	ATACAATCTACTGTCTTTCCTG	Exclusive	hsa-let-7a-3 (1)	None	0	let7_family
TCGA-YB-A89D-11A-11R-A36B-13	TGGGGCTCTGCCCTGCTATGGGA	Exclusive	hsa-let-7a-3 (1)	None	0	let7_family
TCGA-H6-8124-11A-01R-2401-13	GATGTTGCCCCTCGGAAG	Exclusive	hsa-let-7b (1)	None	0	let7_family
TCGA-H6-8124-11A-01R-2401-13	GTAGTAGGTTGTGTGGTT	Ambiguous	hsa-let-7b (10)	None	0	let7_family
TCGA-H6-8124-11A-01R-2401-13	GTAGTAGGTTGTGTGGTTT	Exclusive	hsa-let-7b (2)	None	0	let7_family
TCGA-H6-8124-11A-01R-2401-13	TGAGGTAGTAGGTTGTGT	Exclusive	hsa-let-7b (146)	None	0	let7_family
TCGA-H6-A45N-11A-12R-A26Y-13	AGATAACTATACAACCTACTG	Exclusive	hsa-let-7b (1)	None	0	let7_family
TCGA-H6-A45N-11A-12R-A26Y-13	GTAGTAGGTTGTGTGGTTT	Exclusive	hsa-let-7b (1)	None	0	let7_family
TCGA-H6-A45N-11A-12R-A26Y-13	TAGTAGGTTGTGTGGTTT	Exclusive	hsa-let-7b (1)	None	0	let7_family
TCGA-H6-A45N-11A-12R-A26Y-13	TAGTAGGTTGTGTGGTTTCAGG	Exclusive	hsa-let-7b (1)	None	0	let7_family
TCGA-H6-A45N-11A-12R-A26Y-13	TGAGGTAGTAGGTTGTGT	Exclusive	hsa-let-7b (14)	None	0	let7_family
TCGA-HV-A5A3-11A-11R-A26Y-13	AGATAACTATACAACCTACTGCCT	Exclusive	hsa-let-7b (1)	None	0	let7_family
TCGA-HV-A5A3-11A-11R-A26Y-13	GTAGTAGGTTGTGTGGTT	Ambiguous	hsa-let-7b (1)	None	0	let7_family
TCGA-HV-A5A3-11A-11R-A26Y-13	GTAGTAGGTTGTGTGGTTT	Exclusive	hsa-let-7b (4)	None	0	let7_family
TCGA-HV-A5A3-11A-11R-A26Y-13	TAGTAGGTTGTGTGGTTT	Exclusive	hsa-let-7b (2)	None	0	let7_family
TCGA-HV-A5A3-11A-11R-A26Y-13	TGAGGTAGTAGGTTGTGT	Exclusive	hsa-let-7b (32)	None	0	let7_family
TCGA-YB-A89D-11A-11R-A36B-13	GTAGTAGGTTGTGTGGTT	Ambiguous	hsa-let-7b (1)	None	0	let7_family
TCGA-YB-A89D-11A-11R-A36B-13	TAGTAGGTTGTGTGGTTTCAGG	Exclusive	hsa-let-7b (1)	None	0	let7_family
TCGA-YB-A89D-11A-11R-A36B-13	TGAGGTAGTAGGTTGTGT	Exclusive	hsa-let-7b (33)	None	0	let7_family
TCGA-H6-8124-11A-01R-2401-13	CTGTACAACCTTCTAGCT	Exclusive	hsa-let-7c (1)	None	0	let7_family
TCGA-H6-8124-11A-01R-2401-13	GTAGTAGGTTGTATGGTT	Exclusive	hsa-let-7c (1)	None	0	let7_family
TCGA-H6-8124-11A-01R-2401-13	AGAGGTAGTAGGTTGCAT	Exclusive	hsa-let-7d (6)	None	0	let7_family
TCGA-H6-8124-11A-01R-2401-13	CTATACGACCTGCTGCCT	Exclusive	hsa-let-7d (11)	None	0	let7_family
TCGA-H6-8124-11A-01R-2401-13	GTAGTAGGTTGCATAGTT	Exclusive	hsa-let-7d (1)	None	0	let7_family
TCGA-HV-A5A3-11A-11R-A26Y-13	GTAGTAGGTTGCATAGTT	Exclusive	hsa-let-7d (1)	None	0	let7_family
TCGA-H6-8124-11A-01R-2401-13	ACTATACGGCCTCCTAGCT	Exclusive	hsa-let-7e (1)	None	0	let7_family
TCGA-H6-8124-11A-01R-2401-13	CTATACGGCCTCCTAGCT	Exclusive	hsa-let-7e (1)	None	0	let7_family
TCGA-H6-8124-11A-01R-2401-13	GAGGAGGACACCCAAGGAGATCA	Exclusive	hsa-let-7e (1)	None	0	let7_family
TCGA-H6-8124-11A-01R-2401-13	GTAGGAGGTTGTATAGTT	Exclusive	hsa-let-7e (1)	None	0	let7_family
TCGA-H6-8124-11A-01R-2401-13	TGAGGTAGGAGGTTGTAT	Exclusive	hsa-let-7e (38)	None	0	let7_family
TCGA-HV-A5A3-11A-11R-A26Y-13	TGAGGTAGGAGGTTGTAT	Exclusive	hsa-let-7e (4)	None	0	let7_family
TCGA-YB-A89D-11A-11R-A36B-13	TGAGGTAGGAGGTTGTAT	Exclusive	hsa-let-7e (20)	None	0	let7_family
TCGA-H6-8124-11A-01R-2401-13	GTAGTAGATTGTATAGTT	Exclusive	hsa-let-7f-1 (2);hsa-let-7f-2 (2)	None	0	let7_family
TCGA-H6-8124-11A-01R-2401-13	TAGTAGATTGTATAGTTGTGG	Exclusive	hsa-let-7f-1 (5)	None	0	let7_family
TCGA-H6-8124-11A-01R-2401-13	TAGTAGATTGTATAGTTGTGGG	Exclusive	hsa-let-7f-1 (2)	None	0	let7_family
TCGA-H6-8124-11A-01R-2401-13	TGAGGTAGTAGATTGTAT	Exclusive	hsa-let-7f-1 (212);hsa-let-7f-2 (212)	None	0	let7_family
TCGA-H6-8124-11A-01R-2401-13	TGAGGTAGTAGATTGTATAGTTG	Exclusive	hsa-let-7f-1 (43)	None	0	let7_family
TCGA-H6-A45N-11A-12R-A26Y-13	AGTAGATTGTATAGTTGTGG	Exclusive	hsa-let-7f-1 (1)	None	0	let7_family
TCGA-H6-A45N-11A-12R-A26Y-13	GTAGTAGATTGTATAGTT	Exclusive	hsa-let-7f-1 (1);hsa-let-7f-2 (1)	None	0	let7_family
TCGA-H6-A45N-11A-12R-A26Y-13	TAGTAGATTGTATAGTTGTGG	Exclusive	hsa-let-7f-1 (22)	None	0	let7_family
TCGA-H6-A45N-11A-12R-A26Y-13	TAGTAGATTGTATAGTTGTGGG	Exclusive	hsa-let-7f-1 (9)	None	0	let7_family
TCGA-H6-A45N-11A-12R-A26Y-13	TAGTAGATTGTATAGTTGTGGGG	Exclusive	hsa-let-7f-1 (1)	None	0	let7_family
TCGA-H6-A45N-11A-12R-A26Y-13	TAGTAGATTGTATAGTTGTGGGGT	Exclusive	hsa-let-7f-1 (1)	None	0	let7_family
TCGA-H6-A45N-11A-12R-A26Y-13	TGAGGTAGTAGATTGTAT	Exclusive	hsa-let-7f-1 (11);hsa-let-7f-2 (11)	None	0	let7_family
TCGA-H6-A45N-11A-12R-A26Y-13	TGAGGTAGTAGATTGTATAGTTG	Exclusive	hsa-let-7f-1 (23)	None	0	let7_family
TCGA-HV-A5A3-11A-11R-A26Y-13	GTAGTAGATTGTATAGTT	Exclusive	hsa-let-7f-1 (1);hsa-let-7f-2 (1)	None	0	let7_family
TCGA-HV-A5A3-11A-11R-A26Y-13	TAGTAGATTGTATAGTTGTGG	Exclusive	hsa-let-7f-1 (2)	None	0	let7_family
TCGA-HV-A5A3-11A-11R-A26Y-13	TGAGGTAGTAGATTGTAT	Exclusive	hsa-let-7f-1 (31);hsa-let-7f-2 (31)	None	0	let7_family
TCGA-HV-A5A3-11A-11R-A26Y-13	TGAGGTAGTAGATTGTATAGTTG	Exclusive	hsa-let-7f-1 (80)	None	0	let7_family
TCGA-YB-A89D-11A-11R-A36B-13	TAGATTGTATAGTTGTGGGGTAG	Exclusive	hsa-let-7f-1 (1)	None	0	let7_family
TCGA-YB-A89D-11A-11R-A36B-13	TAGTAGATTGTATAGTTGTGGG	Exclusive	hsa-let-7f-1 (1)	None	0	let7_family
TCGA-YB-A89D-11A-11R-A36B-13	TGAGGTAGTAGATTGTAT	Exclusive	hsa-let-7f-1 (57);hsa-let-7f-2 (57)	None	0	let7_family
TCGA-YB-A89D-11A-11R-A36B-13	TGAGGTAGTAGATTGTATAGTTG	Exclusive	hsa-let-7f-1 (248)	None	0	let7_family
TCGA-H6-8124-11A-01R-2401-13	ATGAGGTAGTAGATTGTAT	Exclusive	hsa-let-7f-2 (1)	None	0	let7_family
TCGA-H6-A45N-11A-12R-A26Y-13	TAGTAGATTGTATAGTTTTAGG	Exclusive	hsa-let-7f-2 (1)	None	0	let7_family
TCGA-H6-8124-11A-01R-2401-13	CTGAGGTAGTAGTTTGTAC	Exclusive	hsa-let-7g (3)	None	0	let7_family
TCGA-H6-8124-11A-01R-2401-13	CTGTACAGGCCACTGCCTTGCCA	Exclusive	hsa-let-7g (4)	None	0	let7_family
TCGA-H6-8124-11A-01R-2401-13	GTAGTAGTTTGTACAGTT	Exclusive	hsa-let-7g (3)	None	0	let7_family
TCGA-H6-8124-11A-01R-2401-13	GTAGTAGTTTGTACAGTTT	Exclusive	hsa-let-7g (1)	None	0	let7_family
TCGA-H6-8124-11A-01R-2401-13	TGAGGTAGTAGTTTGTAC	Exclusive	hsa-let-7g (35)	None	0	let7_family
TCGA-H6-A45N-11A-12R-A26Y-13	TGAGGTAGTAGTTTGTAC	Exclusive	hsa-let-7g (1)	None	0	let7_family
TCGA-HV-A5A3-11A-11R-A26Y-13	CTGTACAGGCCACTGCCTTGCCA	Exclusive	hsa-let-7g (6)	None	0	let7_family
TCGA-HV-A5A3-11A-11R-A26Y-13	GTAGTAGTTTGTACAGTT	Exclusive	hsa-let-7g (1)	None	0	let7_family
TCGA-HV-A5A3-11A-11R-A26Y-13	TGAGGTAGTAGTTTGTAC	Exclusive	hsa-let-7g (1)	None	0	let7_family
TCGA-YB-A89D-11A-11R-A36B-13	CTGAGGTAGTAGTTTGTAC	Exclusive	hsa-let-7g (1)	None	0	let7_family
TCGA-YB-A89D-11A-11R-A36B-13	GTAGTAGTTTGTACAGTTT	Exclusive	hsa-let-7g (1)	None	0	let7_family
TCGA-H6-8124-11A-01R-2401-13	CTGCGCAAGCTACTGCCT	Exclusive	hsa-let-7i (2)	None	0	let7_family
TCGA-H6-8124-11A-01R-2401-13	CTGCGCAAGCTACTGCCTTGCTA	Exclusive	hsa-let-7i (3)	None	0	let7_family
TCGA-H6-8124-11A-01R-2401-13	GTAGTAGTTTGTGCTGTT	Exclusive	hsa-let-7i (2)	None	0	let7_family
TCGA-H6-8124-11A-01R-2401-13	GTAGTAGTTTGTGCTGTTG	Exclusive	hsa-let-7i (5)	None	0	let7_family
TCGA-H6-A45N-11A-12R-A26Y-13	CTGCGCAAGCTACTGCCTTGCTAG	Exclusive	hsa-let-7i (1)	None	0	let7_family
TCGA-HV-A5A3-11A-11R-A26Y-13	CTGCGCAAGCTACTGCCTTGCTA	Exclusive	hsa-let-7i (3)	None	0	let7_family
TCGA-HV-A5A3-11A-11R-A26Y-13	CTGCGCAAGCTACTGCCTTGCTAG	Exclusive	hsa-let-7i (1)	None	0	let7_family
TCGA-HV-A5A3-11A-11R-A26Y-13	TGAGGTAGTAGTTTGTGC	Exclusive	hsa-let-7i (1)	None	0	let7_family
TCGA-YB-A89D-11A-11R-A36B-13	CTGCGCAAGCTACTGCCTTGCTA	Exclusive	hsa-let-7i (4)	None	0	let7_family
TCGA-YB-A89D-11A-11R-A36B-13	GTAGTAGTTTGTGCTGTTG	Exclusive	hsa-let-7i (1)	None	0	let7_family
TCGA-H6-8124-11A-01R-2401-13	AACCCGTAGATCCGAACT	Exclusive	hsa-mir-100 (50)	None	0
TCGA-H6-8124-11A-01R-2401-13	CGTAGATCCGAACTTGTG	Exclusive	hsa-mir-100 (2)	None	0
TCGA-HV-A5A3-11A-11R-A26Y-13	AACCCGTAGATCCGAACT	Exclusive	hsa-mir-100 (4)	None	0
TCGA-YB-A89D-11A-11R-A36B-13	AACCCGTAGATCCGAACT	Exclusive	hsa-mir-100 (8)	None	0
TCGA-H6-8124-11A-01R-2401-13	GTACAGTACTGTGATAAC	Exclusive	hsa-mir-101-1 (1);hsa-mir-101-2 (1)	None	0
TCGA-H6-8124-11A-01R-2401-13	TACAGTACTGTGATAACTGAAGG	Exclusive	hsa-mir-101-1 (2)	None	0
TCGA-H6-8124-11A-01R-2401-13	TCAGTTATCACAGTGCTG	Exclusive	hsa-mir-101-1 (2)	None	0
TCGA-H6-A45N-11A-12R-A26Y-13	GTACAGTACTGTGATAAC	Exclusive	hsa-mir-101-1 (1);hsa-mir-101-2 (1)	None	0
TCGA-H6-A45N-11A-12R-A26Y-13	TACAGTACTGTGATAACTGAAGG	Exclusive	hsa-mir-101-1 (2)	None	0
TCGA-HV-A5A3-11A-11R-A26Y-13	ATTCTAAAGGTACAGTACTGTGA	Exclusive	hsa-mir-101-1 (1)	None	0
TCGA-HV-A5A3-11A-11R-A26Y-13	GTACTGTGATAACTGAAG	Exclusive	hsa-mir-101-1 (1);hsa-mir-101-2 (1)	None	0
TCGA-HV-A5A3-11A-11R-A26Y-13	TACAGTACTGTGATAACTGAAGG	Exclusive	hsa-mir-101-1 (2)	None	0
TCGA-YB-A89D-11A-11R-A36B-13	TACAGTACTGTGATAACTGAAGG	Exclusive	hsa-mir-101-1 (5)	None	0
TCGA-H6-A45N-11A-12R-A26Y-13	TACAGTACTGTGATAACTGAAGAAT	Exclusive	hsa-mir-101-2 (1)	None	0
TCGA-HV-A5A3-11A-11R-A26Y-13	TACAGTACTGTGATAACTGAAGAAT	Exclusive	hsa-mir-101-2 (1)	None	0
TCGA-H6-8124-11A-01R-2401-13	GCCTCGGCTCCGCACCCTCGC	Exclusive	hsa-mir-10392 (1)	None	0
TCGA-H6-8124-11A-01R-2401-13	GGCGCTTCGACGGGCTGGGCT	Exclusive	hsa-mir-10392 (1)	None	0
TCGA-H6-8124-11A-01R-2401-13	GGGCGCTTCGACGGGCTGGGCT	Exclusive	hsa-mir-10392 (1)	None	0
TCGA-H6-8124-11A-01R-2401-13	TTCGACGGGCTGGGCTGTG	Exclusive	hsa-mir-10392 (1)	None	0
TCGA-H6-8124-11A-01R-2401-13	TTCGACGGGCTGGGCTGTGCG	Exclusive	hsa-mir-10392 (1)	None	0
TCGA-H6-A45N-11A-12R-A26Y-13	TTCGACGGGCTGGGCTGTG	Exclusive	hsa-mir-10392 (4)	None	0
TCGA-H6-A45N-11A-12R-A26Y-13	TTCGACGGGCTGGGCTGTGCG	Exclusive	hsa-mir-10392 (2)	None	0
TCGA-HV-A5A3-11A-11R-A26Y-13	TTCGACGGGCTGGGCTGTGCGCCTG	Exclusive	hsa-mir-10392 (1)	None	0
TCGA-YB-A89D-11A-11R-A36B-13	TCGACGGGCTGGGCTGTGCGC	Exclusive	hsa-mir-10392 (1)	None	0
TCGA-H6-8124-11A-01R-2401-13	ATCTTGGTCAGATTTGAACTCTTCA	Exclusive	hsa-mir-10393 (5)	None	0
TCGA-H6-A45N-11A-12R-A26Y-13	ATCTTGGTCAGATTTGAACTCTTC	Exclusive	hsa-mir-10393 (1)	None	0
TCGA-H6-A45N-11A-12R-A26Y-13	ATCTTGGTCAGATTTGAACTCTTCA	Exclusive	hsa-mir-10393 (21)	None	0
TCGA-HV-A5A3-11A-11R-A26Y-13	ATCTTGGTCAGATTTGAACTCTTCA	Exclusive	hsa-mir-10393 (5)	None	0
TCGA-YB-A89D-11A-11R-A36B-13	ATCTTGGTCAGATTTGAACTCTTCA	Exclusive	hsa-mir-10393 (1)	None	0
TCGA-H6-8124-11A-01R-2401-13	GGGCGCGCCGGGACTGTG	Ambiguous	hsa-mir-10394 (1)	None	0
TCGA-YB-A89D-11A-11R-A36B-13	TGGGATGTATTCGTACTGTCTGATG	Exclusive	hsa-mir-10395 (1)	None	0
TCGA-H6-8124-11A-01R-2401-13	CCGGCGGGGCTCGGAGCCG	Ambiguous	hsa-mir-10396a (1);hsa-mir-10396b (1)	None	0
TCGA-H6-8124-11A-01R-2401-13	GCCGGGCCCCGGGCCCTCGACCGG	Ambiguous	hsa-mir-10396a (1);hsa-mir-10396b (1)	None	0
TCGA-H6-8124-11A-01R-2401-13	GCTCGGAGCCGGGCTTCGGCCGG	Ambiguous	hsa-mir-10396a (1);hsa-mir-10396b (1)	None	0
TCGA-H6-8124-11A-01R-2401-13	TTCGGCCGGGCCCCGGGCC	Ambiguous	hsa-mir-10396a (1);hsa-mir-10396b (1)	None	0
TCGA-HV-A5A3-11A-11R-A26Y-13	GCCGGGCCCCGGGCCCTCGACCGG	Ambiguous	hsa-mir-10396a (1);hsa-mir-10396b (1)	None	0
TCGA-H6-8124-11A-01R-2401-13	CCCTCGACCGGACCGGTGC	Ambiguous	hsa-mir-10396b (1)	None	0
TCGA-HV-A5A3-11A-11R-A26Y-13	GCCGGGCCCCGGGCCCTCGACCGGA	Ambiguous	hsa-mir-10396b (1)	None	0
TCGA-HV-A5A3-11A-11R-A26Y-13	GGGCCCCGGGCCCTCGACCGGACC	Ambiguous	hsa-mir-10396b (10)	None	0
TCGA-HV-A5A3-11A-11R-A26Y-13	GGGCCCCGGGCCCTCGACCGGACCG	Ambiguous	hsa-mir-10396b (1)	None	0
TCGA-H6-8124-11A-01R-2401-13	TTCCTTGACCTGATGCTGTAG	Exclusive	hsa-mir-10397 (6)	None	0
TCGA-H6-8124-11A-01R-2401-13	TTTCCTTGACCTGATGCTGTAG	Exclusive	hsa-mir-10397 (2)	None	0
TCGA-H6-8124-11A-01R-2401-13	TTTTCCTTGACCTGATGCTGTAG	Exclusive	hsa-mir-10397 (1)	None	0
TCGA-H6-A45N-11A-12R-A26Y-13	TTCCTTGACCTGATGCTGTA	Exclusive	hsa-mir-10397 (1)	None	0
TCGA-H6-A45N-11A-12R-A26Y-13	TTCCTTGACCTGATGCTGTAG	Exclusive	hsa-mir-10397 (6)	None	0
TCGA-H6-A45N-11A-12R-A26Y-13	TTCCTTGACCTGATGCTGTAGG	Exclusive	hsa-mir-10397 (1)	None	0
TCGA-H6-A45N-11A-12R-A26Y-13	TTTCCTTGACCTGATGCTGTAG	Exclusive	hsa-mir-10397 (2)	None	0
TCGA-HV-A5A3-11A-11R-A26Y-13	TTCCTTGACCTGATGCTGTAG	Exclusive	hsa-mir-10397 (1)	None	0
TCGA-YB-A89D-11A-11R-A36B-13	TTCCTTGACCTGATGCTGTAG	Exclusive	hsa-mir-10397 (1)	None	0
TCGA-YB-A89D-11A-11R-A36B-13	TTCCTTGACCTGATGCTGTAGG	Exclusive	hsa-mir-10397 (1)	None	0
TCGA-YB-A89D-11A-11R-A36B-13	TTTCCTTGACCTGATGCTGTAG	Exclusive	hsa-mir-10397 (1)	None	0
TCGA-H6-8124-11A-01R-2401-13	CCCGGAGAGCTGGGAGCCAGA	Exclusive	hsa-mir-10398 (1)	None	0
TCGA-H6-8124-11A-01R-2401-13	GCCCGGAGAGCTGGGAGCCAGA	Exclusive	hsa-mir-10398 (1)	None	0
TCGA-H6-A45N-11A-12R-A26Y-13	GCCCGGAGAGCTGGGAGCCAGA	Exclusive	hsa-mir-10398 (2)	None	0
TCGA-YB-A89D-11A-11R-A36B-13	GCCCGGAGAGCTGGGAGCCAGA	Exclusive	hsa-mir-10398 (1)	None	0
TCGA-H6-8124-11A-01R-2401-13	AAATTACAGATTGTCTCAGAG	Exclusive	hsa-mir-10399 (9)	None	0
TCGA-H6-8124-11A-01R-2401-13	AAATTACAGATTGTCTCAGAGA	Exclusive	hsa-mir-10399 (22)	None	0
TCGA-H6-8124-11A-01R-2401-13	AAATTACAGATTGTCTCAGAGAA	Exclusive	hsa-mir-10399 (1)	None	0
TCGA-H6-8124-11A-01R-2401-13	ACAGATTGTCTCAGAGAA	Exclusive	hsa-mir-10399 (1)	None	0
TCGA-H6-8124-11A-01R-2401-13	ACTCTCTCGGACAAGCTGTA	Exclusive	hsa-mir-10399 (1)	None	0
TCGA-H6-8124-11A-01R-2401-13	CAAATTACAGATTGTCTCAGAG	Exclusive	hsa-mir-10399 (2)	None	0
TCGA-H6-8124-11A-01R-2401-13	CAAATTACAGATTGTCTCAGAGA	Exclusive	hsa-mir-10399 (1)	None	0
TCGA-H6-8124-11A-01R-2401-13	TACTCTCTCGGACAAGCTG	Exclusive	hsa-mir-10399 (1)	None	0
TCGA-H6-8124-11A-01R-2401-13	TACTCTCTCGGACAAGCTGTA	Exclusive	hsa-mir-10399 (1)	None	0
TCGA-H6-8124-11A-01R-2401-13	TACTCTCTCGGACAAGCTGTAG	Exclusive	hsa-mir-10399 (19)	None	0
TCGA-H6-8124-11A-01R-2401-13	TACTCTCTCGGACAAGCTGTAGG	Exclusive	hsa-mir-10399 (8)	None	0
TCGA-H6-A45N-11A-12R-A26Y-13	AAATTACAGATTGTCTCAGAG	Exclusive	hsa-mir-10399 (5)	None	0
TCGA-H6-A45N-11A-12R-A26Y-13	AAATTACAGATTGTCTCAGAGA	Exclusive	hsa-mir-10399 (21)	None	0
TCGA-H6-A45N-11A-12R-A26Y-13	AGTTACTCTCTCGGACAAGCT	Exclusive	hsa-mir-10399 (1)	None	0
TCGA-H6-A45N-11A-12R-A26Y-13	CAAATTACAGATTGTCTCAGAGA	Exclusive	hsa-mir-10399 (2)	None	0
TCGA-H6-A45N-11A-12R-A26Y-13	TACTCTCTCGGACAAGCTGTAG	Exclusive	hsa-mir-10399 (27)	None	0
TCGA-H6-A45N-11A-12R-A26Y-13	TACTCTCTCGGACAAGCTGTAGG	Exclusive	hsa-mir-10399 (6)	None	0
TCGA-H6-A45N-11A-12R-A26Y-13	TTACAGATTGTCTCAGAGAAAAC	Exclusive	hsa-mir-10399 (2)	None	0
TCGA-H6-A45N-11A-12R-A26Y-13	TTACTCTCTCGGACAAGCTGTAG	Exclusive	hsa-mir-10399 (1)	None	0
TCGA-HV-A5A3-11A-11R-A26Y-13	AAATTACAGATTGTCTCAGAG	Exclusive	hsa-mir-10399 (4)	None	0
TCGA-HV-A5A3-11A-11R-A26Y-13	AAATTACAGATTGTCTCAGAGA	Exclusive	hsa-mir-10399 (10)	None	0
TCGA-HV-A5A3-11A-11R-A26Y-13	ACAAATTACAGATTGTCTCAGA	Exclusive	hsa-mir-10399 (1)	None	0
TCGA-HV-A5A3-11A-11R-A26Y-13	AGTTACTCTCTCGGACAAGCTGT	Exclusive	hsa-mir-10399 (1)	None	0
TCGA-HV-A5A3-11A-11R-A26Y-13	CAAATTACAGATTGTCTCAGA	Exclusive	hsa-mir-10399 (1)	None	0
TCGA-HV-A5A3-11A-11R-A26Y-13	TACTCTCTCGGACAAGCTGTA	Exclusive	hsa-mir-10399 (1)	None	0
TCGA-HV-A5A3-11A-11R-A26Y-13	TACTCTCTCGGACAAGCTGTAG	Exclusive	hsa-mir-10399 (11)	None	0
TCGA-HV-A5A3-11A-11R-A26Y-13	TACTCTCTCGGACAAGCTGTAGG	Exclusive	hsa-mir-10399 (11)	None	0
TCGA-YB-A89D-11A-11R-A36B-13	AAATTACAGATTGTCTCAG	Exclusive	hsa-mir-10399 (1)	None	0
TCGA-YB-A89D-11A-11R-A36B-13	AAATTACAGATTGTCTCAGA	Exclusive	hsa-mir-10399 (3)	None	0
TCGA-YB-A89D-11A-11R-A36B-13	AAATTACAGATTGTCTCAGAG	Exclusive	hsa-mir-10399 (8)	None	0
TCGA-YB-A89D-11A-11R-A36B-13	AAATTACAGATTGTCTCAGAGA	Exclusive	hsa-mir-10399 (24)	None	0
TCGA-YB-A89D-11A-11R-A36B-13	AAATTACAGATTGTCTCAGAGAA	Exclusive	hsa-mir-10399 (1)	None	0
TCGA-YB-A89D-11A-11R-A36B-13	ACAAATTACAGATTGTCTCAGA	Exclusive	hsa-mir-10399 (3)	None	0
TCGA-YB-A89D-11A-11R-A36B-13	AGTTACTCTCTCGGACAAGCTGT	Exclusive	hsa-mir-10399 (1)	None	0
TCGA-YB-A89D-11A-11R-A36B-13	TACAGATTGTCTCAGAGAAAAC	Exclusive	hsa-mir-10399 (1)	None	0
TCGA-YB-A89D-11A-11R-A36B-13	TACTCTCTCGGACAAGCTGTAG	Exclusive	hsa-mir-10399 (22)	None	0
TCGA-YB-A89D-11A-11R-A36B-13	TACTCTCTCGGACAAGCTGTAGG	Exclusive	hsa-mir-10399 (17)	None	0
TCGA-YB-A89D-11A-11R-A36B-13	TCTCGGACAAGCTGTAGGTCC	Exclusive	hsa-mir-10399 (1)	None	0
TCGA-YB-A89D-11A-11R-A36B-13	TTACAGATTGTCTCAGAGAAAAC	Exclusive	hsa-mir-10399 (2)	None	0
TCGA-H6-8124-11A-01R-2401-13	AGCAGCATTGTACAGGGCT	Exclusive	hsa-mir-103a-1 (21);hsa-mir-103a-2 (21);hsa-mir-107 (21)	None	0
TCGA-H6-8124-11A-01R-2401-13	AGCAGCATTGTACAGGGCTATGAAG	Exclusive	hsa-mir-103a-1 (3)	None	0
TCGA-H6-8124-11A-01R-2401-13	CATTGTACAGGGCTATGA	Exclusive	hsa-mir-103a-1 (14);hsa-mir-103a-2 (14)	None	0
TCGA-H6-8124-11A-01R-2401-13	GCATTGTACAGGGCTATG	Exclusive	hsa-mir-103a-1 (9);hsa-mir-103a-2 (9)	None	0
TCGA-H6-8124-11A-01R-2401-13	GCATTGTACAGGGCTATGA	Exclusive	hsa-mir-103a-1 (105);hsa-mir-103a-2 (105)	None	0
TCGA-H6-8124-11A-01R-2401-13	GCATTGTACAGGGCTATGAA	Exclusive	hsa-mir-103a-1 (1);hsa-mir-103a-2 (1)	None	0
TCGA-H6-8124-11A-01R-2401-13	GGCTTCTTTACAGTGCTGC	Exclusive	hsa-mir-103a-1 (1)	None	0
TCGA-H6-A45N-11A-12R-A26Y-13	AGCAGCATTGTACAGGGCT	Exclusive	hsa-mir-103a-1 (2);hsa-mir-103a-2 (2);hsa-mir-107 (2)	None	0
TCGA-H6-A45N-11A-12R-A26Y-13	AGCAGCATTGTACAGGGCTATGAAG	Exclusive	hsa-mir-103a-1 (5)	None	0
TCGA-H6-A45N-11A-12R-A26Y-13	GCATTGTACAGGGCTATG	Exclusive	hsa-mir-103a-1 (1);hsa-mir-103a-2 (1)	None	0
TCGA-H6-A45N-11A-12R-A26Y-13	GCATTGTACAGGGCTATGA	Exclusive	hsa-mir-103a-1 (5);hsa-mir-103a-2 (5)	None	0
TCGA-HV-A5A3-11A-11R-A26Y-13	AGCAGCATTGTACAGGGCT	Exclusive	hsa-mir-103a-1 (1);hsa-mir-103a-2 (1);hsa-mir-107 (1)	None	0
TCGA-HV-A5A3-11A-11R-A26Y-13	AGCAGCATTGTACAGGGCTATGAAG	Exclusive	hsa-mir-103a-1 (7)	None	0
TCGA-HV-A5A3-11A-11R-A26Y-13	CAGCATTGTACAGGGCTATGAAG	Exclusive	hsa-mir-103a-1 (1)	None	0
TCGA-HV-A5A3-11A-11R-A26Y-13	CATTGTACAGGGCTATGA	Exclusive	hsa-mir-103a-1 (3);hsa-mir-103a-2 (3)	None	0
TCGA-HV-A5A3-11A-11R-A26Y-13	GCATTGTACAGGGCTATG	Exclusive	hsa-mir-103a-1 (1);hsa-mir-103a-2 (1)	None	0
TCGA-HV-A5A3-11A-11R-A26Y-13	GCATTGTACAGGGCTATGA	Exclusive	hsa-mir-103a-1 (11);hsa-mir-103a-2 (11)	None	0
TCGA-HV-A5A3-11A-11R-A26Y-13	GCATTGTACAGGGCTATGAA	Exclusive	hsa-mir-103a-1 (1);hsa-mir-103a-2 (1)	None	0
TCGA-YB-A89D-11A-11R-A36B-13	AGCAGCATTGTACAGGGCT	Exclusive	hsa-mir-103a-1 (1);hsa-mir-103a-2 (1);hsa-mir-107 (1)	None	0
TCGA-YB-A89D-11A-11R-A36B-13	AGCAGCATTGTACAGGGCTATGAAG	Exclusive	hsa-mir-103a-1 (7)	None	0
TCGA-YB-A89D-11A-11R-A36B-13	CAGCATTGTACAGGGCTATGAAG	Exclusive	hsa-mir-103a-1 (2)	None	0
TCGA-YB-A89D-11A-11R-A36B-13	CATTGTACAGGGCTATGA	Exclusive	hsa-mir-103a-1 (3);hsa-mir-103a-2 (3)	None	0
TCGA-YB-A89D-11A-11R-A36B-13	GCATTGTACAGGGCTATG	Exclusive	hsa-mir-103a-1 (1);hsa-mir-103a-2 (1)	None	0
TCGA-YB-A89D-11A-11R-A36B-13	GCATTGTACAGGGCTATGA	Exclusive	hsa-mir-103a-1 (22);hsa-mir-103a-2 (22)	None	0
TCGA-H6-8124-11A-01R-2401-13	GACCTCGCCGTCCCGCCCGCCGC	Exclusive	hsa-mir-10401 (2)	None	0
TCGA-H6-8124-11A-01R-2401-13	GACCTCGCCGTCCCGCCCGCCGCC	Exclusive	hsa-mir-10401 (2)	None	0
TCGA-H6-A45N-11A-12R-A26Y-13	GACCTCGCCGTCCCGCCCGCCGC	Exclusive	hsa-mir-10401 (1)	None	0
TCGA-HV-A5A3-11A-11R-A26Y-13	CGACCTCGCCGTCCCGCCCGCCGC	Exclusive	hsa-mir-10401 (1)	None	0
TCGA-HV-A5A3-11A-11R-A26Y-13	GACCTCGCCGTCCCGCCCGCCGCC	Exclusive	hsa-mir-10401 (1)	None	0
TCGA-HV-A5A3-11A-11R-A26Y-13	GGCCCGACCTCGCCGTCCCGCCC	Exclusive	hsa-mir-10401 (1)	None	0
TCGA-YB-A89D-11A-11R-A36B-13	GACCTCGCCGTCCCGCCCGCCGC	Exclusive	hsa-mir-10401 (1)	None	0
TCGA-YB-A89D-11A-11R-A36B-13	GACCTCGCCGTCCCGCCCGCCGCC	Exclusive	hsa-mir-10401 (1)	None	0
TCGA-YB-A89D-11A-11R-A36B-13	AAAAGCAAATGTTGGGTGAACG	Exclusive	hsa-mir-10527 (1)	None	0
TCGA-H6-8124-11A-01R-2401-13	TACTGCAATGTAAGCACTTC	Exclusive	hsa-mir-106a (1)	None	0	miR_106a_363_cluster
TCGA-HV-A5A3-11A-11R-A26Y-13	TACTGCAATGTAAGCACTT	Exclusive	hsa-mir-106a (1)	None	0	miR_106a_363_cluster
TCGA-H6-8124-11A-01R-2401-13	CCGCACTGTGGGTACTTG	Exclusive	hsa-mir-106b (5)	None	0	miR_106b_25_cluster
TCGA-H6-8124-11A-01R-2401-13	TACCGCACTGTGGGTACTTG	Exclusive	hsa-mir-106b (1)	None	0	miR_106b_25_cluster
TCGA-H6-A45N-11A-12R-A26Y-13	CCGCACTGTGGGTACTTG	Exclusive	hsa-mir-106b (2)	None	0	miR_106b_25_cluster
TCGA-H6-A45N-11A-12R-A26Y-13	TACCGCACTGTGGGTACTTG	Exclusive	hsa-mir-106b (3)	None	0	miR_106b_25_cluster
TCGA-HV-A5A3-11A-11R-A26Y-13	CCGCACTGTGGGTACTTG	Exclusive	hsa-mir-106b (1)	None	0	miR_106b_25_cluster
TCGA-HV-A5A3-11A-11R-A26Y-13	TACCGCACTGTGGGTACTTG	Exclusive	hsa-mir-106b (1)	None	0	miR_106b_25_cluster
TCGA-YB-A89D-11A-11R-A36B-13	CCGCACTGTGGGTACTTG	Exclusive	hsa-mir-106b (2)	None	0	miR_106b_25_cluster
TCGA-YB-A89D-11A-11R-A36B-13	TACCGCACTGTGGGTACTTG	Exclusive	hsa-mir-106b (1)	None	0	miR_106b_25_cluster
TCGA-H6-8124-11A-01R-2401-13	AGCTTCTTTACAGTGTTGCCTTG	Exclusive	hsa-mir-107 (3)	None	0
TCGA-H6-8124-11A-01R-2401-13	AGCTTCTTTACAGTGTTGCCTTGT	Exclusive	hsa-mir-107 (2)	None	0
TCGA-H6-A45N-11A-12R-A26Y-13	AGCTTCTTTACAGTGTTGCCTTG	Exclusive	hsa-mir-107 (6)	None	0
TCGA-HV-A5A3-11A-11R-A26Y-13	AGCTTCTTTACAGTGTTGCCTTG	Exclusive	hsa-mir-107 (8)	None	0
TCGA-YB-A89D-11A-11R-A36B-13	AGCTTCTTTACAGTGTTGCCTTG	Exclusive	hsa-mir-107 (2)	None	0
TCGA-YB-A89D-11A-11R-A36B-13	AGCTTCTTTACAGTGTTGCCTTGT	Exclusive	hsa-mir-107 (1)	None	0
TCGA-H6-8124-11A-01R-2401-13	ACAAATTCGTATCTAGGGG	Exclusive	hsa-mir-10a (1)	None	0
TCGA-H6-8124-11A-01R-2401-13	ACCCTGTAGATCCGAATT	Exclusive	hsa-mir-10a (110)	None	0
TCGA-H6-8124-11A-01R-2401-13	ACCCTGTAGATCCGAATTT	Exclusive	hsa-mir-10a (318)	None	0
TCGA-H6-8124-11A-01R-2401-13	ATACCCTGTAGATCCGAAT	Exclusive	hsa-mir-10a (2)	None	0
TCGA-H6-8124-11A-01R-2401-13	ATACCCTGTAGATCCGAATT	Exclusive	hsa-mir-10a (3)	None	0
TCGA-H6-8124-11A-01R-2401-13	ATACCCTGTAGATCCGAATTT	Exclusive	hsa-mir-10a (33)	None	0
TCGA-H6-8124-11A-01R-2401-13	ATCTGTCTGTCTTCTGTATA	Exclusive	hsa-mir-10a (1)	None	0
TCGA-H6-8124-11A-01R-2401-13	CCCTGTAGATCCGAATTT	Exclusive	hsa-mir-10a (3)	None	0
TCGA-H6-8124-11A-01R-2401-13	CTGTAGATCCGAATTTGT	Exclusive	hsa-mir-10a (30)	None	0
TCGA-H6-8124-11A-01R-2401-13	CTGTAGATCCGAATTTGTG	Exclusive	hsa-mir-10a (6)	None	0
TCGA-H6-8124-11A-01R-2401-13	CTGTAGATCCGAATTTGTGT	Exclusive	hsa-mir-10a (10)	None	0
TCGA-H6-8124-11A-01R-2401-13	TACCCTGTAGATCCGAAT	Exclusive	hsa-mir-10a (130)	None	0
TCGA-H6-8124-11A-01R-2401-13	TACCCTGTAGATCCGAATT	Exclusive	hsa-mir-10a (271)	None	0
TCGA-H6-8124-11A-01R-2401-13	TACCCTGTAGATCCGAATTT	Exclusive	hsa-mir-10a (1115)	None	0
TCGA-H6-8124-11A-01R-2401-13	TCTGTCTGTCTTCTGTATA	Exclusive	hsa-mir-10a (3)	None	0
TCGA-H6-A45N-11A-12R-A26Y-13	ACCCTGTAGATCCGAATT	Exclusive	hsa-mir-10a (25)	None	0
TCGA-H6-A45N-11A-12R-A26Y-13	ACCCTGTAGATCCGAATTT	Exclusive	hsa-mir-10a (114)	None	0
TCGA-H6-A45N-11A-12R-A26Y-13	ATACCCTGTAGATCCGAAT	Exclusive	hsa-mir-10a (1)	None	0
TCGA-H6-A45N-11A-12R-A26Y-13	ATACCCTGTAGATCCGAATT	Exclusive	hsa-mir-10a (1)	None	0
TCGA-H6-A45N-11A-12R-A26Y-13	ATACCCTGTAGATCCGAATTT	Exclusive	hsa-mir-10a (16)	None	0
TCGA-H6-A45N-11A-12R-A26Y-13	CCCTGTAGATCCGAATTT	Exclusive	hsa-mir-10a (2)	None	0
TCGA-H6-A45N-11A-12R-A26Y-13	CTGTAGATCCGAATTTGT	Exclusive	hsa-mir-10a (6)	None	0
TCGA-H6-A45N-11A-12R-A26Y-13	CTGTAGATCCGAATTTGTG	Exclusive	hsa-mir-10a (1)	None	0
TCGA-H6-A45N-11A-12R-A26Y-13	TACCCTGTAGATCCGAAT	Exclusive	hsa-mir-10a (32)	None	0
TCGA-H6-A45N-11A-12R-A26Y-13	TACCCTGTAGATCCGAATT	Exclusive	hsa-mir-10a (101)	None	0
TCGA-H6-A45N-11A-12R-A26Y-13	TACCCTGTAGATCCGAATTT	Exclusive	hsa-mir-10a (463)	None	0
TCGA-HV-A5A3-11A-11R-A26Y-13	ACCCTGTAGATCCGAATT	Exclusive	hsa-mir-10a (18)	None	0
TCGA-HV-A5A3-11A-11R-A26Y-13	ACCCTGTAGATCCGAATTT	Exclusive	hsa-mir-10a (35)	None	0
TCGA-HV-A5A3-11A-11R-A26Y-13	ATACCCTGTAGATCCGAAT	Exclusive	hsa-mir-10a (1)	None	0
TCGA-HV-A5A3-11A-11R-A26Y-13	ATACCCTGTAGATCCGAATT	Exclusive	hsa-mir-10a (2)	None	0
TCGA-HV-A5A3-11A-11R-A26Y-13	ATACCCTGTAGATCCGAATTT	Exclusive	hsa-mir-10a (9)	None	0
TCGA-HV-A5A3-11A-11R-A26Y-13	ATCTGTCTGTCTTCTGTATA	Exclusive	hsa-mir-10a (1)	None	0
TCGA-HV-A5A3-11A-11R-A26Y-13	CTGTAGATCCGAATTTGT	Exclusive	hsa-mir-10a (7)	None	0
TCGA-HV-A5A3-11A-11R-A26Y-13	CTGTAGATCCGAATTTGTG	Exclusive	hsa-mir-10a (2)	None	0
TCGA-HV-A5A3-11A-11R-A26Y-13	CTGTAGATCCGAATTTGTGT	Exclusive	hsa-mir-10a (1)	None	0
TCGA-HV-A5A3-11A-11R-A26Y-13	TACCCTGTAGATCCGAAT	Exclusive	hsa-mir-10a (27)	None	0
TCGA-HV-A5A3-11A-11R-A26Y-13	TACCCTGTAGATCCGAATT	Exclusive	hsa-mir-10a (77)	None	0
TCGA-HV-A5A3-11A-11R-A26Y-13	TACCCTGTAGATCCGAATTT	Exclusive	hsa-mir-10a (212)	None	0
TCGA-YB-A89D-11A-11R-A36B-13	ACCCTGTAGATCCGAATT	Exclusive	hsa-mir-10a (12)	None	0
TCGA-YB-A89D-11A-11R-A36B-13	ACCCTGTAGATCCGAATTT	Exclusive	hsa-mir-10a (61)	None	0
TCGA-YB-A89D-11A-11R-A36B-13	ATACCCTGTAGATCCGAATT	Exclusive	hsa-mir-10a (2)	None	0
TCGA-YB-A89D-11A-11R-A36B-13	ATACCCTGTAGATCCGAATTT	Exclusive	hsa-mir-10a (16)	None	0
TCGA-YB-A89D-11A-11R-A36B-13	ATCTGTCTGTCTTCTGTATA	Exclusive	hsa-mir-10a (3)	None	0
TCGA-YB-A89D-11A-11R-A36B-13	CTGTAGATCCGAATTTGT	Exclusive	hsa-mir-10a (9)	None	0
TCGA-YB-A89D-11A-11R-A36B-13	CTGTAGATCCGAATTTGTG	Exclusive	hsa-mir-10a (4)	None	0
TCGA-YB-A89D-11A-11R-A36B-13	CTGTAGATCCGAATTTGTGT	Exclusive	hsa-mir-10a (2)	None	0
TCGA-YB-A89D-11A-11R-A36B-13	TACCCTGTAGATCCGAAT	Exclusive	hsa-mir-10a (20)	None	0
TCGA-YB-A89D-11A-11R-A36B-13	TACCCTGTAGATCCGAATT	Exclusive	hsa-mir-10a (84)	None	0
TCGA-YB-A89D-11A-11R-A36B-13	TACCCTGTAGATCCGAATTT	Exclusive	hsa-mir-10a (348)	None	0
TCGA-YB-A89D-11A-11R-A36B-13	TCTGTCTGTCTTCTGTATAT	Exclusive	hsa-mir-10a (1)	None	0
TCGA-H6-8124-11A-01R-2401-13	ACCCTGTAGAACCGAATT	Exclusive	hsa-mir-10b (15)	None	0
TCGA-H6-8124-11A-01R-2401-13	ACCCTGTAGAACCGAATTT	Exclusive	hsa-mir-10b (87)	None	0
TCGA-H6-8124-11A-01R-2401-13	CTGTAGAACCGAATTTGT	Exclusive	hsa-mir-10b (3)	None	0
TCGA-H6-8124-11A-01R-2401-13	TACCCTGTAGAACCGAAT	Exclusive	hsa-mir-10b (42)	None	0
TCGA-H6-8124-11A-01R-2401-13	TACCCTGTAGAACCGAATT	Exclusive	hsa-mir-10b (94)	None	0
TCGA-H6-8124-11A-01R-2401-13	TACCCTGTAGAACCGAATTT	Exclusive	hsa-mir-10b (708)	None	0
TCGA-H6-A45N-11A-12R-A26Y-13	ACCCTGTAGAACCGAATT	Exclusive	hsa-mir-10b (36)	None	0
TCGA-H6-A45N-11A-12R-A26Y-13	ACCCTGTAGAACCGAATTT	Exclusive	hsa-mir-10b (303)	None	0
TCGA-H6-A45N-11A-12R-A26Y-13	CCCTGTAGAACCGAATTT	Exclusive	hsa-mir-10b (1)	None	0
TCGA-H6-A45N-11A-12R-A26Y-13	CTGTAGAACCGAATTTGT	Exclusive	hsa-mir-10b (1)	None	0
TCGA-H6-A45N-11A-12R-A26Y-13	CTGTAGAACCGAATTTGTG	Exclusive	hsa-mir-10b (1)	None	0
TCGA-H6-A45N-11A-12R-A26Y-13	TACCCTGTAGAACCGAAT	Exclusive	hsa-mir-10b (94)	None	0
TCGA-H6-A45N-11A-12R-A26Y-13	TACCCTGTAGAACCGAATT	Exclusive	hsa-mir-10b (906)	None	0
TCGA-H6-A45N-11A-12R-A26Y-13	TACCCTGTAGAACCGAATTT	Exclusive	hsa-mir-10b (7413)	None	0
TCGA-HV-A5A3-11A-11R-A26Y-13	ACCCTGTAGAACCGAATT	Exclusive	hsa-mir-10b (4)	None	0
TCGA-HV-A5A3-11A-11R-A26Y-13	ACCCTGTAGAACCGAATTT	Exclusive	hsa-mir-10b (17)	None	0
TCGA-HV-A5A3-11A-11R-A26Y-13	CTGTAGAACCGAATTTGT	Exclusive	hsa-mir-10b (1)	None	0
TCGA-HV-A5A3-11A-11R-A26Y-13	CTGTAGAACCGAATTTGTG	Exclusive	hsa-mir-10b (1)	None	0
TCGA-HV-A5A3-11A-11R-A26Y-13	TACCCTGTAGAACCGAAT	Exclusive	hsa-mir-10b (9)	None	0
TCGA-HV-A5A3-11A-11R-A26Y-13	TACCCTGTAGAACCGAATT	Exclusive	hsa-mir-10b (43)	None	0
TCGA-HV-A5A3-11A-11R-A26Y-13	TACCCTGTAGAACCGAATTT	Exclusive	hsa-mir-10b (314)	None	0
TCGA-YB-A89D-11A-11R-A36B-13	ACCCTGTAGAACCGAATT	Exclusive	hsa-mir-10b (2)	None	0
TCGA-YB-A89D-11A-11R-A36B-13	ACCCTGTAGAACCGAATTT	Exclusive	hsa-mir-10b (14)	None	0
TCGA-YB-A89D-11A-11R-A36B-13	CTGTAGAACCGAATTTGT	Exclusive	hsa-mir-10b (2)	None	0
TCGA-YB-A89D-11A-11R-A36B-13	CTGTAGAACCGAATTTGTG	Exclusive	hsa-mir-10b (1)	None	0
TCGA-YB-A89D-11A-11R-A36B-13	GTTGTAACGTTGTCTATATA	Exclusive	hsa-mir-10b (1)	None	0
TCGA-YB-A89D-11A-11R-A36B-13	TACCCTGTAGAACCGAAT	Exclusive	hsa-mir-10b (5)	None	0
TCGA-YB-A89D-11A-11R-A36B-13	TACCCTGTAGAACCGAATT	Exclusive	hsa-mir-10b (57)	None	0
TCGA-YB-A89D-11A-11R-A36B-13	TACCCTGTAGAACCGAATTT	Exclusive	hsa-mir-10b (297)	None	0
TCGA-YB-A89D-11A-11R-A36B-13	CAACCAATAAGAGGATGCCATTT	Exclusive	hsa-mir-1179 (1)	None	0
TCGA-YB-A89D-11A-11R-A36B-13	CGAGCCGGAGCGGGCTGGGCC	Exclusive	hsa-mir-1181 (1)	None	0
TCGA-H6-8124-11A-01R-2401-13	CGGTTGACCATGGTGTGTACG	Exclusive	hsa-mir-1197 (2)	None	0
TCGA-YB-A89D-11A-11R-A36B-13	CGGTTGACCATGGTGTGTACG	Exclusive	hsa-mir-1197 (1)	None	0
TCGA-H6-8124-11A-01R-2401-13	AGACCTCTGAACTCTATGTGGG	Exclusive	hsa-mir-12113 (1)	None	0
TCGA-HV-A5A3-11A-11R-A26Y-13	AGACCTCTGAACTCTATGTGGG	Exclusive	hsa-mir-12113 (1)	None	0
TCGA-HV-A5A3-11A-11R-A26Y-13	AAAGTGCGGACCAAAGACTTTGCG	Exclusive	hsa-mir-12120 (1)	None	0
TCGA-H6-8124-11A-01R-2401-13	GTTGCTTATGTCAGGTGAGAGGG	Exclusive	hsa-mir-12125 (1)	None	0
TCGA-H6-8124-11A-01R-2401-13	TTGCTTATGTCAGGTGAGAGG	Exclusive	hsa-mir-12125 (1)	None	0
TCGA-H6-A45N-11A-12R-A26Y-13	AATGGTGCCAAACAGCAGTT	Exclusive	hsa-mir-12133 (1)	None	0
TCGA-H6-8124-11A-01R-2401-13	AAGTCATGGAGGCCATGGG	Ambiguous	hsa-mir-12136 (1)	None	0
TCGA-H6-8124-11A-01R-2401-13	ATGGAGGCCATGGGGTTGG	Ambiguous	hsa-mir-12136 (1)	None	0
TCGA-H6-8124-11A-01R-2401-13	GAAAAAGTCATGGAGGCCATGGG	Ambiguous	hsa-mir-12136 (3)	None	0
TCGA-H6-8124-11A-01R-2401-13	GAAAAAGTCATGGAGGCCATGGGG	Ambiguous	hsa-mir-12136 (1)	None	0
TCGA-H6-8124-11A-01R-2401-13	GTTCGATTCCTTCCTTTTT	Ambiguous	hsa-mir-12136 (1)	None	0
TCGA-H6-8124-11A-01R-2401-13	TTGGGGGGTTCGATTCCTT	Ambiguous	hsa-mir-12136 (1)	None	0
TCGA-H6-A45N-11A-12R-A26Y-13	GAAAAAGTCATGGAGGCCATGGG	Ambiguous	hsa-mir-12136 (6)	None	0
TCGA-H6-A45N-11A-12R-A26Y-13	GAAAAAGTCATGGAGGCCATGGGG	Ambiguous	hsa-mir-12136 (1)	None	0
TCGA-H6-A45N-11A-12R-A26Y-13	GAAAAAGTCATGGAGGCCATGGGGT	Ambiguous	hsa-mir-12136 (1)	None	0
TCGA-H6-A45N-11A-12R-A26Y-13	GCCATGGGGTTGGCTTGAAACCAGC	Ambiguous	hsa-mir-12136 (1)	None	0
TCGA-HV-A5A3-11A-11R-A26Y-13	AAAGTCATGGAGGCCATGGGGT	Ambiguous	hsa-mir-12136 (1)	None	0
TCGA-HV-A5A3-11A-11R-A26Y-13	GAAAAAGTCATGGAGGCCATGG	Ambiguous	hsa-mir-12136 (2)	None	0
TCGA-HV-A5A3-11A-11R-A26Y-13	GAAAAAGTCATGGAGGCCATGGG	Ambiguous	hsa-mir-12136 (16)	None	0
TCGA-HV-A5A3-11A-11R-A26Y-13	GAAAAAGTCATGGAGGCCATGGGG	Ambiguous	hsa-mir-12136 (1)	None	0
TCGA-HV-A5A3-11A-11R-A26Y-13	GAAACCAGCTTTGGGGGG	Ambiguous	hsa-mir-12136 (1)	None	0
TCGA-HV-A5A3-11A-11R-A26Y-13	TCATGGAGGCCATGGGGTTGG	Ambiguous	hsa-mir-12136 (1)	None	0
TCGA-YB-A89D-11A-11R-A36B-13	AAACCAGCTTTGGGGGGTTC	Ambiguous	hsa-mir-12136 (1)	None	0
TCGA-YB-A89D-11A-11R-A36B-13	AGTCATGGAGGCCATGGGGTTGG	Ambiguous	hsa-mir-12136 (2)	None	0
TCGA-YB-A89D-11A-11R-A36B-13	GAAAAAGTCATGGAGGCCATGG	Ambiguous	hsa-mir-12136 (1)	None	0
TCGA-YB-A89D-11A-11R-A36B-13	GAAAAAGTCATGGAGGCCATGGG	Ambiguous	hsa-mir-12136 (1)	None	0
TCGA-H6-8124-11A-01R-2401-13	GTGAGGACTCGGGAGGTGGAGGG	Exclusive	hsa-mir-1224 (3)	None	0
TCGA-H6-8124-11A-01R-2401-13	GTGAGGACTCGGGAGGTGGAGGGT	Exclusive	hsa-mir-1224 (9)	None	0
TCGA-HV-A5A3-11A-11R-A26Y-13	GTGAGGACTCGGGAGGTGGAGGG	Exclusive	hsa-mir-1224 (2)	None	0
TCGA-HV-A5A3-11A-11R-A26Y-13	GTGAGGACTCGGGAGGTGGAGGGT	Exclusive	hsa-mir-1224 (1)	None	0
TCGA-YB-A89D-11A-11R-A36B-13	GTGAGGACTCGGGAGGTGGAGGG	Exclusive	hsa-mir-1224 (1)	None	0
TCGA-H6-A45N-11A-12R-A26Y-13	CTCTCACCACTGCCCTCCCACAGG	Exclusive	hsa-mir-1229 (1)	None	0
TCGA-H6-8124-11A-01R-2401-13	GGGCACGGCAGGGGGAGCTGC	Ambiguous	hsa-mir-1233-1 (1);hsa-mir-1233-2 (1)	None	0
TCGA-H6-8124-11A-01R-2401-13	CCTTCCTCGTCTGTCTGCCCCAGT	Exclusive	hsa-mir-1238 (1)	None	0
TCGA-H6-8124-11A-01R-2401-13	GTATAGGCCTTTAGATCATCTG	Exclusive	hsa-mir-1245a (1)	None	0
TCGA-H6-8124-11A-01R-2401-13	GTATAGGCCTTTAGATCATCTGA	Exclusive	hsa-mir-1245a (9)	None	0
TCGA-H6-8124-11A-01R-2401-13	TAGGCCTTTAGATCATCTGA	Exclusive	hsa-mir-1245a (2)	None	0
TCGA-H6-8124-11A-01R-2401-13	TAGGCCTTTAGATCATCTGAT	Exclusive	hsa-mir-1245a (3)	None	0
TCGA-H6-8124-11A-01R-2401-13	TATAGGCCTTTAGATCATCTGA	Exclusive	hsa-mir-1245a (1)	None	0
TCGA-H6-8124-11A-01R-2401-13	TGTATAGGCCTTTAGATCATCTG	Exclusive	hsa-mir-1245a (1)	None	0
TCGA-H6-A45N-11A-12R-A26Y-13	ATAGGCCTTTAGATCATCTGA	Exclusive	hsa-mir-1245a (2)	None	0
TCGA-H6-A45N-11A-12R-A26Y-13	GTATAGGCCTTTAGATCATCTGA	Exclusive	hsa-mir-1245a (2)	None	0
TCGA-H6-A45N-11A-12R-A26Y-13	TAGGCCTTTAGATCATCTGATGT	Exclusive	hsa-mir-1245a (1)	None	0
TCGA-HV-A5A3-11A-11R-A26Y-13	ATAGGCCTTTAGATCATCTGA	Exclusive	hsa-mir-1245a (1)	None	0
TCGA-HV-A5A3-11A-11R-A26Y-13	GTATAGGCCTTTAGATCATCTG	Exclusive	hsa-mir-1245a (2)	None	0
TCGA-HV-A5A3-11A-11R-A26Y-13	GTATAGGCCTTTAGATCATCTGA	Exclusive	hsa-mir-1245a (13)	None	0
TCGA-HV-A5A3-11A-11R-A26Y-13	TAGGCCTTTAGATCATCTGA	Exclusive	hsa-mir-1245a (1)	None	0
TCGA-HV-A5A3-11A-11R-A26Y-13	TATAGGCCTTTAGATCATCTGA	Exclusive	hsa-mir-1245a (1)	None	0
TCGA-HV-A5A3-11A-11R-A26Y-13	TGTATAGGCCTTTAGATCATCTG	Exclusive	hsa-mir-1245a (1)	None	0
TCGA-HV-A5A3-11A-11R-A26Y-13	TGTATAGGCCTTTAGATCATCTGA	Exclusive	hsa-mir-1245a (2)	None	0
TCGA-YB-A89D-11A-11R-A36B-13	GTATAGGCCTTTAGATCATCTGA	Exclusive	hsa-mir-1245a (11)	None	0
TCGA-YB-A89D-11A-11R-A36B-13	TAGGCCTTTAGATCATCTGAT	Exclusive	hsa-mir-1245a (3)	None	0
TCGA-YB-A89D-11A-11R-A36B-13	TAGGCCTTTAGATCATCTGATGT	Exclusive	hsa-mir-1245a (1)	None	0
TCGA-YB-A89D-11A-11R-A36B-13	TATAGGCCTTTAGATCATCTGA	Exclusive	hsa-mir-1245a (3)	None	0
TCGA-H6-8124-11A-01R-2401-13	AACGTCGAGACTGGAGCG	Exclusive	hsa-mir-1247 (1)	None	0
TCGA-H6-8124-11A-01R-2401-13	AACGTCGAGACTGGAGCGCC	Exclusive	hsa-mir-1247 (1)	None	0
TCGA-H6-8124-11A-01R-2401-13	AACGTCGAGACTGGAGCGCCC	Exclusive	hsa-mir-1247 (1)	None	0
TCGA-H6-8124-11A-01R-2401-13	AACGTCGAGACTGGAGCGCCCGA	Exclusive	hsa-mir-1247 (4)	None	0
TCGA-H6-8124-11A-01R-2401-13	ACGTCGAGACTGGAGCGC	Exclusive	hsa-mir-1247 (1)	None	0
TCGA-H6-8124-11A-01R-2401-13	GAACGTCGAGACTGGAGCGCC	Exclusive	hsa-mir-1247 (1)	None	0
TCGA-HV-A5A3-11A-11R-A26Y-13	AACGTCGAGACTGGAGCGCCCGA	Exclusive	hsa-mir-1247 (1)	None	0
TCGA-YB-A89D-11A-11R-A36B-13	AACGTCGAGACTGGAGCGCCCGA	Exclusive	hsa-mir-1247 (1)	None	0
TCGA-H6-A45N-11A-12R-A26Y-13	ACCTTCTTGTATAAGCACTGT	Exclusive	hsa-mir-1248 (1)	None	0
TCGA-HV-A5A3-11A-11R-A26Y-13	ACCTTCTTGTATAAGCACTGTG	Exclusive	hsa-mir-1248 (2)	None	0
TCGA-H6-8124-11A-01R-2401-13	ACGCCCTTCCCCCCCTTC	Ambiguous	hsa-mir-1249 (1)	None	0
TCGA-H6-8124-11A-01R-2401-13	CTATCTTCTTTGCTCATCCTTG	Exclusive	hsa-mir-1255a (1)	None	0
TCGA-H6-A45N-11A-12R-A26Y-13	AACTATCTTCTTTGCTCATCCT	Exclusive	hsa-mir-1255a (1)	None	0
TCGA-H6-A45N-11A-12R-A26Y-13	AACTATCTTCTTTGCTCATCCTT	Exclusive	hsa-mir-1255a (1)	None	0
TCGA-H6-A45N-11A-12R-A26Y-13	CTATCTTCTTTGCTCATCCTTG	Exclusive	hsa-mir-1255a (1)	None	0
TCGA-H6-A45N-11A-12R-A26Y-13	CTATCTTCTTTGCTCATCCTTGA	Exclusive	hsa-mir-1255a (1)	None	0
TCGA-HV-A5A3-11A-11R-A26Y-13	AACTATCTTCTTTGCTCATCCTT	Exclusive	hsa-mir-1255a (1)	None	0
TCGA-YB-A89D-11A-11R-A36B-13	CTATCTTCTTTGCTCATCCTTG	Exclusive	hsa-mir-1255a (1)	None	0
TCGA-YB-A89D-11A-11R-A36B-13	CTATCTTCTTTGCTCATCCTTGA	Exclusive	hsa-mir-1255a (1)	None	0
TCGA-HV-A5A3-11A-11R-A26Y-13	ATTAGGTCGTGGAAGCCACAG	Ambiguous	hsa-mir-1258 (1)	None	0
TCGA-H6-8124-11A-01R-2401-13	ATGTTGCCAGTCTCTAGG	Exclusive	hsa-mir-125a (214)	None	0
TCGA-H6-8124-11A-01R-2401-13	CATGTTGCCAGTCTCTAG	Exclusive	hsa-mir-125a (1)	None	0
TCGA-H6-8124-11A-01R-2401-13	CATGTTGCCAGTCTCTAGG	Exclusive	hsa-mir-125a (33)	None	0
TCGA-H6-8124-11A-01R-2401-13	CCATGTTGCCAGTCTCTAGG	Exclusive	hsa-mir-125a (98)	None	0
TCGA-H6-8124-11A-01R-2401-13	TCCCTGAGACCCTTTAAC	Exclusive	hsa-mir-125a (4)	None	0
TCGA-H6-8124-11A-01R-2401-13	TCCCTGAGACCCTTTAACC	Exclusive	hsa-mir-125a (16)	None	0
TCGA-H6-8124-11A-01R-2401-13	TCCCTGAGACCCTTTAACCT	Exclusive	hsa-mir-125a (73)	None	0
TCGA-H6-A45N-11A-12R-A26Y-13	ATGTTGCCAGTCTCTAGG	Exclusive	hsa-mir-125a (15)	None	0
TCGA-H6-A45N-11A-12R-A26Y-13	CATGTTGCCAGTCTCTAGG	Exclusive	hsa-mir-125a (5)	None	0
TCGA-H6-A45N-11A-12R-A26Y-13	CCATGTTGCCAGTCTCTAGG	Exclusive	hsa-mir-125a (6)	None	0
TCGA-H6-A45N-11A-12R-A26Y-13	TCCCTGAGACCCTTTAACC	Exclusive	hsa-mir-125a (2)	None	0
TCGA-H6-A45N-11A-12R-A26Y-13	TCCCTGAGACCCTTTAACCT	Exclusive	hsa-mir-125a (11)	None	0
TCGA-HV-A5A3-11A-11R-A26Y-13	ATGTTGCCAGTCTCTAGG	Exclusive	hsa-mir-125a (67)	None	0
TCGA-HV-A5A3-11A-11R-A26Y-13	CATGTTGCCAGTCTCTAGG	Exclusive	hsa-mir-125a (9)	None	0
TCGA-HV-A5A3-11A-11R-A26Y-13	CCATGTTGCCAGTCTCTAGG	Exclusive	hsa-mir-125a (38)	None	0
TCGA-HV-A5A3-11A-11R-A26Y-13	TCCCTGAGACCCTTTAACC	Exclusive	hsa-mir-125a (4)	None	0
TCGA-HV-A5A3-11A-11R-A26Y-13	TCCCTGAGACCCTTTAACCT	Exclusive	hsa-mir-125a (23)	None	0
TCGA-YB-A89D-11A-11R-A36B-13	ATGTTGCCAGTCTCTAGG	Exclusive	hsa-mir-125a (27)	None	0
TCGA-YB-A89D-11A-11R-A36B-13	CATGTTGCCAGTCTCTAGG	Exclusive	hsa-mir-125a (8)	None	0
TCGA-YB-A89D-11A-11R-A36B-13	CCATGTTGCCAGTCTCTAGG	Exclusive	hsa-mir-125a (19)	None	0
TCGA-YB-A89D-11A-11R-A36B-13	TCCCTGAGACCCTTTAACC	Exclusive	hsa-mir-125a (2)	None	0
TCGA-YB-A89D-11A-11R-A36B-13	TCCCTGAGACCCTTTAACCT	Exclusive	hsa-mir-125a (10)	None	0
TCGA-H6-8124-11A-01R-2401-13	CATTGTTGCGCTCCTCTCAG	Exclusive	hsa-mir-125b-1 (1)	None	0
TCGA-H6-8124-11A-01R-2401-13	CCCTGAGACCCTAACTTGTGAT	Exclusive	hsa-mir-125b-1 (2)	None	0
TCGA-H6-8124-11A-01R-2401-13	TCCCTGAGACCCTAACTT	Exclusive	hsa-mir-125b-1 (16);hsa-mir-125b-2 (16)	None	0
TCGA-H6-8124-11A-01R-2401-13	TCCCTGAGACCCTAACTTGTGAT	Exclusive	hsa-mir-125b-1 (12)	None	0
TCGA-H6-A45N-11A-12R-A26Y-13	CCCTGAGACCCTAACTTGTGAT	Exclusive	hsa-mir-125b-1 (1)	None	0
TCGA-H6-A45N-11A-12R-A26Y-13	TCCCTGAGACCCTAACTT	Exclusive	hsa-mir-125b-1 (1);hsa-mir-125b-2 (1)	None	0
TCGA-H6-A45N-11A-12R-A26Y-13	TCCCTGAGACCCTAACTTGTGAT	Exclusive	hsa-mir-125b-1 (1)	None	0
TCGA-HV-A5A3-11A-11R-A26Y-13	ATTGTTGCGCTCCTCTCAG	Exclusive	hsa-mir-125b-1 (1)	None	0
TCGA-HV-A5A3-11A-11R-A26Y-13	CCCTGAGACCCTAACTTGTGAT	Exclusive	hsa-mir-125b-1 (1)	None	0
TCGA-HV-A5A3-11A-11R-A26Y-13	TCCCTGAGACCCTAACTTGTGAT	Exclusive	hsa-mir-125b-1 (11)	None	0
TCGA-YB-A89D-11A-11R-A36B-13	TCCCTGAGACCCTAACTTGTGAT	Exclusive	hsa-mir-125b-1 (9)	None	0
TCGA-H6-8124-11A-01R-2401-13	AAACCAGACTTTTCCTAG	Exclusive	hsa-mir-125b-2 (2)	None	0
TCGA-H6-8124-11A-01R-2401-13	ACAAGTCAGGCTCTTGGGACCTAG	Exclusive	hsa-mir-125b-2 (1)	None	0
TCGA-H6-8124-11A-01R-2401-13	CAAACCAGACTTTTCCTAG	Exclusive	hsa-mir-125b-2 (7)	None	0
TCGA-YB-A89D-11A-11R-A36B-13	ACAAGTCAGGCTCTTGGGACCTAG	Exclusive	hsa-mir-125b-2 (1)	None	0
TCGA-H6-8124-11A-01R-2401-13	CGTACCGTGAGTAATAAT	Exclusive	hsa-mir-126 (1)	None	0
TCGA-H6-8124-11A-01R-2401-13	CTCGTACCGTGAGTAATA	Exclusive	hsa-mir-126 (1)	None	0
TCGA-H6-8124-11A-01R-2401-13	CTCGTACCGTGAGTAATAAT	Exclusive	hsa-mir-126 (6)	None	0
TCGA-H6-8124-11A-01R-2401-13	TCGTACCGTGAGTAATAA	Exclusive	hsa-mir-126 (3)	None	0
TCGA-H6-8124-11A-01R-2401-13	TCGTACCGTGAGTAATAAT	Exclusive	hsa-mir-126 (19)	None	0
TCGA-H6-A45N-11A-12R-A26Y-13	CGTACCGTGAGTAATAAT	Exclusive	hsa-mir-126 (1)	None	0
TCGA-H6-A45N-11A-12R-A26Y-13	CTCGTACCGTGAGTAATAAT	Exclusive	hsa-mir-126 (5)	None	0
TCGA-H6-A45N-11A-12R-A26Y-13	TCGTACCGTGAGTAATAAT	Exclusive	hsa-mir-126 (17)	None	0
TCGA-HV-A5A3-11A-11R-A26Y-13	TCGTACCGTGAGTAATAAT	Exclusive	hsa-mir-126 (4)	None	0
TCGA-YB-A89D-11A-11R-A36B-13	TCGTACCGTGAGTAATAAT	Exclusive	hsa-mir-126 (2)	None	0
TCGA-H6-8124-11A-01R-2401-13	TGATGGGTGAATTTGTAG	Exclusive	hsa-mir-1262 (1)	None	0
TCGA-H6-8124-11A-01R-2401-13	TGATGGGTGAATTTGTAGA	Exclusive	hsa-mir-1262 (1)	None	0
TCGA-H6-A45N-11A-12R-A26Y-13	TGATGGGTGAATTTGTAG	Exclusive	hsa-mir-1262 (1)	None	0
TCGA-H6-A45N-11A-12R-A26Y-13	TGATGGGTGAATTTGTAGA	Exclusive	hsa-mir-1262 (1)	None	0
TCGA-HV-A5A3-11A-11R-A26Y-13	TGATGGGTGAATTTGTAGA	Exclusive	hsa-mir-1262 (1)	None	0
TCGA-YB-A89D-11A-11R-A36B-13	TGATGGGTGAATTTGTAGA	Exclusive	hsa-mir-1262 (1)	None	0
TCGA-H6-8124-11A-01R-2401-13	CGTGGTGGTGGGGGTGGG	Ambiguous	hsa-mir-1268b (1)	None	0
TCGA-H6-8124-11A-01R-2401-13	TCGGATCCGTCTGAGCTT	Exclusive	hsa-mir-127 (13)	None	0
TCGA-H6-8124-11A-01R-2401-13	CAGGCTTTTCTTTATCTTCTAT	Exclusive	hsa-mir-1270 (1)	None	0
TCGA-H6-8124-11A-01R-2401-13	CTGGAGATATGGAAGAGCT	Exclusive	hsa-mir-1270 (1)	None	0
TCGA-H6-8124-11A-01R-2401-13	CAGAGTCTCGTTCTGTTGC	Ambiguous	hsa-mir-1273c (5)	None	0
TCGA-H6-8124-11A-01R-2401-13	CAGAGTCTCGTTCTGTTGCC	Ambiguous	hsa-mir-1273c (4)	None	0
TCGA-H6-8124-11A-01R-2401-13	CAGAGTCTCGTTCTGTTGCCC	Ambiguous	hsa-mir-1273c (5)	None	0
TCGA-H6-8124-11A-01R-2401-13	CAGAGTCTCGTTCTGTTGCCCA	Ambiguous	hsa-mir-1273c (6)	None	0
TCGA-H6-8124-11A-01R-2401-13	CAGAGTCTCGTTCTGTTGCCCAA	Ambiguous	hsa-mir-1273c (2)	None	0
TCGA-H6-8124-11A-01R-2401-13	CAGAGTCTCGTTCTGTTGCCCAAG	Ambiguous	hsa-mir-1273c (1)	None	0
TCGA-H6-A45N-11A-12R-A26Y-13	CAGAGTCTCGTTCTGTTGC	Ambiguous	hsa-mir-1273c (2)	None	0
TCGA-H6-A45N-11A-12R-A26Y-13	CAGAGTCTCGTTCTGTTGCC	Ambiguous	hsa-mir-1273c (1)	None	0
TCGA-H6-A45N-11A-12R-A26Y-13	CAGAGTCTCGTTCTGTTGCCC	Ambiguous	hsa-mir-1273c (1)	None	0
TCGA-H6-A45N-11A-12R-A26Y-13	CAGAGTCTCGTTCTGTTGCCCA	Ambiguous	hsa-mir-1273c (2)	None	0
TCGA-H6-A45N-11A-12R-A26Y-13	CAGAGTCTCGTTCTGTTGCCCAA	Ambiguous	hsa-mir-1273c (1)	None	0
TCGA-H6-A45N-11A-12R-A26Y-13	CAGAGTCTCGTTCTGTTGCCCAAG	Ambiguous	hsa-mir-1273c (1)	None	0
TCGA-HV-A5A3-11A-11R-A26Y-13	CAGAGTCTCGTTCTGTTGC	Ambiguous	hsa-mir-1273c (1)	None	0
TCGA-HV-A5A3-11A-11R-A26Y-13	CAGAGTCTCGTTCTGTTGCC	Ambiguous	hsa-mir-1273c (1)	None	0
TCGA-HV-A5A3-11A-11R-A26Y-13	CAGAGTCTCGTTCTGTTGCCC	Ambiguous	hsa-mir-1273c (1)	None	0
TCGA-YB-A89D-11A-11R-A36B-13	CAGAGTCTCGTTCTGTTGCC	Ambiguous	hsa-mir-1273c (2)	None	0
TCGA-YB-A89D-11A-11R-A36B-13	CAGAGTCTCGTTCTGTTGCCCA	Ambiguous	hsa-mir-1273c (1)	None	0
TCGA-YB-A89D-11A-11R-A36B-13	CAGAGTCTCGTTCTGTTGCCCAA	Ambiguous	hsa-mir-1273c (1)	None	0
TCGA-H6-8124-11A-01R-2401-13	CACAGTGAACCGGTCTCTTTT	Exclusive	hsa-mir-128-1 (1)	None	0
TCGA-H6-8124-11A-01R-2401-13	GTTCCTGAGCTGTTGGATT	Exclusive	hsa-mir-128-1 (1)	None	0
TCGA-H6-8124-11A-01R-2401-13	TCACAGTGAACCGGTCTCTTTT	Exclusive	hsa-mir-128-1 (99)	None	0
TCGA-H6-8124-11A-01R-2401-13	TGTTCCTGAGCTGTTGGATT	Exclusive	hsa-mir-128-1 (2)	None	0
TCGA-H6-A45N-11A-12R-A26Y-13	TCACAGTGAACCGGTCTCTTTT	Exclusive	hsa-mir-128-1 (15)	None	0
TCGA-H6-A45N-11A-12R-A26Y-13	TGTTCCTGAGCTGTTGGATT	Exclusive	hsa-mir-128-1 (1)	None	0
TCGA-HV-A5A3-11A-11R-A26Y-13	TCACAGTGAACCGGTCTCTTTT	Exclusive	hsa-mir-128-1 (94)	None	0
TCGA-HV-A5A3-11A-11R-A26Y-13	TTCCTGAGCTGTTGGATT	Exclusive	hsa-mir-128-1 (1)	None	0
TCGA-YB-A89D-11A-11R-A36B-13	TCACAGTGAACCGGTCTCTTTT	Exclusive	hsa-mir-128-1 (80)	None	0
TCGA-YB-A89D-11A-11R-A36B-13	TGTTCCTGAGCTGTTGGATT	Exclusive	hsa-mir-128-1 (1)	None	0
TCGA-H6-8124-11A-01R-2401-13	CCCAGGCTGGTCTCAAACTCCTG	Ambiguous	hsa-mir-1285-1 (1)	None	0
TCGA-H6-8124-11A-01R-2401-13	GCTGGTCTCAAACTCCTG	Ambiguous	hsa-mir-1285-1 (1)	None	0
TCGA-H6-8124-11A-01R-2401-13	TCACTTTGTTGCCCAGGCTGG	Ambiguous	hsa-mir-1285-1 (1)	None	0
TCGA-H6-8124-11A-01R-2401-13	TCTGGGCAACAAAGTGAGACCTT	Ambiguous	hsa-mir-1285-1 (1)	None	0
TCGA-H6-A45N-11A-12R-A26Y-13	TCTGGGCAACAAAGTGAGACCTT	Ambiguous	hsa-mir-1285-1 (1)	None	0
TCGA-HV-A5A3-11A-11R-A26Y-13	CTTTGTTGCCCAGGCTGG	Ambiguous	hsa-mir-1285-1 (1)	None	0
TCGA-HV-A5A3-11A-11R-A26Y-13	TCTGGGCAACAAAGTGAGACCTT	Ambiguous	hsa-mir-1285-1 (2)	None	0
TCGA-H6-8124-11A-01R-2401-13	TTTGGGAGGCCGAGGCTG	Ambiguous	hsa-mir-1285-2 (1)	None	0
TCGA-H6-8124-11A-01R-2401-13	GACTCAGCTTGCTCTGGCTGC	Exclusive	hsa-mir-1286 (1)	None	0
TCGA-YB-A89D-11A-11R-A36B-13	TGTACATAACTCAATAGCCGG	Exclusive	hsa-mir-129-2 (1)	None	0
TCGA-HV-A5A3-11A-11R-A26Y-13	TTGGTTTCAAGCAGAGGCCTAAA	Exclusive	hsa-mir-1291 (1)	None	0
TCGA-H6-8124-11A-01R-2401-13	CCTGGGAACGGGTTCCGGCAGA	Exclusive	hsa-mir-1292 (1)	None	0
TCGA-HV-A5A3-11A-11R-A26Y-13	TGGGAACGGGTTCCGGCAGAC	Exclusive	hsa-mir-1292 (1)	None	0
TCGA-H6-8124-11A-01R-2401-13	ACAACAGTGCCAACCTCACAG	Exclusive	hsa-mir-1294 (1)	None	0
TCGA-HV-A5A3-11A-11R-A26Y-13	TTCTGGAATTCTGTGTGA	Ambiguous	hsa-mir-1299 (1)	None	0
TCGA-H6-8124-11A-01R-2401-13	GGGTCGCTCTAGGCACCGCAGCA	Exclusive	hsa-mir-1301 (1)	None	0
TCGA-H6-8124-11A-01R-2401-13	TGCAGCTGCCTGGGAGTGA	Exclusive	hsa-mir-1301 (1)	None	0
TCGA-H6-8124-11A-01R-2401-13	TTGCAGCTGCCTGGGAGTGA	Exclusive	hsa-mir-1301 (10)	None	0
TCGA-H6-A45N-11A-12R-A26Y-13	GGGTCGCTCTAGGCACCGCAGCA	Exclusive	hsa-mir-1301 (1)	None	0
TCGA-H6-A45N-11A-12R-A26Y-13	TTGCAGCTGCCTGGGAGTGA	Exclusive	hsa-mir-1301 (1)	None	0
TCGA-HV-A5A3-11A-11R-A26Y-13	TTGCAGCTGCCTGGGAGTGA	Exclusive	hsa-mir-1301 (1)	None	0
TCGA-YB-A89D-11A-11R-A36B-13	TTGCAGCTGCCTGGGAGTGA	Exclusive	hsa-mir-1301 (1)	None	0
TCGA-H6-8124-11A-01R-2401-13	CGGTTTGAGGCTACAGTGAG	Ambiguous	hsa-mir-1304 (1)	None	0
TCGA-H6-A45N-11A-12R-A26Y-13	AGGAGAAACACTTGAGCCCAG	Ambiguous	hsa-mir-1304 (1)	None	0
TCGA-YB-A89D-11A-11R-A36B-13	CGGTTTGAGGCTACAGTGAGA	Ambiguous	hsa-mir-1304 (1)	None	0
TCGA-H6-8124-11A-01R-2401-13	ACTCGGCGTGGCGTCGGT	Exclusive	hsa-mir-1307 (2)	None	0
TCGA-H6-8124-11A-01R-2401-13	CTCGGCGTGGCGTCGGTCGTGGTAG	Exclusive	hsa-mir-1307 (1)	None	0
TCGA-HV-A5A3-11A-11R-A26Y-13	AAGACCCAGCTGAGTCACTGTCACT	Exclusive	hsa-mir-1307 (1)	None	0
TCGA-H6-8124-11A-01R-2401-13	CAGTGCAATGTTAAAAGG	Ambiguous	hsa-mir-130a (7)	None	0
TCGA-H6-8124-11A-01R-2401-13	GCAATGTTAAAAGGGCAT	Exclusive	hsa-mir-130a (3)	None	0
TCGA-H6-8124-11A-01R-2401-13	GCAATGTTAAAAGGGCATT	Exclusive	hsa-mir-130a (3)	None	0
TCGA-H6-8124-11A-01R-2401-13	GCCTCTGCTGCTGGCCAGA	Exclusive	hsa-mir-130a (1)	None	0
TCGA-H6-8124-11A-01R-2401-13	TGCCTCTGCTGCTGGCCAGA	Exclusive	hsa-mir-130a (1)	None	0
TCGA-HV-A5A3-11A-11R-A26Y-13	GCAATGTTAAAAGGGCAT	Exclusive	hsa-mir-130a (1)	None	0
TCGA-HV-A5A3-11A-11R-A26Y-13	TGCCTCTGCTGCTGGCCAGA	Exclusive	hsa-mir-130a (1)	None	0
TCGA-YB-A89D-11A-11R-A36B-13	CAGTGCAATGTTAAAAGG	Ambiguous	hsa-mir-130a (1)	None	0
TCGA-HV-A5A3-11A-11R-A26Y-13	GCAATGATGAAAGGGCAT	Exclusive	hsa-mir-130b (1)	None	0
TCGA-H6-8124-11A-01R-2401-13	ACCGTGGCTTTCGATTGT	Exclusive	hsa-mir-132 (1)	None	0
TCGA-H6-8124-11A-01R-2401-13	CTGTGGGAACTGGAGGTA	Exclusive	hsa-mir-132 (21)	None	0
TCGA-H6-8124-11A-01R-2401-13	TAACAGTCTACAGCCATG	Exclusive	hsa-mir-132 (7)	None	0
TCGA-H6-A45N-11A-12R-A26Y-13	CTGTGGGAACTGGAGGTA	Exclusive	hsa-mir-132 (3)	None	0
TCGA-YB-A89D-11A-11R-A36B-13	CTGTGGGAACTGGAGGTA	Exclusive	hsa-mir-132 (12)	None	0
TCGA-H6-8124-11A-01R-2401-13	TCAAAACTGAGGGGCATT	Exclusive	hsa-mir-1323 (1)	None	0
TCGA-H6-8124-11A-01R-2401-13	CTGTGGGCCACCTAGTCA	Exclusive	hsa-mir-134 (1)	None	0
TCGA-H6-8124-11A-01R-2401-13	GTGTGACTGGTTGACCAGA	Exclusive	hsa-mir-134 (2)	None	0
TCGA-H6-8124-11A-01R-2401-13	GTGTGTGACTGGTTGACCAGA	Exclusive	hsa-mir-134 (3)	None	0
TCGA-H6-8124-11A-01R-2401-13	TGTGACTGGTTGACCAGA	Exclusive	hsa-mir-134 (5)	None	0
TCGA-H6-8124-11A-01R-2401-13	TGTGTGACTGGTTGACCAGA	Exclusive	hsa-mir-134 (1)	None	0
TCGA-H6-A45N-11A-12R-A26Y-13	GTGTGTGACTGGTTGACCAGA	Exclusive	hsa-mir-134 (2)	None	0
TCGA-HV-A5A3-11A-11R-A26Y-13	GTGTGTGACTGGTTGACCAGA	Exclusive	hsa-mir-134 (3)	None	0
TCGA-HV-A5A3-11A-11R-A26Y-13	TGTGACTGGTTGACCAGA	Exclusive	hsa-mir-134 (1)	None	0
TCGA-YB-A89D-11A-11R-A36B-13	TGTGACTGGTTGACCAGA	Exclusive	hsa-mir-134 (1)	None	0
TCGA-H6-8124-11A-01R-2401-13	CTTTTTATTCCTATGTGA	Ambiguous	hsa-mir-135a-1 (2);hsa-mir-135a-2 (2)	None	0
TCGA-HV-A5A3-11A-11R-A26Y-13	GCCCCAGGCCTCGCTGTTCTC	Exclusive	hsa-mir-135a-1 (1)	None	0
TCGA-HV-A5A3-11A-11R-A26Y-13	TATGGCTTTTTATTCCTAT	Exclusive	hsa-mir-135a-1 (1);hsa-mir-135a-2 (1)	None	0
TCGA-HV-A5A3-11A-11R-A26Y-13	CTTTTCATTCCTATGTGA	Exclusive	hsa-mir-135b (1)	None	0
TCGA-HV-A5A3-11A-11R-A26Y-13	GCTTTTCATTCCTATGTGA	Exclusive	hsa-mir-135b (1)	None	0
TCGA-H6-8124-11A-01R-2401-13	ACTCCATTTGTTTTGATG	Exclusive	hsa-mir-136 (11)	None	0
TCGA-H6-8124-11A-01R-2401-13	AGGACTCCATTTGTTTTGA	Exclusive	hsa-mir-136 (1)	None	0
TCGA-H6-8124-11A-01R-2401-13	AGGACTCCATTTGTTTTGATGA	Exclusive	hsa-mir-136 (3)	None	0
TCGA-H6-8124-11A-01R-2401-13	GGACTCCATTTGTTTTGATG	Exclusive	hsa-mir-136 (3)	None	0
TCGA-H6-8124-11A-01R-2401-13	GGACTCCATTTGTTTTGATGA	Exclusive	hsa-mir-136 (8)	None	0
TCGA-H6-8124-11A-01R-2401-13	TGGATGAGCCCTCGGAGG	Exclusive	hsa-mir-136 (1)	None	0
TCGA-H6-8124-11A-01R-2401-13	TTGGATGAGCCCTCGGAGG	Exclusive	hsa-mir-136 (2)	None	0
TCGA-H6-A45N-11A-12R-A26Y-13	GGACTCCATTTGTTTTGATG	Exclusive	hsa-mir-136 (1)	None	0
TCGA-H6-A45N-11A-12R-A26Y-13	GGACTCCATTTGTTTTGATGA	Exclusive	hsa-mir-136 (2)	None	0
TCGA-HV-A5A3-11A-11R-A26Y-13	AGGACTCCATTTGTTTTGATG	Exclusive	hsa-mir-136 (1)	None	0
TCGA-HV-A5A3-11A-11R-A26Y-13	ATTTGTTTTGATGATGGA	Exclusive	hsa-mir-136 (1)	None	0
TCGA-YB-A89D-11A-11R-A36B-13	AGGACTCCATTTGTTTTGATG	Exclusive	hsa-mir-136 (2)	None	0
TCGA-H6-8124-11A-01R-2401-13	TGTTGTGAATCAGGCCGTTG	Exclusive	hsa-mir-138-1 (1)	None	0
TCGA-H6-A45N-11A-12R-A26Y-13	AGCTGGTGTTGTGAATCAGGCCGT	Exclusive	hsa-mir-138-1 (2)	None	0
TCGA-HV-A5A3-11A-11R-A26Y-13	AGCTGGTGTTGTGAATCAGGCCGT	Exclusive	hsa-mir-138-1 (2)	None	0
TCGA-H6-8124-11A-01R-2401-13	CAGTGCACGTGTCTCCAG	Exclusive	hsa-mir-139 (1)	None	0
TCGA-H6-8124-11A-01R-2401-13	TCTACAGTGCACGTGTCTC	Exclusive	hsa-mir-139 (2)	None	0
TCGA-H6-A45N-11A-12R-A26Y-13	CAGTGCACGTGTCTCCAG	Exclusive	hsa-mir-139 (2)	None	0
TCGA-H6-A45N-11A-12R-A26Y-13	CAGTGCACGTGTCTCCAGT	Exclusive	hsa-mir-139 (1)	None	0
TCGA-H6-A45N-11A-12R-A26Y-13	TCTACAGTGCACGTGTCT	Exclusive	hsa-mir-139 (1)	None	0
TCGA-H6-A45N-11A-12R-A26Y-13	TCTACAGTGCACGTGTCTC	Exclusive	hsa-mir-139 (2)	None	0
TCGA-H6-A45N-11A-12R-A26Y-13	TGGAGACGCGGCCCTGTTG	Exclusive	hsa-mir-139 (11)	None	0
TCGA-HV-A5A3-11A-11R-A26Y-13	CAGTGCACGTGTCTCCAG	Exclusive	hsa-mir-139 (1)	None	0
TCGA-YB-A89D-11A-11R-A36B-13	TCTACAGTGCACGTGTCT	Exclusive	hsa-mir-139 (1)	None	0
TCGA-H6-8124-11A-01R-2401-13	ACAGGGTAGAACCACGGAC	Exclusive	hsa-mir-140 (4)	None	0
TCGA-H6-8124-11A-01R-2401-13	ACAGGGTAGAACCACGGACA	Exclusive	hsa-mir-140 (3)	None	0
TCGA-H6-8124-11A-01R-2401-13	ACAGGGTAGAACCACGGACAG	Exclusive	hsa-mir-140 (1)	None	0
TCGA-H6-8124-11A-01R-2401-13	ACAGGGTAGAACCACGGACAGG	Exclusive	hsa-mir-140 (7)	None	0
TCGA-H6-8124-11A-01R-2401-13	ACAGGGTAGAACCACGGACAGGA	Exclusive	hsa-mir-140 (14)	None	0
TCGA-H6-8124-11A-01R-2401-13	ACCACAGGGTAGAACCACGGACAG	Exclusive	hsa-mir-140 (9)	None	0
TCGA-H6-8124-11A-01R-2401-13	CAGGGTAGAACCACGGAC	Exclusive	hsa-mir-140 (1)	None	0
TCGA-H6-8124-11A-01R-2401-13	CAGGGTAGAACCACGGACAG	Exclusive	hsa-mir-140 (1)	None	0
TCGA-H6-8124-11A-01R-2401-13	CAGGGTAGAACCACGGACAGGA	Exclusive	hsa-mir-140 (1)	None	0
TCGA-H6-8124-11A-01R-2401-13	GTCTCTCTCTGTGTCCTGC	Ambiguous	hsa-mir-140 (1)	None	0
TCGA-H6-8124-11A-01R-2401-13	GTTACGTCATGCTGTTCT	Exclusive	hsa-mir-140 (1)	None	0
TCGA-H6-8124-11A-01R-2401-13	TGTCTCTCTCTGTGTCCTGC	Ambiguous	hsa-mir-140 (1)	None	0
TCGA-H6-A45N-11A-12R-A26Y-13	ACAGGGTAGAACCACGGACA	Exclusive	hsa-mir-140 (1)	None	0
TCGA-H6-A45N-11A-12R-A26Y-13	ACAGGGTAGAACCACGGACAGG	Exclusive	hsa-mir-140 (1)	None	0
TCGA-H6-A45N-11A-12R-A26Y-13	ACAGGGTAGAACCACGGACAGGA	Exclusive	hsa-mir-140 (8)	None	0
TCGA-H6-A45N-11A-12R-A26Y-13	ACCACAGGGTAGAACCACGGACAG	Exclusive	hsa-mir-140 (12)	None	0
TCGA-H6-A45N-11A-12R-A26Y-13	CAGGGTAGAACCACGGACA	Exclusive	hsa-mir-140 (1)	None	0
TCGA-H6-A45N-11A-12R-A26Y-13	CAGTGGTTTTACCCTATG	Exclusive	hsa-mir-140 (1)	None	0
TCGA-H6-A45N-11A-12R-A26Y-13	CCACAGGGTAGAACCACGGACAG	Exclusive	hsa-mir-140 (1)	None	0
TCGA-HV-A5A3-11A-11R-A26Y-13	ACAGGGTAGAACCACGGACAGG	Exclusive	hsa-mir-140 (4)	None	0
TCGA-HV-A5A3-11A-11R-A26Y-13	ACAGGGTAGAACCACGGACAGGA	Exclusive	hsa-mir-140 (11)	None	0
TCGA-HV-A5A3-11A-11R-A26Y-13	ACCACAGGGTAGAACCACGGACAG	Exclusive	hsa-mir-140 (9)	None	0
TCGA-HV-A5A3-11A-11R-A26Y-13	CACAGGGTAGAACCACGGACAG	Exclusive	hsa-mir-140 (1)	None	0
TCGA-HV-A5A3-11A-11R-A26Y-13	CCACAGGGTAGAACCACGGACAG	Exclusive	hsa-mir-140 (1)	None	0
TCGA-HV-A5A3-11A-11R-A26Y-13	TACCACAGGGTAGAACCACGGACAG	Exclusive	hsa-mir-140 (1)	None	0
TCGA-YB-A89D-11A-11R-A36B-13	ACAGGGTAGAACCACGGACA	Exclusive	hsa-mir-140 (2)	None	0
TCGA-YB-A89D-11A-11R-A36B-13	ACAGGGTAGAACCACGGACAG	Exclusive	hsa-mir-140 (1)	None	0
TCGA-YB-A89D-11A-11R-A36B-13	ACAGGGTAGAACCACGGACAGG	Exclusive	hsa-mir-140 (1)	None	0
TCGA-YB-A89D-11A-11R-A36B-13	ACAGGGTAGAACCACGGACAGGA	Exclusive	hsa-mir-140 (14)	None	0
TCGA-YB-A89D-11A-11R-A36B-13	ACCACAGGGTAGAACCACGGACAG	Exclusive	hsa-mir-140 (15)	None	0
TCGA-YB-A89D-11A-11R-A36B-13	CCACAGGGTAGAACCACGGACAGG	Exclusive	hsa-mir-140 (1)	None	0
TCGA-YB-A89D-11A-11R-A36B-13	TACCACAGGGTAGAACCACGGACAG	Exclusive	hsa-mir-140 (1)	None	0
TCGA-H6-8124-11A-01R-2401-13	CTGTCTGGTAAAGATGGC	Exclusive	hsa-mir-141 (2)	None	0
TCGA-H6-8124-11A-01R-2401-13	GTCGGCCGGCCCTGGGTC	Exclusive	hsa-mir-141 (1)	None	0
TCGA-H6-8124-11A-01R-2401-13	TAACACTGTCTGGTAAAG	Exclusive	hsa-mir-141 (110)	None	0
TCGA-H6-8124-11A-01R-2401-13	TCTGTCGGCCGGCCCTGGGTC	Exclusive	hsa-mir-141 (4)	None	0
TCGA-H6-8124-11A-01R-2401-13	TGGTCTAATTGTGAAGCTC	Exclusive	hsa-mir-141 (1)	None	0
TCGA-H6-8124-11A-01R-2401-13	TGTCGGCCGGCCCTGGGTC	Exclusive	hsa-mir-141 (1)	None	0
TCGA-HV-A5A3-11A-11R-A26Y-13	ACTGTCTGGTAAAGATGGC	Exclusive	hsa-mir-141 (1)	None	0
TCGA-HV-A5A3-11A-11R-A26Y-13	CTCTGTCGGCCGGCCCTGGGTC	Exclusive	hsa-mir-141 (1)	None	0
TCGA-HV-A5A3-11A-11R-A26Y-13	TAACACTGTCTGGTAAAG	Exclusive	hsa-mir-141 (9)	None	0
TCGA-HV-A5A3-11A-11R-A26Y-13	TGGTCTAATTGTGAAGCTC	Exclusive	hsa-mir-141 (1)	None	0
TCGA-HV-A5A3-11A-11R-A26Y-13	TTCCAGTACAGTGTTGGATGG	Exclusive	hsa-mir-141 (1)	None	0
TCGA-HV-A5A3-11A-11R-A26Y-13	TTCCAGTACAGTGTTGGATGGT	Exclusive	hsa-mir-141 (1)	None	0
TCGA-YB-A89D-11A-11R-A36B-13	TAACACTGTCTGGTAAAG	Exclusive	hsa-mir-141 (1)	None	0
TCGA-H6-8124-11A-01R-2401-13	ACAGCACTGGAGGGTGTAG	Exclusive	hsa-mir-142 (2)	None	0
TCGA-H6-8124-11A-01R-2401-13	CCCATAAAGTAGAAAGCA	Exclusive	hsa-mir-142 (3)	None	0
TCGA-H6-8124-11A-01R-2401-13	CCCATAAAGTAGAAAGCAC	Exclusive	hsa-mir-142 (15)	None	0
TCGA-H6-8124-11A-01R-2401-13	GACAGACAGTGCAGTCACC	Exclusive	hsa-mir-142 (1)	None	0
TCGA-H6-8124-11A-01R-2401-13	GTAGTGTTTCCTACTTTA	Exclusive	hsa-mir-142 (1)	None	0
TCGA-H6-8124-11A-01R-2401-13	GTAGTGTTTCCTACTTTAT	Exclusive	hsa-mir-142 (30)	None	0
TCGA-H6-8124-11A-01R-2401-13	GTGTTTCCTACTTTATGG	Exclusive	hsa-mir-142 (1)	None	0
TCGA-H6-8124-11A-01R-2401-13	GTGTTTCCTACTTTATGGATG	Exclusive	hsa-mir-142 (1)	None	0
TCGA-H6-8124-11A-01R-2401-13	TGAGTGTACTGTGGGCTTC	Exclusive	hsa-mir-142 (1)	None	0
TCGA-H6-8124-11A-01R-2401-13	TGTAGTGTTTCCTACTTT	Exclusive	hsa-mir-142 (51)	None	0
TCGA-H6-8124-11A-01R-2401-13	TGTAGTGTTTCCTACTTTA	Exclusive	hsa-mir-142 (1)	None	0
TCGA-H6-8124-11A-01R-2401-13	TGTAGTGTTTCCTACTTTAT	Exclusive	hsa-mir-142 (10)	None	0
TCGA-H6-A45N-11A-12R-A26Y-13	ACAGCACTGGAGGGTGTAGT	Exclusive	hsa-mir-142 (1)	None	0
TCGA-H6-A45N-11A-12R-A26Y-13	CCCATAAAGTAGAAAGCA	Exclusive	hsa-mir-142 (11)	None	0
TCGA-H6-A45N-11A-12R-A26Y-13	CCCATAAAGTAGAAAGCAC	Exclusive	hsa-mir-142 (16)	None	0
TCGA-H6-A45N-11A-12R-A26Y-13	GTAGTGTTTCCTACTTTAT	Exclusive	hsa-mir-142 (11)	None	0
TCGA-H6-A45N-11A-12R-A26Y-13	GTGTTTCCTACTTTATGG	Exclusive	hsa-mir-142 (1)	None	0
TCGA-H6-A45N-11A-12R-A26Y-13	GTGTTTCCTACTTTATGGA	Exclusive	hsa-mir-142 (2)	None	0
TCGA-H6-A45N-11A-12R-A26Y-13	TGTAGTGTTTCCTACTTTAT	Exclusive	hsa-mir-142 (10)	None	0
TCGA-HV-A5A3-11A-11R-A26Y-13	ACAGCACTGGAGGGTGTAGT	Exclusive	hsa-mir-142 (1)	None	0
TCGA-HV-A5A3-11A-11R-A26Y-13	CCCATAAAGTAGAAAGCA	Exclusive	hsa-mir-142 (1)	None	0
TCGA-HV-A5A3-11A-11R-A26Y-13	CCCATAAAGTAGAAAGCAC	Exclusive	hsa-mir-142 (3)	None	0
TCGA-HV-A5A3-11A-11R-A26Y-13	GTAGTGTTTCCTACTTTAT	Exclusive	hsa-mir-142 (1)	None	0
TCGA-HV-A5A3-11A-11R-A26Y-13	TGTAGTGTTTCCTACTTTAT	Exclusive	hsa-mir-142 (3)	None	0
TCGA-HV-A5A3-11A-11R-A26Y-13	TTTATGGATGAGTGTACTGTGG	Exclusive	hsa-mir-142 (1)	None	0
TCGA-YB-A89D-11A-11R-A36B-13	ACAGCACTGGAGGGTGTAG	Exclusive	hsa-mir-142 (1)	None	0
TCGA-YB-A89D-11A-11R-A36B-13	CCCATAAAGTAGAAAGCA	Exclusive	hsa-mir-142 (1)	None	0
TCGA-YB-A89D-11A-11R-A36B-13	GTGTTTCCTACTTTATGG	Exclusive	hsa-mir-142 (1)	None	0
TCGA-H6-8124-11A-01R-2401-13	AGATGAAGCACTGTAGCTCAGGA	Exclusive	hsa-mir-143 (2)	None	0
TCGA-H6-8124-11A-01R-2401-13	AGGAAGAGAGAAGTTGTT	Exclusive	hsa-mir-143 (1)	None	0
TCGA-H6-8124-11A-01R-2401-13	ATGAAGCACTGTAGCTCA	Exclusive	hsa-mir-143 (34)	None	0
TCGA-H6-8124-11A-01R-2401-13	GCCCTGTCTCCCAGCCTGA	Exclusive	hsa-mir-143 (1)	None	0
TCGA-H6-8124-11A-01R-2401-13	GGTGCAGTGCTGCATCTC	Exclusive	hsa-mir-143 (1)	None	0
TCGA-H6-8124-11A-01R-2401-13	TCTGGTCAGTTGGGAGTC	Exclusive	hsa-mir-143 (1)	None	0
TCGA-H6-8124-11A-01R-2401-13	TGAAGCACTGTAGCTCAGGA	Exclusive	hsa-mir-143 (1)	None	0
TCGA-H6-8124-11A-01R-2401-13	TGAAGCACTGTAGCTCAGGAAG	Exclusive	hsa-mir-143 (1)	None	0
TCGA-H6-A45N-11A-12R-A26Y-13	AGTCTGAGATGAAGCACTGTAG	Exclusive	hsa-mir-143 (1)	None	0
TCGA-H6-A45N-11A-12R-A26Y-13	ATGAAGCACTGTAGCTCA	Exclusive	hsa-mir-143 (1)	None	0
TCGA-H6-A45N-11A-12R-A26Y-13	ATGAAGCACTGTAGCTCAGGA	Exclusive	hsa-mir-143 (1)	None	0
TCGA-H6-A45N-11A-12R-A26Y-13	TGAAGCACTGTAGCTCAGGAAG	Exclusive	hsa-mir-143 (1)	None	0
TCGA-HV-A5A3-11A-11R-A26Y-13	AGATGAAGCACTGTAGCTCAGGAA	Exclusive	hsa-mir-143 (1)	None	0
TCGA-HV-A5A3-11A-11R-A26Y-13	ATGAAGCACTGTAGCTCA	Exclusive	hsa-mir-143 (2)	None	0
TCGA-HV-A5A3-11A-11R-A26Y-13	TGAAGCACTGTAGCTCAGGAAG	Exclusive	hsa-mir-143 (2)	None	0
TCGA-HV-A5A3-11A-11R-A26Y-13	TGAAGCACTGTAGCTCAGGAAGA	Exclusive	hsa-mir-143 (1)	None	0
TCGA-YB-A89D-11A-11R-A36B-13	ATGAAGCACTGTAGCTCA	Exclusive	hsa-mir-143 (5)	None	0
TCGA-YB-A89D-11A-11R-A36B-13	GAGTCTGAGATGAAGCACTGTAG	Exclusive	hsa-mir-143 (2)	None	0
TCGA-YB-A89D-11A-11R-A36B-13	TGAAGCACTGTAGCTCAGGAAG	Exclusive	hsa-mir-143 (3)	None	0
TCGA-HV-A5A3-11A-11R-A26Y-13	ATCATCATATACTGTAAGT	Exclusive	hsa-mir-144 (1)	None	0
TCGA-H6-8124-11A-01R-2401-13	AGTTTTCCCAGGAATCCCT	Exclusive	hsa-mir-145 (1)	None	0
TCGA-H6-8124-11A-01R-2401-13	CCTTAGATGCTAAGATGGGGA	Exclusive	hsa-mir-145 (1)	None	0
TCGA-H6-8124-11A-01R-2401-13	GCTCCCACCTTGTCCTCACG	Exclusive	hsa-mir-145 (1)	None	0
TCGA-H6-8124-11A-01R-2401-13	GGTCCAGTTTTCCCAGGA	Exclusive	hsa-mir-145 (1)	None	0
TCGA-H6-8124-11A-01R-2401-13	GGTCCAGTTTTCCCAGGAAT	Exclusive	hsa-mir-145 (14)	None	0
TCGA-H6-8124-11A-01R-2401-13	GTCCAGTTTTCCCAGGAA	Ambiguous	hsa-mir-145 (36)	None	0
TCGA-H6-8124-11A-01R-2401-13	GTCCAGTTTTCCCAGGAAT	Ambiguous	hsa-mir-145 (973)	None	0
TCGA-H6-8124-11A-01R-2401-13	GTTTTCCCAGGAATCCCT	Exclusive	hsa-mir-145 (7)	None	0
TCGA-H6-8124-11A-01R-2401-13	GTTTTCCCAGGAATCCCTT	Exclusive	hsa-mir-145 (1)	None	0
TCGA-H6-8124-11A-01R-2401-13	TTTTCCCAGGAATCCCTTAGA	Exclusive	hsa-mir-145 (1)	None	0
TCGA-H6-A45N-11A-12R-A26Y-13	GTCCAGTTTTCCCAGGAA	Ambiguous	hsa-mir-145 (5)	None	0
TCGA-H6-A45N-11A-12R-A26Y-13	GTCCAGTTTTCCCAGGAAT	Ambiguous	hsa-mir-145 (246)	None	0
TCGA-HV-A5A3-11A-11R-A26Y-13	GGTCCAGTTTTCCCAGGAAT	Exclusive	hsa-mir-145 (1)	None	0
TCGA-HV-A5A3-11A-11R-A26Y-13	GTCCAGTTTTCCCAGGAA	Ambiguous	hsa-mir-145 (5)	None	0
TCGA-HV-A5A3-11A-11R-A26Y-13	GTCCAGTTTTCCCAGGAAT	Ambiguous	hsa-mir-145 (171)	None	0
TCGA-YB-A89D-11A-11R-A36B-13	CCTTAGATGCTAAGATGGGGA	Exclusive	hsa-mir-145 (1)	None	0
TCGA-YB-A89D-11A-11R-A36B-13	GGTCCAGTTTTCCCAGGAAT	Exclusive	hsa-mir-145 (1)	None	0
TCGA-YB-A89D-11A-11R-A36B-13	GTCCAGTTTTCCCAGGAA	Ambiguous	hsa-mir-145 (5)	None	0
TCGA-YB-A89D-11A-11R-A36B-13	GTCCAGTTTTCCCAGGAAT	Ambiguous	hsa-mir-145 (115)	None	0
TCGA-H6-8124-11A-01R-2401-13	GACCTCTGAAATTCAGTTCT	Exclusive	hsa-mir-146a (1)	None	0
TCGA-HV-A5A3-11A-11R-A26Y-13	GACCTCTGAAATTCAGTTCT	Exclusive	hsa-mir-146a (2)	None	0
TCGA-H6-8124-11A-01R-2401-13	AACTGAATTCCATAGGCTGT	Exclusive	hsa-mir-146b (2)	None	0
TCGA-H6-8124-11A-01R-2401-13	ACTGAATTCCATAGGCTG	Exclusive	hsa-mir-146b (1)	None	0
TCGA-H6-8124-11A-01R-2401-13	ACTGAATTCCATAGGCTGT	Exclusive	hsa-mir-146b (6)	None	0
TCGA-H6-8124-11A-01R-2401-13	GCCCTGTGGACTCAGTTC	Ambiguous	hsa-mir-146b (1)	None	0
TCGA-H6-8124-11A-01R-2401-13	TGAGAACTGAATTCCATAG	Exclusive	hsa-mir-146b (5)	None	0
TCGA-H6-A45N-11A-12R-A26Y-13	AACTGAATTCCATAGGCTGT	Exclusive	hsa-mir-146b (1)	None	0
TCGA-H6-A45N-11A-12R-A26Y-13	TGAGAACTGAATTCCATAG	Exclusive	hsa-mir-146b (3)	None	0
TCGA-HV-A5A3-11A-11R-A26Y-13	AACTGAATTCCATAGGCTGT	Exclusive	hsa-mir-146b (4)	None	0
TCGA-HV-A5A3-11A-11R-A26Y-13	ACTGAATTCCATAGGCTGT	Exclusive	hsa-mir-146b (6)	None	0
TCGA-HV-A5A3-11A-11R-A26Y-13	TGAGAACTGAATTCCATAG	Exclusive	hsa-mir-146b (3)	None	0
TCGA-YB-A89D-11A-11R-A36B-13	AACTGAATTCCATAGGCTGT	Exclusive	hsa-mir-146b (3)	None	0
TCGA-YB-A89D-11A-11R-A36B-13	ACTGAATTCCATAGGCTGT	Exclusive	hsa-mir-146b (3)	None	0
TCGA-YB-A89D-11A-11R-A36B-13	TGAGAACTGAATTCCATA	Exclusive	hsa-mir-146b (1)	None	0
TCGA-YB-A89D-11A-11R-A36B-13	TGAGAACTGAATTCCATAG	Exclusive	hsa-mir-146b (1)	None	0
TCGA-YB-A89D-11A-11R-A36B-13	CTAGTGGAAACATTTCTGCACA	Ambiguous	hsa-mir-147b (1)	None	0
TCGA-YB-A89D-11A-11R-A36B-13	TGGACACCAGTGTGCGGAAATG	Exclusive	hsa-mir-147b (1)	None	0
TCGA-H6-8124-11A-01R-2401-13	GCACTACAGAACTTTGTC	Exclusive	hsa-mir-148a (2)	None	0
TCGA-H6-8124-11A-01R-2401-13	TCAGTGCACTACAGAACT	Exclusive	hsa-mir-148a (34)	None	0
TCGA-H6-8124-11A-01R-2401-13	TGCACTACAGAACTTTGT	Exclusive	hsa-mir-148a (7)	None	0
TCGA-H6-8124-11A-01R-2401-13	TGCACTACAGAACTTTGTC	Exclusive	hsa-mir-148a (1)	None	0
TCGA-HV-A5A3-11A-11R-A26Y-13	TCAGTGCACTACAGAACT	Exclusive	hsa-mir-148a (1)	None	0
TCGA-YB-A89D-11A-11R-A36B-13	CCGACTCTGAGTATGATAGAAGTCA	Exclusive	hsa-mir-148a (1)	None	0
TCGA-H6-8124-11A-01R-2401-13	TCTGGCTCCGTGTCTTCA	Exclusive	hsa-mir-149 (1)	None	0
TCGA-H6-8124-11A-01R-2401-13	TCTGGCTCCGTGTCTTCAC	Exclusive	hsa-mir-149 (2)	None	0
TCGA-H6-8124-11A-01R-2401-13	TCTCCCAACCCTTGTACC	Exclusive	hsa-mir-150 (35)	None	0
TCGA-H6-8124-11A-01R-2401-13	TGTCTCCCAACCCTTGTACC	Exclusive	hsa-mir-150 (3)	None	0
TCGA-H6-A45N-11A-12R-A26Y-13	TCTCCCAACCCTTGTACC	Exclusive	hsa-mir-150 (1)	None	0
TCGA-H6-A45N-11A-12R-A26Y-13	TGTCTCCCAACCCTTGTACC	Exclusive	hsa-mir-150 (2)	None	0
TCGA-HV-A5A3-11A-11R-A26Y-13	TGTCTCCCAACCCTTGTAC	Exclusive	hsa-mir-150 (1)	None	0
TCGA-YB-A89D-11A-11R-A36B-13	TCTCCCAACCCTTGTACC	Exclusive	hsa-mir-150 (1)	None	0
TCGA-H6-8124-11A-01R-2401-13	GAGCTCACAGTCTAGTAT	Ambiguous	hsa-mir-151a (1)	None	0
TCGA-H6-8124-11A-01R-2401-13	GGAGCTCACAGTCTAGTA	Ambiguous	hsa-mir-151a (1)	None	0
TCGA-H6-8124-11A-01R-2401-13	TACTAGACTGAAGCTCCTT	Ambiguous	hsa-mir-151a (1)	None	0
TCGA-H6-8124-11A-01R-2401-13	GTCATTTTTGTGATCTGCAGCT	Exclusive	hsa-mir-153-1 (1)	None	0
TCGA-H6-8124-11A-01R-2401-13	GTCATTTTTGTGATGTTGC	Exclusive	hsa-mir-153-2 (4)	None	0
TCGA-H6-8124-11A-01R-2401-13	CTCTGCGGCCTGCAGGTAGCG	Exclusive	hsa-mir-1539 (1)	None	0
TCGA-H6-8124-11A-01R-2401-13	TAGCGTGTGGTACTTGAAGA	Exclusive	hsa-mir-154 (6)	None	0
TCGA-H6-8124-11A-01R-2401-13	TAGGTTATCCGTGTTGCC	Exclusive	hsa-mir-154 (1)	None	0
TCGA-HV-A5A3-11A-11R-A26Y-13	AGCGTGTGGTACTTGAAGA	Exclusive	hsa-mir-154 (1)	None	0
TCGA-HV-A5A3-11A-11R-A26Y-13	TAGCGTGTGGTACTTGAAGA	Exclusive	hsa-mir-154 (3)	None	0
TCGA-YB-A89D-11A-11R-A36B-13	TAGCGTGTGGTACTTGAAGA	Exclusive	hsa-mir-154 (3)	None	0
TCGA-H6-8124-11A-01R-2401-13	TAATGCTAATCGTGATAGG	Exclusive	hsa-mir-155 (1)	None	0
TCGA-H6-8124-11A-01R-2401-13	TGCTAATCGTGATAGGGGT	Exclusive	hsa-mir-155 (2)	None	0
TCGA-H6-8124-11A-01R-2401-13	TGCTAATCGTGATAGGGGTT	Exclusive	hsa-mir-155 (1)	None	0
TCGA-H6-8124-11A-01R-2401-13	TGCTAATCGTGATAGGGGTTT	Exclusive	hsa-mir-155 (1)	None	0
TCGA-H6-8124-11A-01R-2401-13	TTAATGCTAATCGTGATAG	Exclusive	hsa-mir-155 (12)	None	0
TCGA-H6-8124-11A-01R-2401-13	TTAATGCTAATCGTGATAGG	Exclusive	hsa-mir-155 (188)	None	0
TCGA-H6-A45N-11A-12R-A26Y-13	TTAATGCTAATCGTGATAG	Exclusive	hsa-mir-155 (6)	None	0
TCGA-H6-A45N-11A-12R-A26Y-13	TTAATGCTAATCGTGATAGG	Exclusive	hsa-mir-155 (98)	None	0
TCGA-HV-A5A3-11A-11R-A26Y-13	TTAATGCTAATCGTGATAG	Exclusive	hsa-mir-155 (3)	None	0
TCGA-HV-A5A3-11A-11R-A26Y-13	TTAATGCTAATCGTGATAGG	Exclusive	hsa-mir-155 (66)	None	0
TCGA-YB-A89D-11A-11R-A36B-13	TAATGCTAATCGTGATAGG	Exclusive	hsa-mir-155 (2)	None	0
TCGA-YB-A89D-11A-11R-A36B-13	TTAATGCTAATCGTGATAGG	Exclusive	hsa-mir-155 (37)	None	0
TCGA-H6-8124-11A-01R-2401-13	GCACATAATGGTTTGTGG	Exclusive	hsa-mir-15a (1)	None	0
TCGA-H6-8124-11A-01R-2401-13	GCACATAATGGTTTGTGGA	Exclusive	hsa-mir-15a (1)	None	0
TCGA-H6-8124-11A-01R-2401-13	TAGCAGCACATAATGGTT	Ambiguous	hsa-mir-15a (2)	None	0
TCGA-H6-8124-11A-01R-2401-13	TAGCAGCACATCATGGTT	Exclusive	hsa-mir-15b (9)	None	0
TCGA-H6-8124-11A-01R-2401-13	TTTTGAGGCCTTAAAGTACTG	Exclusive	hsa-mir-15b (1)	None	0
TCGA-H6-A45N-11A-12R-A26Y-13	TAGCAGCACATCATGGTT	Exclusive	hsa-mir-15b (12)	None	0
TCGA-HV-A5A3-11A-11R-A26Y-13	TAGCAGCACATCATGGTT	Exclusive	hsa-mir-15b (3)	None	0
TCGA-YB-A89D-11A-11R-A36B-13	TAGCAGCACATCATGGTT	Exclusive	hsa-mir-15b (2)	None	0
TCGA-YB-A89D-11A-11R-A36B-13	TTTGAGGCCTTAAAGTACTG	Exclusive	hsa-mir-15b (1)	None	0
TCGA-H6-8124-11A-01R-2401-13	AGCAATGTCAGCAGTGCCT	Exclusive	hsa-mir-16-1 (1)	None	0
TCGA-H6-8124-11A-01R-2401-13	AGCACGTAAATATTGGCG	Exclusive	hsa-mir-16-1 (1);hsa-mir-16-2 (1)	None	0
TCGA-H6-8124-11A-01R-2401-13	GCACGTAAATATTGGCGT	Exclusive	hsa-mir-16-1 (7);hsa-mir-16-2 (7)	None	0
TCGA-H6-8124-11A-01R-2401-13	TAGCAGCACGTAAATATT	Exclusive	hsa-mir-16-1 (2);hsa-mir-16-2 (2)	None	0
TCGA-H6-8124-11A-01R-2401-13	TAGCAGCACGTAAATATTGGCGTT	Exclusive	hsa-mir-16-1 (6)	None	0
TCGA-H6-A45N-11A-12R-A26Y-13	TAGCAGCACGTAAATATTGGCGTT	Exclusive	hsa-mir-16-1 (10)	None	0
TCGA-HV-A5A3-11A-11R-A26Y-13	AGCAGCACGTAAATATTGGCGTT	Exclusive	hsa-mir-16-1 (1)	None	0
TCGA-HV-A5A3-11A-11R-A26Y-13	TAGCAGCACGTAAATATTGGCGTT	Exclusive	hsa-mir-16-1 (7)	None	0
TCGA-YB-A89D-11A-11R-A36B-13	GCACGTAAATATTGGCGT	Exclusive	hsa-mir-16-1 (2);hsa-mir-16-2 (2)	None	0
TCGA-YB-A89D-11A-11R-A36B-13	TAGCAGCACGTAAATATTGGCGTT	Exclusive	hsa-mir-16-1 (4)	None	0
TCGA-H6-8124-11A-01R-2401-13	CAAAGTGCTTACAGTGCAG	Exclusive	hsa-mir-17 (3)	None	0	miR17_92_cluster
TCGA-H6-A45N-11A-12R-A26Y-13	CAAAGTGCTTACAGTGCAG	Exclusive	hsa-mir-17 (3)	None	0	miR17_92_cluster
TCGA-YB-A89D-11A-11R-A36B-13	TCAAAGTGCTTACAGTGCAG	Exclusive	hsa-mir-17 (1)	None	0	miR17_92_cluster
TCGA-H6-8124-11A-01R-2401-13	AACATTCAACGCTGTCGG	Exclusive	hsa-mir-181a-1 (33);hsa-mir-181a-2 (33)	None	0
TCGA-H6-8124-11A-01R-2401-13	AACATTCAACGCTGTCGGT	Exclusive	hsa-mir-181a-1 (17);hsa-mir-181a-2 (17)	None	0
TCGA-H6-8124-11A-01R-2401-13	ACCATCGACCGTTGATTG	Exclusive	hsa-mir-181a-1 (1)	None	0
TCGA-H6-8124-11A-01R-2401-13	CAACGCTGTCGGTGAGTT	Exclusive	hsa-mir-181a-1 (1);hsa-mir-181a-2 (1)	None	0
TCGA-H6-8124-11A-01R-2401-13	CAACGCTGTCGGTGAGTTT	Exclusive	hsa-mir-181a-1 (1);hsa-mir-181a-2 (1)	None	0
TCGA-H6-8124-11A-01R-2401-13	TCAACGCTGTCGGTGAGT	Exclusive	hsa-mir-181a-1 (1);hsa-mir-181a-2 (1)	None	0
TCGA-H6-8124-11A-01R-2401-13	TTCAACGCTGTCGGTGAG	Exclusive	hsa-mir-181a-1 (1);hsa-mir-181a-2 (1)	None	0
TCGA-H6-A45N-11A-12R-A26Y-13	AACATTCAACGCTGTCGG	Exclusive	hsa-mir-181a-1 (2);hsa-mir-181a-2 (2)	None	0
TCGA-H6-A45N-11A-12R-A26Y-13	AACATTCAACGCTGTCGGT	Exclusive	hsa-mir-181a-1 (4);hsa-mir-181a-2 (4)	None	0
TCGA-HV-A5A3-11A-11R-A26Y-13	AACATTCAACGCTGTCGG	Exclusive	hsa-mir-181a-1 (3);hsa-mir-181a-2 (3)	None	0
TCGA-HV-A5A3-11A-11R-A26Y-13	AACATTCAACGCTGTCGGT	Exclusive	hsa-mir-181a-1 (1);hsa-mir-181a-2 (1)	None	0
TCGA-HV-A5A3-11A-11R-A26Y-13	GAACATTCAACGCTGTCGGT	Exclusive	hsa-mir-181a-1 (1);hsa-mir-181a-2 (1)	None	0
TCGA-HV-A5A3-11A-11R-A26Y-13	TTCAACGCTGTCGGTGAG	Exclusive	hsa-mir-181a-1 (1);hsa-mir-181a-2 (1)	None	0
TCGA-HV-A5A3-11A-11R-A26Y-13	TTCAACGCTGTCGGTGAGT	Exclusive	hsa-mir-181a-1 (1);hsa-mir-181a-2 (1)	None	0
TCGA-YB-A89D-11A-11R-A36B-13	AACATTCAACGCTGTCGG	Exclusive	hsa-mir-181a-1 (3);hsa-mir-181a-2 (3)	None	0
TCGA-YB-A89D-11A-11R-A36B-13	AACATTCAACGCTGTCGGT	Exclusive	hsa-mir-181a-1 (15);hsa-mir-181a-2 (15)	None	0
TCGA-YB-A89D-11A-11R-A36B-13	TTTTGAGGTTGCTTCAGTG	Exclusive	hsa-mir-181a-1 (1)	None	0
TCGA-H6-8124-11A-01R-2401-13	ACCACTGACCGTTGACTG	Exclusive	hsa-mir-181a-2 (1)	None	0
TCGA-H6-8124-11A-01R-2401-13	CCTTCAGAGGACTCCAAGG	Exclusive	hsa-mir-181a-2 (2)	None	0
TCGA-H6-8124-11A-01R-2401-13	GCCTTCAGAGGACTCCAAGG	Exclusive	hsa-mir-181a-2 (1)	None	0
TCGA-H6-A45N-11A-12R-A26Y-13	CAGCCTTCAGAGGACTCCAAGG	Exclusive	hsa-mir-181a-2 (1)	None	0
TCGA-HV-A5A3-11A-11R-A26Y-13	GCCTTCAGAGGACTCCAAGG	Exclusive	hsa-mir-181a-2 (1)	None	0
TCGA-YB-A89D-11A-11R-A36B-13	ACCACTGACCGTTGACTG	Exclusive	hsa-mir-181a-2 (1)	None	0
TCGA-YB-A89D-11A-11R-A36B-13	GCCTTCAGAGGACTCCAAGG	Exclusive	hsa-mir-181a-2 (1)	None	0
TCGA-H6-8124-11A-01R-2401-13	AACATTCATTGCTGTCGG	Exclusive	hsa-mir-181b-1 (19);hsa-mir-181b-2 (19)	None	0
TCGA-H6-8124-11A-01R-2401-13	AACATTCATTGCTGTCGGT	Exclusive	hsa-mir-181b-1 (10);hsa-mir-181b-2 (10)	None	0
TCGA-H6-8124-11A-01R-2401-13	CAACATTCATTGCTGTCGG	Exclusive	hsa-mir-181b-1 (2);hsa-mir-181b-2 (2)	None	0
TCGA-H6-8124-11A-01R-2401-13	CAACATTCATTGCTGTCGGT	Exclusive	hsa-mir-181b-1 (1);hsa-mir-181b-2 (1)	None	0
TCGA-H6-8124-11A-01R-2401-13	TGCTGTCGGTGGGTTGAAC	Exclusive	hsa-mir-181b-1 (1)	None	0
TCGA-H6-8124-11A-01R-2401-13	TTCATTGCTGTCGGTGGG	Exclusive	hsa-mir-181b-1 (1);hsa-mir-181b-2 (1)	None	0
TCGA-H6-8124-11A-01R-2401-13	TTCATTGCTGTCGGTGGGTT	Exclusive	hsa-mir-181b-1 (1);hsa-mir-181b-2 (1)	None	0
TCGA-H6-8124-11A-01R-2401-13	TTGCTGTCGGTGGGTTGAA	Exclusive	hsa-mir-181b-1 (1)	None	0
TCGA-H6-8124-11A-01R-2401-13	TTGCTGTCGGTGGGTTGAACTGT	Exclusive	hsa-mir-181b-1 (1)	None	0
TCGA-H6-A45N-11A-12R-A26Y-13	AACATTCATTGCTGTCGGT	Exclusive	hsa-mir-181b-1 (1);hsa-mir-181b-2 (1)	None	0
TCGA-HV-A5A3-11A-11R-A26Y-13	AACATTCATTGCTGTCGGTGGGTTG	Exclusive	hsa-mir-181b-1 (1)	None	0
TCGA-HV-A5A3-11A-11R-A26Y-13	ACATTCATTGCTGTCGGTGGGTTG	Exclusive	hsa-mir-181b-1 (3)	None	0
TCGA-HV-A5A3-11A-11R-A26Y-13	TTCATTGCTGTCGGTGGGTT	Exclusive	hsa-mir-181b-1 (1);hsa-mir-181b-2 (1)	None	0
TCGA-YB-A89D-11A-11R-A36B-13	AACATTCATTGCTGTCGG	Exclusive	hsa-mir-181b-1 (1);hsa-mir-181b-2 (1)	None	0
TCGA-YB-A89D-11A-11R-A36B-13	AACATTCATTGCTGTCGGT	Exclusive	hsa-mir-181b-1 (1);hsa-mir-181b-2 (1)	None	0
TCGA-YB-A89D-11A-11R-A36B-13	ACATTCATTGCTGTCGGTGGGTTG	Exclusive	hsa-mir-181b-1 (1)	None	0
TCGA-HV-A5A3-11A-11R-A26Y-13	ATTGCTGTCGGTGGGTTT	Exclusive	hsa-mir-181b-2 (1)	None	0
TCGA-H6-8124-11A-01R-2401-13	AACATTCAACCTGTCGGT	Ambiguous	hsa-mir-181c (1)	None	0
TCGA-H6-8124-11A-01R-2401-13	AACATTCATTGTTGTCGG	Exclusive	hsa-mir-181d (2)	None	0
TCGA-HV-A5A3-11A-11R-A26Y-13	TTGTTGTCGGTGGGTTGTG	Exclusive	hsa-mir-181d (1)	None	0
TCGA-H6-8124-11A-01R-2401-13	AATGGTAGAACTCACACT	Exclusive	hsa-mir-182 (9)	None	0
TCGA-H6-8124-11A-01R-2401-13	AATGGTAGAACTCACACTG	Exclusive	hsa-mir-182 (1)	None	0
TCGA-H6-8124-11A-01R-2401-13	AATGGTAGAACTCACACTGG	Exclusive	hsa-mir-182 (2)	None	0
TCGA-H6-8124-11A-01R-2401-13	ATGGTAGAACTCACACTG	Ambiguous	hsa-mir-182 (1)	None	0
TCGA-H6-8124-11A-01R-2401-13	CAATGGTAGAACTCACAC	Exclusive	hsa-mir-182 (3)	None	0
TCGA-H6-8124-11A-01R-2401-13	CAATGGTAGAACTCACACT	Exclusive	hsa-mir-182 (88)	None	0
TCGA-H6-8124-11A-01R-2401-13	CAATGGTAGAACTCACACTG	Exclusive	hsa-mir-182 (5)	None	0
TCGA-H6-8124-11A-01R-2401-13	CAATGGTAGAACTCACACTGG	Exclusive	hsa-mir-182 (3)	None	0
TCGA-H6-8124-11A-01R-2401-13	GCAATGGTAGAACTCACA	Exclusive	hsa-mir-182 (2)	None	0
TCGA-H6-8124-11A-01R-2401-13	GCAATGGTAGAACTCACACT	Exclusive	hsa-mir-182 (2)	None	0
TCGA-H6-8124-11A-01R-2401-13	GCAATGGTAGAACTCACACTGG	Exclusive	hsa-mir-182 (1)	None	0
TCGA-H6-8124-11A-01R-2401-13	TTGGCAATGGTAGAACTC	Ambiguous	hsa-mir-182 (1)	None	0
TCGA-H6-8124-11A-01R-2401-13	TTGGCAATGGTAGAACTCA	Exclusive	hsa-mir-182 (4)	None	0
TCGA-H6-8124-11A-01R-2401-13	TTTGGCAATGGTAGAACT	Exclusive	hsa-mir-182 (45)	None	0
TCGA-H6-8124-11A-01R-2401-13	TTTGGCAATGGTAGAACTC	Exclusive	hsa-mir-182 (661)	None	0
TCGA-H6-8124-11A-01R-2401-13	TTTGGCAATGGTAGAACTCA	Exclusive	hsa-mir-182 (5129)	None	0
TCGA-H6-A45N-11A-12R-A26Y-13	CAATGGTAGAACTCACACT	Exclusive	hsa-mir-182 (2)	None	0
TCGA-H6-A45N-11A-12R-A26Y-13	TTTGGCAATGGTAGAACT	Exclusive	hsa-mir-182 (1)	None	0
TCGA-H6-A45N-11A-12R-A26Y-13	TTTGGCAATGGTAGAACTC	Exclusive	hsa-mir-182 (15)	None	0
TCGA-H6-A45N-11A-12R-A26Y-13	TTTGGCAATGGTAGAACTCA	Exclusive	hsa-mir-182 (532)	None	0
TCGA-HV-A5A3-11A-11R-A26Y-13	AATGGTAGAACTCACACT	Exclusive	hsa-mir-182 (2)	None	0
TCGA-HV-A5A3-11A-11R-A26Y-13	AATGGTAGAACTCACACTG	Exclusive	hsa-mir-182 (1)	None	0
TCGA-HV-A5A3-11A-11R-A26Y-13	CAATGGTAGAACTCACACT	Exclusive	hsa-mir-182 (19)	None	0
TCGA-HV-A5A3-11A-11R-A26Y-13	CAATGGTAGAACTCACACTG	Exclusive	hsa-mir-182 (5)	None	0
TCGA-HV-A5A3-11A-11R-A26Y-13	CAATGGTAGAACTCACACTGG	Exclusive	hsa-mir-182 (2)	None	0
TCGA-HV-A5A3-11A-11R-A26Y-13	GCAATGGTAGAACTCACACTG	Exclusive	hsa-mir-182 (1)	None	0
TCGA-HV-A5A3-11A-11R-A26Y-13	TTGGCAATGGTAGAACTC	Ambiguous	hsa-mir-182 (1)	None	0
TCGA-HV-A5A3-11A-11R-A26Y-13	TTGGCAATGGTAGAACTCA	Exclusive	hsa-mir-182 (2)	None	0
TCGA-HV-A5A3-11A-11R-A26Y-13	TTTGGCAATGGTAGAACT	Exclusive	hsa-mir-182 (30)	None	0
TCGA-HV-A5A3-11A-11R-A26Y-13	TTTGGCAATGGTAGAACTC	Exclusive	hsa-mir-182 (285)	None	0
TCGA-HV-A5A3-11A-11R-A26Y-13	TTTGGCAATGGTAGAACTCA	Exclusive	hsa-mir-182 (5174)	None	0
TCGA-YB-A89D-11A-11R-A36B-13	CAATGGTAGAACTCACACT	Exclusive	hsa-mir-182 (7)	None	0
TCGA-YB-A89D-11A-11R-A36B-13	CAATGGTAGAACTCACACTG	Exclusive	hsa-mir-182 (1)	None	0
TCGA-YB-A89D-11A-11R-A36B-13	CAATGGTAGAACTCACACTGG	Exclusive	hsa-mir-182 (2)	None	0
TCGA-YB-A89D-11A-11R-A36B-13	GCAATGGTAGAACTCACA	Exclusive	hsa-mir-182 (1)	None	0
TCGA-YB-A89D-11A-11R-A36B-13	TTTGGCAATGGTAGAACT	Exclusive	hsa-mir-182 (31)	None	0
TCGA-YB-A89D-11A-11R-A36B-13	TTTGGCAATGGTAGAACTC	Exclusive	hsa-mir-182 (149)	None	0
TCGA-YB-A89D-11A-11R-A36B-13	TTTGGCAATGGTAGAACTCA	Exclusive	hsa-mir-182 (3210)	None	0
TCGA-H6-8124-11A-01R-2401-13	CACTGGTAGAATTCACTG	Ambiguous	hsa-mir-183 (6)	None	0
TCGA-H6-8124-11A-01R-2401-13	CACTGGTAGAATTCACTGT	Exclusive	hsa-mir-183 (1)	None	0
TCGA-H6-8124-11A-01R-2401-13	GCACTGGTAGAATTCACT	Exclusive	hsa-mir-183 (4)	None	0
TCGA-H6-8124-11A-01R-2401-13	GCACTGGTAGAATTCACTG	Exclusive	hsa-mir-183 (1)	None	0
TCGA-H6-8124-11A-01R-2401-13	GTATGGCACTGGTAGAATT	Exclusive	hsa-mir-183 (1)	None	0
TCGA-H6-8124-11A-01R-2401-13	TATGGCACTGGTAGAATT	Exclusive	hsa-mir-183 (7)	None	0
TCGA-H6-8124-11A-01R-2401-13	TGTATGGCACTGGTAGAATT	Exclusive	hsa-mir-183 (2)	None	0
TCGA-H6-A45N-11A-12R-A26Y-13	TATGGCACTGGTAGAATT	Exclusive	hsa-mir-183 (1)	None	0
TCGA-HV-A5A3-11A-11R-A26Y-13	CACTGGTAGAATTCACTG	Ambiguous	hsa-mir-183 (2)	None	0
TCGA-HV-A5A3-11A-11R-A26Y-13	CACTGGTAGAATTCACTGT	Exclusive	hsa-mir-183 (1)	None	0
TCGA-HV-A5A3-11A-11R-A26Y-13	TATGGCACTGGTAGAATT	Exclusive	hsa-mir-183 (9)	None	0
TCGA-HV-A5A3-11A-11R-A26Y-13	TGTATGGCACTGGTAGAAT	Exclusive	hsa-mir-183 (1)	None	0
TCGA-HV-A5A3-11A-11R-A26Y-13	TGTATGGCACTGGTAGAATT	Exclusive	hsa-mir-183 (2)	None	0
TCGA-YB-A89D-11A-11R-A36B-13	TATGGCACTGGTAGAATT	Exclusive	hsa-mir-183 (6)	None	0
TCGA-YB-A89D-11A-11R-A36B-13	TGTATGGCACTGGTAGAATT	Exclusive	hsa-mir-183 (2)	None	0
TCGA-H6-A45N-11A-12R-A26Y-13	TATGGAGGTCTCTGTCTGGCTTAG	Exclusive	hsa-mir-1843 (1)	None	0
TCGA-HV-A5A3-11A-11R-A26Y-13	TATGGAGGTCTCTGTCTGGCTTAG	Exclusive	hsa-mir-1843 (1)	None	0
TCGA-YB-A89D-11A-11R-A36B-13	TATGGAGGTCTCTGTCTGGCTTAG	Exclusive	hsa-mir-1843 (1)	None	0
TCGA-H6-8124-11A-01R-2401-13	GAGAAAGGCAGTTCCTGA	Exclusive	hsa-mir-185 (1)	None	0
TCGA-H6-8124-11A-01R-2401-13	GAGAAAGGCAGTTCCTGAT	Exclusive	hsa-mir-185 (1)	None	0
TCGA-YB-A89D-11A-11R-A36B-13	TGGAGAGAAAGGCAGTTC	Exclusive	hsa-mir-185 (1)	None	0
TCGA-H6-8124-11A-01R-2401-13	CAAAGAATTCTCCTTTTG	Exclusive	hsa-mir-186 (1)	None	0
TCGA-H6-A45N-11A-12R-A26Y-13	CCAAAGAATTCTCCTTTTG	Exclusive	hsa-mir-186 (1)	None	0
TCGA-HV-A5A3-11A-11R-A26Y-13	GAATTCTCCTTTTGGGCTT	Exclusive	hsa-mir-186 (1)	None	0
TCGA-H6-8124-11A-01R-2401-13	TTCCCTGCTCCCTCTCTCA	Ambiguous	hsa-mir-188 (1)	None	0
TCGA-H6-8124-11A-01R-2401-13	TAAGGTGCATCTAGTGCAG	Exclusive	hsa-mir-18a (3);hsa-mir-18b (3)	None	0	miR_106a_363_cluster;miR17_92_cluster
TCGA-H6-8124-11A-01R-2401-13	TTTCTGCAGGCCTCTGTG	Ambiguous	hsa-mir-190a (1)	None	0
TCGA-H6-8124-11A-01R-2401-13	TTTTCTGCAGGCCTCTGTG	Ambiguous	hsa-mir-190a (2)	None	0
TCGA-H6-8124-11A-01R-2401-13	CAACGGAATCCCAAAAGC	Exclusive	hsa-mir-191 (56)	None	0
TCGA-H6-8124-11A-01R-2401-13	CAACGGAATCCCAAAAGCA	Exclusive	hsa-mir-191 (27)	None	0
TCGA-H6-8124-11A-01R-2401-13	GGAATCCCAAAAGCAGCTG	Exclusive	hsa-mir-191 (2)	None	0
TCGA-H6-8124-11A-01R-2401-13	GTTGTCTCCAGAGCATTCCAG	Exclusive	hsa-mir-191 (1)	None	0
TCGA-H6-A45N-11A-12R-A26Y-13	CAACGGAATCCCAAAAGC	Exclusive	hsa-mir-191 (1)	None	0
TCGA-H6-A45N-11A-12R-A26Y-13	CAACGGAATCCCAAAAGCA	Exclusive	hsa-mir-191 (14)	None	0
TCGA-HV-A5A3-11A-11R-A26Y-13	CAACGGAATCCCAAAAGC	Exclusive	hsa-mir-191 (1)	None	0
TCGA-HV-A5A3-11A-11R-A26Y-13	CAACGGAATCCCAAAAGCA	Exclusive	hsa-mir-191 (5)	None	0
TCGA-YB-A89D-11A-11R-A36B-13	CAACGGAATCCCAAAAGC	Exclusive	hsa-mir-191 (2)	None	0
TCGA-YB-A89D-11A-11R-A36B-13	CAACGGAATCCCAAAAGCA	Exclusive	hsa-mir-191 (5)	None	0
TCGA-YB-A89D-11A-11R-A36B-13	GGAATCCCAAAAGCAGCT	Exclusive	hsa-mir-191 (1)	None	0
TCGA-H6-8124-11A-01R-2401-13	TATGAATTGACAGCCAGT	Exclusive	hsa-mir-192 (1)	None	0
TCGA-HV-A5A3-11A-11R-A26Y-13	ACCTATGAATTGACAGCCAGTG	Exclusive	hsa-mir-192 (1)	None	0
TCGA-HV-A5A3-11A-11R-A26Y-13	TGACCTATGAATTGACAGCCAGTG	Exclusive	hsa-mir-192 (1)	None	0
TCGA-YB-A89D-11A-11R-A36B-13	AGTGCTCTCGTCTCCCCTCTGG	Exclusive	hsa-mir-192 (1)	None	0
TCGA-YB-A89D-11A-11R-A36B-13	CGAGACCGAGTGCACAGGGCT	Exclusive	hsa-mir-192 (1)	None	0
TCGA-YB-A89D-11A-11R-A36B-13	CTATGAATTGACAGCCAG	Exclusive	hsa-mir-192 (1)	None	0
TCGA-YB-A89D-11A-11R-A36B-13	TGACCTATGAATTGACAGCCAGTG	Exclusive	hsa-mir-192 (1)	None	0
TCGA-H6-8124-11A-01R-2401-13	AACTGGCCTACAAAGTCC	Exclusive	hsa-mir-193a (3)	None	0
TCGA-H6-8124-11A-01R-2401-13	TGGGTCTTTGCGGGCGAG	Exclusive	hsa-mir-193a (32)	None	0
TCGA-H6-A45N-11A-12R-A26Y-13	TGGGTCTTTGCGGGCGAG	Exclusive	hsa-mir-193a (1)	None	0
TCGA-HV-A5A3-11A-11R-A26Y-13	TGGGTCTTTGCGGGCGAG	Exclusive	hsa-mir-193a (2)	None	0
TCGA-YB-A89D-11A-11R-A36B-13	AACTGGCCTACAAAGTCC	Exclusive	hsa-mir-193a (1)	None	0
TCGA-YB-A89D-11A-11R-A36B-13	TGGGTCTTTGCGGGCGAG	Exclusive	hsa-mir-193a (5)	None	0
TCGA-HV-A5A3-11A-11R-A26Y-13	TGTAACAGCAACTCCATGTGGAC	Exclusive	hsa-mir-194-1 (3)	None	0
TCGA-YB-A89D-11A-11R-A36B-13	TGTAACAGCAACTCCATGTGGAC	Exclusive	hsa-mir-194-1 (9)	None	0
TCGA-H6-8124-11A-01R-2401-13	CCAGTGGGGCTGCTGTTA	Exclusive	hsa-mir-194-2 (1)	None	0
TCGA-H6-8124-11A-01R-2401-13	AGCACAGAAATATTGGCA	Ambiguous	hsa-mir-195 (1)	None	0
TCGA-H6-8124-11A-01R-2401-13	TAGCAGCACAGAAATATT	Exclusive	hsa-mir-195 (1)	None	0
TCGA-H6-8124-11A-01R-2401-13	TAGCAGCACAGAAATATTGGCACAG	Exclusive	hsa-mir-195 (1)	None	0
TCGA-H6-A45N-11A-12R-A26Y-13	TAGCAGCACAGAAATATTGGCACAG	Exclusive	hsa-mir-195 (2)	None	0
TCGA-YB-A89D-11A-11R-A36B-13	CAGAACTGGTCGGTGATT	Exclusive	hsa-mir-196b (1)	None	0
TCGA-HV-A5A3-11A-11R-A26Y-13	TTCACCACCTTCTCCACC	Ambiguous	hsa-mir-197 (2)	None	0
TCGA-H6-8124-11A-01R-2401-13	CCTCCTGCCCTCCTTGCTGTAG	Exclusive	hsa-mir-1976 (21)	None	0
TCGA-H6-8124-11A-01R-2401-13	CCTCCTGCCCTCCTTGCTGTAGA	Exclusive	hsa-mir-1976 (1)	None	0
TCGA-H6-8124-11A-01R-2401-13	CTCCTGCCCTCCTTGCTGTAG	Exclusive	hsa-mir-1976 (21)	None	0
TCGA-H6-8124-11A-01R-2401-13	CTCCTGCCCTCCTTGCTGTAGA	Exclusive	hsa-mir-1976 (11)	None	0
TCGA-H6-8124-11A-01R-2401-13	TCCTCCTGCCCTCCTTGCTGTAG	Exclusive	hsa-mir-1976 (6)	None	0
TCGA-H6-8124-11A-01R-2401-13	TCCTCCTGCCCTCCTTGCTGTAGA	Exclusive	hsa-mir-1976 (2)	None	0
TCGA-H6-8124-11A-01R-2401-13	TCCTGCCCTCCTTGCTGTAG	Exclusive	hsa-mir-1976 (1)	None	0
TCGA-H6-8124-11A-01R-2401-13	TCCTGCCCTCCTTGCTGTAGA	Exclusive	hsa-mir-1976 (6)	None	0
TCGA-H6-A45N-11A-12R-A26Y-13	CCTCCTGCCCTCCTTGCTGTA	Exclusive	hsa-mir-1976 (1)	None	0
TCGA-H6-A45N-11A-12R-A26Y-13	CCTCCTGCCCTCCTTGCTGTAG	Exclusive	hsa-mir-1976 (20)	None	0
TCGA-H6-A45N-11A-12R-A26Y-13	CCTCCTGCCCTCCTTGCTGTAGA	Exclusive	hsa-mir-1976 (6)	None	0
TCGA-H6-A45N-11A-12R-A26Y-13	CTCCTGCCCTCCTTGCTGTAG	Exclusive	hsa-mir-1976 (5)	None	0
TCGA-H6-A45N-11A-12R-A26Y-13	CTCCTGCCCTCCTTGCTGTAGA	Exclusive	hsa-mir-1976 (3)	None	0
TCGA-H6-A45N-11A-12R-A26Y-13	TCCTCCTGCCCTCCTTGCTGTAG	Exclusive	hsa-mir-1976 (10)	None	0
TCGA-H6-A45N-11A-12R-A26Y-13	TCCTCCTGCCCTCCTTGCTGTAGA	Exclusive	hsa-mir-1976 (1)	None	0
TCGA-H6-A45N-11A-12R-A26Y-13	TCCTGCCCTCCTTGCTGTAG	Exclusive	hsa-mir-1976 (3)	None	0
TCGA-H6-A45N-11A-12R-A26Y-13	TCCTGCCCTCCTTGCTGTAGA	Exclusive	hsa-mir-1976 (3)	None	0
TCGA-HV-A5A3-11A-11R-A26Y-13	CCTCCTGCCCTCCTTGCTGTAG	Exclusive	hsa-mir-1976 (18)	None	0
TCGA-HV-A5A3-11A-11R-A26Y-13	CCTCCTGCCCTCCTTGCTGTAGA	Exclusive	hsa-mir-1976 (6)	None	0
TCGA-HV-A5A3-11A-11R-A26Y-13	CTCCTGCCCTCCTTGCTGTAG	Exclusive	hsa-mir-1976 (7)	None	0
TCGA-HV-A5A3-11A-11R-A26Y-13	CTCCTGCCCTCCTTGCTGTAGA	Exclusive	hsa-mir-1976 (4)	None	0
TCGA-HV-A5A3-11A-11R-A26Y-13	TCCTCCTGCCCTCCTTGCTGTAG	Exclusive	hsa-mir-1976 (3)	None	0
TCGA-HV-A5A3-11A-11R-A26Y-13	TCCTCCTGCCCTCCTTGCTGTAGA	Exclusive	hsa-mir-1976 (1)	None	0
TCGA-HV-A5A3-11A-11R-A26Y-13	TCCTGCCCTCCTTGCTGTAGA	Exclusive	hsa-mir-1976 (7)	None	0
TCGA-YB-A89D-11A-11R-A36B-13	CCTCCTGCCCTCCTTGCTGTAG	Exclusive	hsa-mir-1976 (11)	None	0
TCGA-YB-A89D-11A-11R-A36B-13	CCTCCTGCCCTCCTTGCTGTAGA	Exclusive	hsa-mir-1976 (3)	None	0
TCGA-YB-A89D-11A-11R-A36B-13	CTCCTGCCCTCCTTGCTGTAG	Exclusive	hsa-mir-1976 (8)	None	0
TCGA-YB-A89D-11A-11R-A36B-13	CTCCTGCCCTCCTTGCTGTAGA	Exclusive	hsa-mir-1976 (3)	None	0
TCGA-YB-A89D-11A-11R-A36B-13	TCCTCCTGCCCTCCTTGCTGTAG	Exclusive	hsa-mir-1976 (4)	None	0
TCGA-YB-A89D-11A-11R-A36B-13	TCCTCCTGCCCTCCTTGCTGTAGA	Exclusive	hsa-mir-1976 (1)	None	0
TCGA-YB-A89D-11A-11R-A36B-13	TCCTGCCCTCCTTGCTGTAG	Exclusive	hsa-mir-1976 (1)	None	0
TCGA-YB-A89D-11A-11R-A36B-13	TCCTGCCCTCCTTGCTGTAGA	Exclusive	hsa-mir-1976 (2)	None	0
TCGA-H6-8124-11A-01R-2401-13	ACAGTAGTCTGCACATTG	Exclusive	hsa-mir-199a-1 (91);hsa-mir-199a-2 (91);hsa-mir-199b (91)	None	0
TCGA-H6-8124-11A-01R-2401-13	CCAGTGTTCAGACTACCT	Exclusive	hsa-mir-199a-1 (2);hsa-mir-199a-2 (2)	None	0
TCGA-H6-8124-11A-01R-2401-13	CCCAGTGTTCAGACTACC	Exclusive	hsa-mir-199a-1 (20);hsa-mir-199a-2 (20)	None	0
TCGA-H6-8124-11A-01R-2401-13	CCCAGTGTTCAGACTACCT	Exclusive	hsa-mir-199a-1 (67);hsa-mir-199a-2 (67)	None	0
TCGA-H6-8124-11A-01R-2401-13	GTGTTCAGACTACCTGTTC	Exclusive	hsa-mir-199a-1 (1);hsa-mir-199a-2 (1)	None	0
TCGA-H6-8124-11A-01R-2401-13	TACAGTAGTCTGCACATT	Exclusive	hsa-mir-199a-1 (4);hsa-mir-199a-2 (4);hsa-mir-199b (4)	None	0
TCGA-H6-8124-11A-01R-2401-13	TACAGTAGTCTGCACATTG	Exclusive	hsa-mir-199a-1 (45);hsa-mir-199a-2 (45);hsa-mir-199b (45)	None	0
TCGA-H6-8124-11A-01R-2401-13	TGTTCAGACTACCTGTTC	Exclusive	hsa-mir-199a-1 (1);hsa-mir-199a-2 (1)	None	0
TCGA-H6-A45N-11A-12R-A26Y-13	ACAGTAGTCTGCACATTG	Exclusive	hsa-mir-199a-1 (1);hsa-mir-199a-2 (1);hsa-mir-199b (1)	None	0
TCGA-H6-A45N-11A-12R-A26Y-13	CCCAGTGTTCAGACTACCT	Exclusive	hsa-mir-199a-1 (1);hsa-mir-199a-2 (1)	None	0
TCGA-H6-A45N-11A-12R-A26Y-13	TACAGTAGTCTGCACATTG	Exclusive	hsa-mir-199a-1 (3);hsa-mir-199a-2 (3);hsa-mir-199b (3)	None	0
TCGA-HV-A5A3-11A-11R-A26Y-13	ACAGTAGTCTGCACATTG	Exclusive	hsa-mir-199a-1 (1);hsa-mir-199a-2 (1);hsa-mir-199b (1)	None	0
TCGA-HV-A5A3-11A-11R-A26Y-13	CCCAGTGTTCAGACTACC	Exclusive	hsa-mir-199a-1 (2);hsa-mir-199a-2 (2)	None	0
TCGA-HV-A5A3-11A-11R-A26Y-13	CCCAGTGTTCAGACTACCT	Exclusive	hsa-mir-199a-1 (2);hsa-mir-199a-2 (2)	None	0
TCGA-HV-A5A3-11A-11R-A26Y-13	TACAGTAGTCTGCACATT	Exclusive	hsa-mir-199a-1 (1);hsa-mir-199a-2 (1);hsa-mir-199b (1)	None	0
TCGA-YB-A89D-11A-11R-A36B-13	CAACCCAGTGTTCAGACTACC	Exclusive	hsa-mir-199a-1 (1)	None	0
TCGA-YB-A89D-11A-11R-A36B-13	CCCAGTGTTCAGACTACCT	Exclusive	hsa-mir-199a-1 (4);hsa-mir-199a-2 (4)	None	0
TCGA-YB-A89D-11A-11R-A36B-13	TACAGTAGTCTGCACATTG	Exclusive	hsa-mir-199a-1 (1);hsa-mir-199a-2 (1);hsa-mir-199b (1)	None	0
TCGA-H6-A45N-11A-12R-A26Y-13	AGGACAATGCCGTTGTACAGTAG	Exclusive	hsa-mir-199a-2 (1)	None	0
TCGA-HV-A5A3-11A-11R-A26Y-13	AGGACAATGCCGTTGTACAGTAG	Exclusive	hsa-mir-199a-2 (3)	None	0
TCGA-HV-A5A3-11A-11R-A26Y-13	AGGACAATGCCGTTGTACAGTAGT	Exclusive	hsa-mir-199a-2 (1)	None	0
TCGA-YB-A89D-11A-11R-A36B-13	AGGACAATGCCGTTGTACAGTAG	Exclusive	hsa-mir-199a-2 (2)	None	0
TCGA-H6-8124-11A-01R-2401-13	CCAGTGTTTAGACTATCT	Exclusive	hsa-mir-199b (1)	None	0
TCGA-H6-8124-11A-01R-2401-13	CCCAGTGTTTAGACTATC	Exclusive	hsa-mir-199b (3)	None	0
TCGA-H6-8124-11A-01R-2401-13	CCCAGTGTTTAGACTATCT	Exclusive	hsa-mir-199b (18)	None	0
TCGA-H6-8124-11A-01R-2401-13	GTGTTTAGACTATCTGTTC	Exclusive	hsa-mir-199b (2)	None	0
TCGA-HV-A5A3-11A-11R-A26Y-13	CCCAGTGTTTAGACTATC	Exclusive	hsa-mir-199b (1)	None	0
TCGA-HV-A5A3-11A-11R-A26Y-13	CCCAGTGTTTAGACTATCT	Exclusive	hsa-mir-199b (2)	None	0
TCGA-YB-A89D-11A-11R-A36B-13	CCCAGTGTTTAGACTATCT	Exclusive	hsa-mir-199b (2)	None	0
TCGA-YB-A89D-11A-11R-A36B-13	GTGTTTAGACTATCTGTTC	Exclusive	hsa-mir-199b (1)	None	0
TCGA-H6-8124-11A-01R-2401-13	TTGTGCAAATCTATGCAAAA	Exclusive	hsa-mir-19a (1)	None	0	miR17_92_cluster
TCGA-HV-A5A3-11A-11R-A26Y-13	TTGTTTGCAGTCCTCTGTT	Exclusive	hsa-mir-19a (1)	None	0	miR17_92_cluster
TCGA-YB-A89D-11A-11R-A36B-13	TTGTTTGCAGTCCTCTGTT	Exclusive	hsa-mir-19a (1)	None	0	miR17_92_cluster
TCGA-H6-8124-11A-01R-2401-13	TGTGCAAATCCATGCAAAA	Exclusive	hsa-mir-19b-1 (1);hsa-mir-19b-2 (1)	None	0	miR_106a_363_cluster;miR17_92_cluster
TCGA-H6-8124-11A-01R-2401-13	ACTGTCTGGTAACGATGTT	Exclusive	hsa-mir-200a (1)	None	0
TCGA-H6-8124-11A-01R-2401-13	CTCCCGGGCCCCTGTGAG	Exclusive	hsa-mir-200a (1)	None	0
TCGA-H6-8124-11A-01R-2401-13	CTGTCTGGTAACGATGTT	Exclusive	hsa-mir-200a (1)	None	0
TCGA-H6-8124-11A-01R-2401-13	TAACACTGTCTGGTAACG	Exclusive	hsa-mir-200a (48)	None	0
TCGA-HV-A5A3-11A-11R-A26Y-13	ACTGTCTGGTAACGATGTT	Exclusive	hsa-mir-200a (1)	None	0
TCGA-HV-A5A3-11A-11R-A26Y-13	TAACACTGTCTGGTAACG	Exclusive	hsa-mir-200a (3)	None	0
TCGA-YB-A89D-11A-11R-A36B-13	ACTGTCTGGTAACGATGTT	Exclusive	hsa-mir-200a (1)	None	0
TCGA-YB-A89D-11A-11R-A36B-13	TTACCGGACAGTGCTGGA	Exclusive	hsa-mir-200a (1)	None	0
TCGA-H6-8124-11A-01R-2401-13	ACTGCCTGGTAATGATGA	Exclusive	hsa-mir-200b (1)	None	0
TCGA-H6-8124-11A-01R-2401-13	ACTGCCTGGTAATGATGAC	Exclusive	hsa-mir-200b (1)	None	0
TCGA-H6-8124-11A-01R-2401-13	TAATACTGCCTGGTAATG	Exclusive	hsa-mir-200b (48)	None	0
TCGA-H6-8124-11A-01R-2401-13	ACTGCCGGGTAATGATGG	Exclusive	hsa-mir-200c (1)	None	0
TCGA-H6-8124-11A-01R-2401-13	ACTGCCGGGTAATGATGGA	Exclusive	hsa-mir-200c (3)	None	0
TCGA-H6-8124-11A-01R-2401-13	CTAATACTGCCGGGTAATG	Exclusive	hsa-mir-200c (2)	None	0
TCGA-H6-8124-11A-01R-2401-13	CTAATACTGCCGGGTAATGA	Exclusive	hsa-mir-200c (6)	None	0
TCGA-H6-8124-11A-01R-2401-13	CTGCCGGGTAATGATGGA	Exclusive	hsa-mir-200c (2)	None	0
TCGA-H6-8124-11A-01R-2401-13	TAATACTGCCGGGTAATG	Exclusive	hsa-mir-200c (192)	None	0
TCGA-H6-8124-11A-01R-2401-13	TAATACTGCCGGGTAATGA	Exclusive	hsa-mir-200c (26)	None	0
TCGA-HV-A5A3-11A-11R-A26Y-13	CTAATACTGCCGGGTAATGA	Exclusive	hsa-mir-200c (3)	None	0
TCGA-HV-A5A3-11A-11R-A26Y-13	TAATACTGCCGGGTAATG	Exclusive	hsa-mir-200c (3)	None	0
TCGA-HV-A5A3-11A-11R-A26Y-13	TAATACTGCCGGGTAATGA	Exclusive	hsa-mir-200c (11)	None	0
TCGA-YB-A89D-11A-11R-A36B-13	TAATACTGCCGGGTAATG	Exclusive	hsa-mir-200c (1)	None	0
TCGA-YB-A89D-11A-11R-A36B-13	TAATACTGCCGGGTAATGA	Exclusive	hsa-mir-200c (5)	None	0
TCGA-H6-8124-11A-01R-2401-13	AATGTTTAGGACCACTAGA	Exclusive	hsa-mir-203a (1)	None	0
TCGA-HV-A5A3-11A-11R-A26Y-13	AGTGGTTCTTAACAGTTCAAC	Exclusive	hsa-mir-203a (1)	None	0
TCGA-H6-8124-11A-01R-2401-13	ACTGTTAAGAACCACTGGAC	Exclusive	hsa-mir-203b (1)	None	0
TCGA-H6-8124-11A-01R-2401-13	CTTCATGTGACTCGTGGAC	Exclusive	hsa-mir-204 (2)	None	0
TCGA-H6-8124-11A-01R-2401-13	TTCTTCATGTGACTCGTGGAC	Exclusive	hsa-mir-204 (2)	None	0
TCGA-H6-A45N-11A-12R-A26Y-13	TCTTCATGTGACTCGTGGAC	Exclusive	hsa-mir-204 (1)	None	0
TCGA-H6-8124-11A-01R-2401-13	GTGCTTATAGTGCAGGTAG	Exclusive	hsa-mir-20a (2)	None	0	miR17_92_cluster
TCGA-H6-8124-11A-01R-2401-13	TAAAGTGCTTATAGTGCAG	Exclusive	hsa-mir-20a (2)	None	0	miR17_92_cluster
TCGA-YB-A89D-11A-11R-A36B-13	GTGCTTATAGTGCAGGTAG	Exclusive	hsa-mir-20a (1)	None	0	miR17_92_cluster
TCGA-H6-8124-11A-01R-2401-13	TCTACTGTAGTATGGGCACT	Exclusive	hsa-mir-20b (1)	None	0	miR_106a_363_cluster
TCGA-YB-A89D-11A-11R-A36B-13	TCTACTGTAGTATGGGCACTT	Exclusive	hsa-mir-20b (1)	None	0	miR_106a_363_cluster
TCGA-H6-8124-11A-01R-2401-13	ACACCAGTCGATGGGCTGTCTGA	Exclusive	hsa-mir-21 (1)	None	0
TCGA-H6-8124-11A-01R-2401-13	ATCAGACTGATGTTGACT	Ambiguous	hsa-mir-21 (1)	None	0
TCGA-H6-8124-11A-01R-2401-13	CACCAGTCGATGGGCTGTCTGA	Exclusive	hsa-mir-21 (1)	None	0
TCGA-H6-8124-11A-01R-2401-13	GACTGTTGAATCTCATGGCAACA	Exclusive	hsa-mir-21 (1)	None	0
TCGA-H6-8124-11A-01R-2401-13	GTAGCTTATCAGACTGATG	Exclusive	hsa-mir-21 (4)	None	0
TCGA-H6-8124-11A-01R-2401-13	TAGCTTATCAGACTGATG	Exclusive	hsa-mir-21 (3151)	None	0
TCGA-H6-8124-11A-01R-2401-13	TATCAGACTGATGTTGAC	Exclusive	hsa-mir-21 (21)	None	0
TCGA-H6-8124-11A-01R-2401-13	TATCAGACTGATGTTGACT	Exclusive	hsa-mir-21 (32)	None	0
TCGA-H6-8124-11A-01R-2401-13	TATCAGACTGATGTTGACTGT	Exclusive	hsa-mir-21 (1)	None	0
TCGA-H6-8124-11A-01R-2401-13	TATCAGACTGATGTTGACTGTT	Exclusive	hsa-mir-21 (20)	None	0
TCGA-H6-8124-11A-01R-2401-13	TATCAGACTGATGTTGACTGTTG	Exclusive	hsa-mir-21 (7)	None	0
TCGA-H6-8124-11A-01R-2401-13	TTATCAGACTGATGTTGA	Exclusive	hsa-mir-21 (156)	None	0
TCGA-H6-8124-11A-01R-2401-13	TTATCAGACTGATGTTGAC	Exclusive	hsa-mir-21 (31)	None	0
TCGA-H6-8124-11A-01R-2401-13	TTATCAGACTGATGTTGACT	Exclusive	hsa-mir-21 (10)	None	0
TCGA-H6-A45N-11A-12R-A26Y-13	TAGCTTATCAGACTGATG	Exclusive	hsa-mir-21 (71)	None	0
TCGA-H6-A45N-11A-12R-A26Y-13	TATCAGACTGATGTTGACTGTT	Exclusive	hsa-mir-21 (10)	None	0
TCGA-H6-A45N-11A-12R-A26Y-13	TATCAGACTGATGTTGACTGTTG	Exclusive	hsa-mir-21 (4)	None	0
TCGA-H6-A45N-11A-12R-A26Y-13	TCAGACTGATGTTGACTGTT	Exclusive	hsa-mir-21 (1)	None	0
TCGA-H6-A45N-11A-12R-A26Y-13	TTATCAGACTGATGTTGA	Exclusive	hsa-mir-21 (2)	None	0
TCGA-HV-A5A3-11A-11R-A26Y-13	ACACCAGTCGATGGGCTGTCTGA	Exclusive	hsa-mir-21 (1)	None	0
TCGA-HV-A5A3-11A-11R-A26Y-13	ATGGCAACACCAGTCGATGGGCTGT	Exclusive	hsa-mir-21 (1)	None	0
TCGA-HV-A5A3-11A-11R-A26Y-13	CAACACCAGTCGATGGGCTGTCTGA	Exclusive	hsa-mir-21 (1)	None	0
TCGA-HV-A5A3-11A-11R-A26Y-13	CACCAGTCGATGGGCTGTCTGA	Exclusive	hsa-mir-21 (3)	None	0
TCGA-HV-A5A3-11A-11R-A26Y-13	CTCATGGCAACACCAGTCGATGG	Exclusive	hsa-mir-21 (1)	None	0
TCGA-HV-A5A3-11A-11R-A26Y-13	GACTGTTGAATCTCATGGC	Exclusive	hsa-mir-21 (1)	None	0
TCGA-HV-A5A3-11A-11R-A26Y-13	GGGTAGCTTATCAGACTGATG	Exclusive	hsa-mir-21 (1)	None	0
TCGA-HV-A5A3-11A-11R-A26Y-13	GTAGCTTATCAGACTGATG	Exclusive	hsa-mir-21 (3)	None	0
TCGA-HV-A5A3-11A-11R-A26Y-13	TAGCTTATCAGACTGATG	Exclusive	hsa-mir-21 (557)	None	0
TCGA-HV-A5A3-11A-11R-A26Y-13	TATCAGACTGATGTTGAC	Exclusive	hsa-mir-21 (4)	None	0
TCGA-HV-A5A3-11A-11R-A26Y-13	TATCAGACTGATGTTGACT	Exclusive	hsa-mir-21 (11)	None	0
TCGA-HV-A5A3-11A-11R-A26Y-13	TATCAGACTGATGTTGACTGTT	Exclusive	hsa-mir-21 (12)	None	0
TCGA-HV-A5A3-11A-11R-A26Y-13	TATCAGACTGATGTTGACTGTTG	Exclusive	hsa-mir-21 (11)	None	0
TCGA-HV-A5A3-11A-11R-A26Y-13	TTATCAGACTGATGTTGA	Exclusive	hsa-mir-21 (66)	None	0
TCGA-HV-A5A3-11A-11R-A26Y-13	TTATCAGACTGATGTTGAC	Exclusive	hsa-mir-21 (12)	None	0
TCGA-HV-A5A3-11A-11R-A26Y-13	TTATCAGACTGATGTTGACT	Exclusive	hsa-mir-21 (5)	None	0
TCGA-HV-A5A3-11A-11R-A26Y-13	TTATCAGACTGATGTTGACTGT	Exclusive	hsa-mir-21 (1)	None	0
TCGA-YB-A89D-11A-11R-A36B-13	AGCTTATCAGACTGATGTTGACTGT	Exclusive	hsa-mir-21 (3)	None	0
TCGA-YB-A89D-11A-11R-A36B-13	ATGGCAACACCAGTCGATGGGCTGT	Exclusive	hsa-mir-21 (1)	None	0
TCGA-YB-A89D-11A-11R-A36B-13	CAACACCAGTCGATGGGCTGTCTGA	Exclusive	hsa-mir-21 (1)	None	0
TCGA-YB-A89D-11A-11R-A36B-13	CACCAGTCGATGGGCTGTCTGA	Exclusive	hsa-mir-21 (4)	None	0
TCGA-YB-A89D-11A-11R-A36B-13	TAGCTTATCAGACTGATG	Exclusive	hsa-mir-21 (596)	None	0
TCGA-YB-A89D-11A-11R-A36B-13	TATCAGACTGATGTTGAC	Exclusive	hsa-mir-21 (1)	None	0
TCGA-YB-A89D-11A-11R-A36B-13	TATCAGACTGATGTTGACT	Exclusive	hsa-mir-21 (4)	None	0
TCGA-YB-A89D-11A-11R-A36B-13	TATCAGACTGATGTTGACTG	Exclusive	hsa-mir-21 (1)	None	0
TCGA-YB-A89D-11A-11R-A36B-13	TATCAGACTGATGTTGACTGT	Exclusive	hsa-mir-21 (3)	None	0
TCGA-YB-A89D-11A-11R-A36B-13	TATCAGACTGATGTTGACTGTT	Exclusive	hsa-mir-21 (18)	None	0
TCGA-YB-A89D-11A-11R-A36B-13	TATCAGACTGATGTTGACTGTTG	Exclusive	hsa-mir-21 (18)	None	0
TCGA-YB-A89D-11A-11R-A36B-13	TGTTGACTGTTGAATCTCATGG	Exclusive	hsa-mir-21 (1)	None	0
TCGA-YB-A89D-11A-11R-A36B-13	TTATCAGACTGATGTTGA	Exclusive	hsa-mir-21 (31)	None	0
TCGA-YB-A89D-11A-11R-A36B-13	TTATCAGACTGATGTTGAC	Exclusive	hsa-mir-21 (9)	None	0
TCGA-YB-A89D-11A-11R-A36B-13	TTATCAGACTGATGTTGACT	Exclusive	hsa-mir-21 (1)	None	0
TCGA-H6-8124-11A-01R-2401-13	CTGTGCGTGTGACAGCGG	Exclusive	hsa-mir-210 (2)	None	0
TCGA-H6-8124-11A-01R-2401-13	CACCGCGGTCTTTTCCTCCC	Exclusive	hsa-mir-2110 (1)	None	0
TCGA-H6-8124-11A-01R-2401-13	CACCGCGGTCTTTTCCTCCCA	Exclusive	hsa-mir-2110 (2)	None	0
TCGA-H6-8124-11A-01R-2401-13	CACCGCGGTCTTTTCCTCCCAC	Exclusive	hsa-mir-2110 (1)	None	0
TCGA-H6-A45N-11A-12R-A26Y-13	CACCGCGGTCTTTTCCTCCCA	Exclusive	hsa-mir-2110 (1)	None	0
TCGA-HV-A5A3-11A-11R-A26Y-13	CACCGCGGTCTTTTCCTCCCA	Exclusive	hsa-mir-2110 (3)	None	0
TCGA-HV-A5A3-11A-11R-A26Y-13	CACCGCGGTCTTTTCCTCCCAC	Exclusive	hsa-mir-2110 (1)	None	0
TCGA-HV-A5A3-11A-11R-A26Y-13	CACCGCGGTCTTTTCCTCCCACT	Exclusive	hsa-mir-2110 (2)	None	0
TCGA-YB-A89D-11A-11R-A36B-13	CACCGCGGTCTTTTCCTCCCAC	Exclusive	hsa-mir-2110 (2)	None	0
TCGA-YB-A89D-11A-11R-A36B-13	CACCGCGGTCTTTTCCTCCCACT	Exclusive	hsa-mir-2110 (2)	None	0
TCGA-YB-A89D-11A-11R-A36B-13	TCACCGCGGTCTTTTCCTCCCA	Exclusive	hsa-mir-2110 (1)	None	0
TCGA-H6-8124-11A-01R-2401-13	TACAGCAGGCACAGACAGG	Exclusive	hsa-mir-214 (1)	None	0
TCGA-YB-A89D-11A-11R-A36B-13	GTACAGCAGGCACAGACAGG	Exclusive	hsa-mir-214 (1)	None	0
TCGA-YB-A89D-11A-11R-A36B-13	TACAGCAGGCACAGACAGG	Exclusive	hsa-mir-214 (2)	None	0
TCGA-HV-A5A3-11A-11R-A26Y-13	CACGGATGGCTGTGAGTTGGCT	Exclusive	hsa-mir-216a (1)	None	0
TCGA-HV-A5A3-11A-11R-A26Y-13	AAAATCTCTGCAGGCAAAT	Exclusive	hsa-mir-216b (2)	None	0
TCGA-HV-A5A3-11A-11R-A26Y-13	AAATCTCTGCAGGCAAAT	Exclusive	hsa-mir-216b (1)	None	0
TCGA-H6-8124-11A-01R-2401-13	ATACTGCATCAGGAACTGA	Exclusive	hsa-mir-217 (3)	None	0
TCGA-H6-8124-11A-01R-2401-13	ATACTGCATCAGGAACTGAT	Exclusive	hsa-mir-217 (4)	None	0
TCGA-H6-8124-11A-01R-2401-13	TACTGCATCAGGAACTGA	Exclusive	hsa-mir-217 (2)	None	0
TCGA-HV-A5A3-11A-11R-A26Y-13	ATACTGCATCAGGAACTGA	Exclusive	hsa-mir-217 (6)	None	0
TCGA-HV-A5A3-11A-11R-A26Y-13	ATACTGCATCAGGAACTGAT	Exclusive	hsa-mir-217 (18)	None	0
TCGA-HV-A5A3-11A-11R-A26Y-13	TACTGCATCAGGAACTGA	Exclusive	hsa-mir-217 (1)	None	0
TCGA-HV-A5A3-11A-11R-A26Y-13	TACTGCATCAGGAACTGAT	Exclusive	hsa-mir-217 (1)	None	0
TCGA-H6-8124-11A-01R-2401-13	AAAACATGGTTCCGTCAAGCA	Exclusive	hsa-mir-218-1 (1)	None	0
TCGA-H6-8124-11A-01R-2401-13	AAAACATGGTTCCGTCAAGCAC	Exclusive	hsa-mir-218-1 (1)	None	0
TCGA-H6-8124-11A-01R-2401-13	AAACATGGTTCCGTCAAGC	Exclusive	hsa-mir-218-1 (1)	None	0
TCGA-H6-8124-11A-01R-2401-13	AAACATGGTTCCGTCAAGCA	Exclusive	hsa-mir-218-1 (2)	None	0
TCGA-H6-8124-11A-01R-2401-13	AAACATGGTTCCGTCAAGCAC	Exclusive	hsa-mir-218-1 (3)	None	0
TCGA-H6-8124-11A-01R-2401-13	AAACATGGTTCCGTCAAGCACCA	Exclusive	hsa-mir-218-1 (1)	None	0
TCGA-H6-8124-11A-01R-2401-13	TTGTGCTTGATCTAACCATGTGGTT	Exclusive	hsa-mir-218-1 (1)	None	0
TCGA-H6-A45N-11A-12R-A26Y-13	AAAACATGGTTCCGTCAAGCA	Exclusive	hsa-mir-218-1 (1)	None	0
TCGA-H6-A45N-11A-12R-A26Y-13	AAACATGGTTCCGTCAAGCAC	Exclusive	hsa-mir-218-1 (3)	None	0
TCGA-H6-A45N-11A-12R-A26Y-13	AAACATGGTTCCGTCAAGCACC	Exclusive	hsa-mir-218-1 (1)	None	0
TCGA-H6-A45N-11A-12R-A26Y-13	AAACATGGTTCCGTCAAGCACCAT	Exclusive	hsa-mir-218-1 (1)	None	0
TCGA-H6-A45N-11A-12R-A26Y-13	TTGTGCTTGATCTAACCATGTGGTT	Exclusive	hsa-mir-218-1 (1)	None	0
TCGA-HV-A5A3-11A-11R-A26Y-13	AAACATGGTTCCGTCAAGCAC	Exclusive	hsa-mir-218-1 (3)	None	0
TCGA-HV-A5A3-11A-11R-A26Y-13	AAACATGGTTCCGTCAAGCACC	Exclusive	hsa-mir-218-1 (1)	None	0
TCGA-HV-A5A3-11A-11R-A26Y-13	AAACATGGTTCCGTCAAGCACCA	Exclusive	hsa-mir-218-1 (1)	None	0
TCGA-HV-A5A3-11A-11R-A26Y-13	TTGTGCTTGATCTAACCATGTGGTT	Exclusive	hsa-mir-218-1 (3)	None	0
TCGA-YB-A89D-11A-11R-A36B-13	AAACATGGTTCCGTCAAGCA	Exclusive	hsa-mir-218-1 (1)	None	0
TCGA-YB-A89D-11A-11R-A36B-13	AAACATGGTTCCGTCAAGCAC	Exclusive	hsa-mir-218-1 (6)	None	0
TCGA-YB-A89D-11A-11R-A36B-13	AAACATGGTTCCGTCAAGCACC	Exclusive	hsa-mir-218-1 (2)	None	0
TCGA-YB-A89D-11A-11R-A36B-13	GGTTGCGAGGTATGAGTAAAAC	Exclusive	hsa-mir-218-1 (1)	None	0
TCGA-YB-A89D-11A-11R-A36B-13	TTGTGCTTGATCTAACCATGTGGTT	Exclusive	hsa-mir-218-1 (1)	None	0
TCGA-H6-8124-11A-01R-2401-13	TGATTGTCCAAACGCAATTCTC	Exclusive	hsa-mir-219a-1 (1)	None	0
TCGA-HV-A5A3-11A-11R-A26Y-13	TGATTGTCCAAACGCAATTCTC	Exclusive	hsa-mir-219a-1 (3)	None	0
TCGA-YB-A89D-11A-11R-A36B-13	TGATTGTCCAAACGCAATTCTC	Exclusive	hsa-mir-219a-1 (2)	None	0
TCGA-H6-8124-11A-01R-2401-13	AAGCTGCCAGTTGAAGAA	Exclusive	hsa-mir-22 (99)	None	0
TCGA-H6-8124-11A-01R-2401-13	TGCCAGTTGAAGAACTGT	Exclusive	hsa-mir-22 (4)	None	0
TCGA-H6-A45N-11A-12R-A26Y-13	AAGCTGCCAGTTGAAGAA	Exclusive	hsa-mir-22 (77)	None	0
TCGA-HV-A5A3-11A-11R-A26Y-13	AAGCTGCCAGTTGAAGAA	Exclusive	hsa-mir-22 (7)	None	0
TCGA-YB-A89D-11A-11R-A36B-13	AAGCTGCCAGTTGAAGAA	Exclusive	hsa-mir-22 (16)	None	0
TCGA-H6-8124-11A-01R-2401-13	ACATTGTCTGCTGGGTTT	Exclusive	hsa-mir-221 (1)	None	0
TCGA-H6-8124-11A-01R-2401-13	AGCTACATTGTCTGCTGG	Exclusive	hsa-mir-221 (8)	None	0
TCGA-H6-8124-11A-01R-2401-13	AGCTACATTGTCTGCTGGG	Exclusive	hsa-mir-221 (100)	None	0
TCGA-H6-8124-11A-01R-2401-13	CAGCTACATTGTCTGCTGG	Exclusive	hsa-mir-221 (1)	None	0
TCGA-H6-8124-11A-01R-2401-13	GCTACATTGTCTGCTGGG	Exclusive	hsa-mir-221 (1)	None	0
TCGA-H6-8124-11A-01R-2401-13	TACAATGTAGATTTCTGT	Exclusive	hsa-mir-221 (3)	None	0
TCGA-H6-8124-11A-01R-2401-13	TCCAGGTCTGGGGCATGAAC	Exclusive	hsa-mir-221 (1)	None	0
TCGA-H6-A45N-11A-12R-A26Y-13	AGCTACATTGTCTGCTGGG	Exclusive	hsa-mir-221 (27)	None	0
TCGA-H6-A45N-11A-12R-A26Y-13	CAGCTACATTGTCTGCTGGG	Exclusive	hsa-mir-221 (2)	None	0
TCGA-HV-A5A3-11A-11R-A26Y-13	AGCTACATTGTCTGCTGGG	Exclusive	hsa-mir-221 (13)	None	0
TCGA-HV-A5A3-11A-11R-A26Y-13	TGAACATCCAGGTCTGGGGCATGA	Exclusive	hsa-mir-221 (2)	None	0
TCGA-YB-A89D-11A-11R-A36B-13	AGCTACATTGTCTGCTGGG	Exclusive	hsa-mir-221 (23)	None	0
TCGA-YB-A89D-11A-11R-A36B-13	CATCCAGGTCTGGGGCATGA	Exclusive	hsa-mir-221 (1)	None	0
TCGA-YB-A89D-11A-11R-A36B-13	CCAGGTCTGGGGCATGAAC	Exclusive	hsa-mir-221 (1)	None	0
TCGA-YB-A89D-11A-11R-A36B-13	CTGAACATCCAGGTCTGGGGCATGA	Exclusive	hsa-mir-221 (3)	None	0
TCGA-YB-A89D-11A-11R-A36B-13	GAACATCCAGGTCTGGGGCATGA	Exclusive	hsa-mir-221 (4)	None	0
TCGA-YB-A89D-11A-11R-A36B-13	TGAACATCCAGGTCTGGGGCATGA	Exclusive	hsa-mir-221 (6)	None	0
TCGA-H6-8124-11A-01R-2401-13	AGCTACATCTGGCTACTGGGTCTCT	Exclusive	hsa-mir-222 (7)	None	0
TCGA-H6-8124-11A-01R-2401-13	CTACATCTGGCTACTGGGTCTCT	Exclusive	hsa-mir-222 (1)	None	0
TCGA-H6-8124-11A-01R-2401-13	GGCTCAGTAGCCAGTGTAG	Exclusive	hsa-mir-222 (2)	None	0
TCGA-H6-8124-11A-01R-2401-13	GGCTCAGTAGCCAGTGTAGA	Exclusive	hsa-mir-222 (6)	None	0
TCGA-H6-A45N-11A-12R-A26Y-13	AGCTACATCTGGCTACTGGGTCTCT	Exclusive	hsa-mir-222 (3)	None	0
TCGA-H6-A45N-11A-12R-A26Y-13	GGCTCAGTAGCCAGTGTAGA	Exclusive	hsa-mir-222 (3)	None	0
TCGA-HV-A5A3-11A-11R-A26Y-13	AGCTACATCTGGCTACTGGGTCTCT	Exclusive	hsa-mir-222 (17)	None	0
TCGA-HV-A5A3-11A-11R-A26Y-13	GGCTCAGTAGCCAGTGTAGA	Exclusive	hsa-mir-222 (2)	None	0
TCGA-YB-A89D-11A-11R-A36B-13	AGCTACATCTGGCTACTGGGTCTCT	Exclusive	hsa-mir-222 (29)	None	0
TCGA-YB-A89D-11A-11R-A36B-13	GGCTCAGTAGCCAGTGTAGA	Exclusive	hsa-mir-222 (1)	None	0
TCGA-H6-8124-11A-01R-2401-13	GTGTCAGTTTGTCAAATAC	Exclusive	hsa-mir-223 (2)	None	0
TCGA-H6-8124-11A-01R-2401-13	TGTCAGTTTGTCAAATAC	Ambiguous	hsa-mir-223 (2)	None	0
TCGA-HV-A5A3-11A-11R-A26Y-13	GTGTCAGTTTGTCAAATA	Exclusive	hsa-mir-223 (1)	None	0
TCGA-HV-A5A3-11A-11R-A26Y-13	TGTCAGTTTGTCAAATAC	Ambiguous	hsa-mir-223 (1)	None	0
TCGA-H6-8124-11A-01R-2401-13	GTCACTAGTGGTTCCGTTTAG	Ambiguous	hsa-mir-224 (1)	None	0
TCGA-H6-8124-11A-01R-2401-13	TCACTAGTGGTTCCGTTTAGTAG	Ambiguous	hsa-mir-224 (1)	None	0
TCGA-HV-A5A3-11A-11R-A26Y-13	TCAAGTCACTAGTGGTTCCG	Ambiguous	hsa-mir-224 (1)	None	0
TCGA-H6-8124-11A-01R-2401-13	GGTCGTGCTTCCTGCGGGCTG	Exclusive	hsa-mir-2277 (1)	None	0
TCGA-H6-8124-11A-01R-2401-13	ATCCCCAGATACAATGGACAATATG	Exclusive	hsa-mir-2355 (1)	None	0
TCGA-H6-A45N-11A-12R-A26Y-13	ATCCCCAGATACAATGGACAATATG	Exclusive	hsa-mir-2355 (5)	None	0
TCGA-YB-A89D-11A-11R-A36B-13	CCCCAGATACAATGGACAATATG	Exclusive	hsa-mir-2355 (1)	None	0
TCGA-H6-8124-11A-01R-2401-13	GGGGTTCCTGGGGATGGG	Exclusive	hsa-mir-23a (1)	None	0
TCGA-H6-8124-11A-01R-2401-13	TCACATTGCCAGGGATTTCCAACC	Exclusive	hsa-mir-23a (1)	None	0
TCGA-HV-A5A3-11A-11R-A26Y-13	AATCACATTGCCAGGGAT	Exclusive	hsa-mir-23a (1);hsa-mir-23b (1)	None	0
TCGA-HV-A5A3-11A-11R-A26Y-13	CATTGCCAGGGATTTCCAAC	Exclusive	hsa-mir-23a (1)	None	0
TCGA-YB-A89D-11A-11R-A36B-13	CATTGCCAGGGATTTCCA	Exclusive	hsa-mir-23a (1)	None	0
TCGA-H6-8124-11A-01R-2401-13	AATCACATTGCCAGGGATTA	Exclusive	hsa-mir-23b (1)	None	0
TCGA-H6-8124-11A-01R-2401-13	ATCACATTGCCAGGGATTA	Exclusive	hsa-mir-23b (83)	None	0
TCGA-H6-8124-11A-01R-2401-13	ATTAAAATCACATTGCCAG	Exclusive	hsa-mir-23b (1)	None	0
TCGA-H6-8124-11A-01R-2401-13	CTCAGGTGCTCTGGCTGCTT	Exclusive	hsa-mir-23b (1)	None	0
TCGA-H6-8124-11A-01R-2401-13	TCACATTGCCAGGGATTA	Exclusive	hsa-mir-23b (3)	None	0
TCGA-H6-A45N-11A-12R-A26Y-13	AATCACATTGCCAGGGATTA	Exclusive	hsa-mir-23b (1)	None	0
TCGA-H6-A45N-11A-12R-A26Y-13	ATCACATTGCCAGGGATTA	Exclusive	hsa-mir-23b (10)	None	0
TCGA-HV-A5A3-11A-11R-A26Y-13	ATCACATTGCCAGGGATTA	Exclusive	hsa-mir-23b (27)	None	0
TCGA-HV-A5A3-11A-11R-A26Y-13	CTCAGGTGCTCTGGCTGCTT	Exclusive	hsa-mir-23b (1)	None	0
TCGA-YB-A89D-11A-11R-A36B-13	ATCACATTGCCAGGGATTA	Exclusive	hsa-mir-23b (15)	None	0
TCGA-H6-8124-11A-01R-2401-13	ATCACATTGCCAGTGATT	Exclusive	hsa-mir-23c (2)	None	0
TCGA-H6-8124-11A-01R-2401-13	CTGGCTCAGTTCAGCAGG	Exclusive	hsa-mir-24-1 (3);hsa-mir-24-2 (3)	None	0
TCGA-H6-8124-11A-01R-2401-13	CTGGCTCAGTTCAGCAGGA	Exclusive	hsa-mir-24-1 (2);hsa-mir-24-2 (2)	None	0
TCGA-H6-8124-11A-01R-2401-13	GCTCAGTTCAGCAGGAACAGGA	Exclusive	hsa-mir-24-1 (21)	None	0
TCGA-H6-8124-11A-01R-2401-13	GGCTCAGTTCAGCAGGAACAGGA	Exclusive	hsa-mir-24-1 (1)	None	0
TCGA-H6-8124-11A-01R-2401-13	GGTGCCTACTGAGCTGAT	Exclusive	hsa-mir-24-1 (1)	None	0
TCGA-H6-8124-11A-01R-2401-13	GGTGCCTACTGAGCTGATA	Exclusive	hsa-mir-24-1 (1)	None	0
TCGA-H6-8124-11A-01R-2401-13	GGTGCCTACTGAGCTGATAT	Exclusive	hsa-mir-24-1 (1)	None	0
TCGA-H6-8124-11A-01R-2401-13	GTGCCTACTGAGCTGATA	Exclusive	hsa-mir-24-1 (1)	None	0
TCGA-H6-8124-11A-01R-2401-13	GTGCCTACTGAGCTGATAT	Exclusive	hsa-mir-24-1 (1)	None	0
TCGA-H6-8124-11A-01R-2401-13	TGGCTCAGTTCAGCAGGA	Exclusive	hsa-mir-24-1 (92);hsa-mir-24-2 (92)	None	0
TCGA-H6-8124-11A-01R-2401-13	TGGCTCAGTTCAGCAGGAACAGGA	Exclusive	hsa-mir-24-1 (1)	None	0
TCGA-H6-A45N-11A-12R-A26Y-13	CTGGCTCAGTTCAGCAGGA	Exclusive	hsa-mir-24-1 (2);hsa-mir-24-2 (2)	None	0
TCGA-H6-A45N-11A-12R-A26Y-13	GCTCAGTTCAGCAGGAACAGGA	Exclusive	hsa-mir-24-1 (7)	None	0
TCGA-H6-A45N-11A-12R-A26Y-13	GGCTCAGTTCAGCAGGAACAGGA	Exclusive	hsa-mir-24-1 (2)	None	0
TCGA-H6-A45N-11A-12R-A26Y-13	GGTGCCTACTGAGCTGATAT	Exclusive	hsa-mir-24-1 (1)	None	0
TCGA-H6-A45N-11A-12R-A26Y-13	GTGCCTACTGAGCTGATAT	Exclusive	hsa-mir-24-1 (1)	None	0
TCGA-H6-A45N-11A-12R-A26Y-13	TGGCTCAGTTCAGCAGGA	Exclusive	hsa-mir-24-1 (12);hsa-mir-24-2 (12)	None	0
TCGA-HV-A5A3-11A-11R-A26Y-13	GCTCAGTTCAGCAGGAACAGGA	Exclusive	hsa-mir-24-1 (21)	None	0
TCGA-HV-A5A3-11A-11R-A26Y-13	GTGCCTACTGAGCTGATAT	Exclusive	hsa-mir-24-1 (1)	None	0
TCGA-HV-A5A3-11A-11R-A26Y-13	TGGCTCAGTTCAGCAGGA	Exclusive	hsa-mir-24-1 (18);hsa-mir-24-2 (18)	None	0
TCGA-YB-A89D-11A-11R-A36B-13	GCTCAGTTCAGCAGGAACAGGA	Exclusive	hsa-mir-24-1 (3)	None	0
TCGA-YB-A89D-11A-11R-A36B-13	TGGCTCAGTTCAGCAGGA	Exclusive	hsa-mir-24-1 (9);hsa-mir-24-2 (9)	None	0
TCGA-YB-A89D-11A-11R-A36B-13	TGGCTCAGTTCAGCAGGAACAGGA	Exclusive	hsa-mir-24-1 (3)	None	0
TCGA-H6-8124-11A-01R-2401-13	GCTCAGTTCAGCAGGAACAGGG	Exclusive	hsa-mir-24-2 (1)	None	0
TCGA-H6-8124-11A-01R-2401-13	GTGCCTACTGAGCTGAAAC	Exclusive	hsa-mir-24-2 (4)	None	0
TCGA-H6-A45N-11A-12R-A26Y-13	GCTCAGTTCAGCAGGAACAGGG	Exclusive	hsa-mir-24-2 (2)	None	0
TCGA-H6-A45N-11A-12R-A26Y-13	GTGCCTACTGAGCTGAAA	Exclusive	hsa-mir-24-2 (1)	None	0
TCGA-H6-A45N-11A-12R-A26Y-13	GTGCCTACTGAGCTGAAAC	Exclusive	hsa-mir-24-2 (1)	None	0
TCGA-YB-A89D-11A-11R-A36B-13	GTGCCTACTGAGCTGAAAC	Exclusive	hsa-mir-24-2 (1)	None	0
TCGA-YB-A89D-11A-11R-A36B-13	TGGCTCAGTTCAGCAGGAACAGGG	Exclusive	hsa-mir-24-2 (1)	None	0
TCGA-H6-8124-11A-01R-2401-13	CATTGCACTTGTCTCGGT	Exclusive	hsa-mir-25 (3)	None	0	miR_106b_25_cluster
TCGA-H6-8124-11A-01R-2401-13	GCACTTGTCTCGGTCTGA	Exclusive	hsa-mir-25 (5)	None	0	miR_106b_25_cluster
TCGA-YB-A89D-11A-11R-A36B-13	CATTGCACTTGTCTCGGT	Exclusive	hsa-mir-25 (1)	None	0	miR_106b_25_cluster
TCGA-H6-8124-11A-01R-2401-13	AGTAATCCAGGATAGGCT	Exclusive	hsa-mir-26a-1 (3);hsa-mir-26a-2 (3)	None	0
TCGA-H6-8124-11A-01R-2401-13	GTAATCCAGGATAGGCTG	Exclusive	hsa-mir-26a-1 (1);hsa-mir-26a-2 (1)	None	0
TCGA-H6-8124-11A-01R-2401-13	TAATCCAGGATAGGCTGT	Exclusive	hsa-mir-26a-1 (1);hsa-mir-26a-2 (1)	None	0
TCGA-H6-8124-11A-01R-2401-13	TTCAAGTAATCCAGGATA	Exclusive	hsa-mir-26a-1 (35);hsa-mir-26a-2 (35)	None	0
TCGA-H6-A45N-11A-12R-A26Y-13	AGTAATCCAGGATAGGCT	Exclusive	hsa-mir-26a-1 (1);hsa-mir-26a-2 (1)	None	0
TCGA-H6-A45N-11A-12R-A26Y-13	TTCAAGTAATCCAGGATA	Exclusive	hsa-mir-26a-1 (18);hsa-mir-26a-2 (18)	None	0
TCGA-HV-A5A3-11A-11R-A26Y-13	AGTAATCCAGGATAGGCTG	Exclusive	hsa-mir-26a-1 (1);hsa-mir-26a-2 (1)	None	0
TCGA-HV-A5A3-11A-11R-A26Y-13	TTCAAGTAATCCAGGATA	Exclusive	hsa-mir-26a-1 (11);hsa-mir-26a-2 (11)	None	0
TCGA-YB-A89D-11A-11R-A36B-13	TTCAAGTAATCCAGGATA	Exclusive	hsa-mir-26a-1 (10);hsa-mir-26a-2 (10)	None	0
TCGA-H6-8124-11A-01R-2401-13	CATAGAGGCTGTGGCTGGA	Exclusive	hsa-mir-26a-2 (3)	None	0
TCGA-H6-8124-11A-01R-2401-13	GAGGCCTATTCTTGATTACTTG	Exclusive	hsa-mir-26a-2 (1)	None	0
TCGA-H6-A45N-11A-12R-A26Y-13	ATTCAAGTAATCCAGGATA	Exclusive	hsa-mir-26a-2 (1)	None	0
TCGA-HV-A5A3-11A-11R-A26Y-13	CATAGAGGCTGTGGCTGGA	Exclusive	hsa-mir-26a-2 (1)	None	0
TCGA-YB-A89D-11A-11R-A36B-13	CATAGAGGCTGTGGCTGGA	Exclusive	hsa-mir-26a-2 (4)	None	0
TCGA-H6-8124-11A-01R-2401-13	AGTAATTCAGGATAGGTT	Ambiguous	hsa-mir-26b (2)	None	0
TCGA-H6-A45N-11A-12R-A26Y-13	AGTAATTCAGGATAGGTT	Ambiguous	hsa-mir-26b (1)	None	0
TCGA-H6-8124-11A-01R-2401-13	GGGCTTAGCTGCTTGTGAGCAGGGT	Exclusive	hsa-mir-27a (1)	None	0
TCGA-H6-A45N-11A-12R-A26Y-13	GTTCACAGTGGCTAAGTT	Exclusive	hsa-mir-27a (1);hsa-mir-27b (1)	None	0
TCGA-H6-8124-11A-01R-2401-13	ATGACCTCTCTAACAAGGTGC	Exclusive	hsa-mir-27b (2)	None	0
TCGA-H6-8124-11A-01R-2401-13	CAGTGGCTAAGTTCTGCA	Exclusive	hsa-mir-27b (1)	None	0
TCGA-H6-8124-11A-01R-2401-13	GATGACCTCTCTAACAAGGTGC	Exclusive	hsa-mir-27b (2)	None	0
TCGA-H6-8124-11A-01R-2401-13	GTGATTGGTTTCCGCTTTG	Exclusive	hsa-mir-27b (1)	None	0
TCGA-H6-A45N-11A-12R-A26Y-13	CGATGACCTCTCTAACAAGGTGC	Exclusive	hsa-mir-27b (1)	None	0
TCGA-H6-A45N-11A-12R-A26Y-13	GTGATTGGTTTCCGCTTTG	Exclusive	hsa-mir-27b (2)	None	0
TCGA-HV-A5A3-11A-11R-A26Y-13	CGATGACCTCTCTAACAAGGTGC	Exclusive	hsa-mir-27b (9)	None	0
TCGA-YB-A89D-11A-11R-A36B-13	CGATGACCTCTCTAACAAGGTGC	Exclusive	hsa-mir-27b (2)	None	0
TCGA-YB-A89D-11A-11R-A36B-13	TGACCTCTCTAACAAGGTGC	Exclusive	hsa-mir-27b (1)	None	0
TCGA-H6-8124-11A-01R-2401-13	CACTAGATTGTGAGCTCC	Ambiguous	hsa-mir-28 (5)	None	0
TCGA-H6-A45N-11A-12R-A26Y-13	TTTCCCACTAGATTGTGAGCTCC	Ambiguous	hsa-mir-28 (1)	None	0
TCGA-HV-A5A3-11A-11R-A26Y-13	CAAGGAGCTCACAGTCTAT	Ambiguous	hsa-mir-28 (1)	None	0
TCGA-H6-8124-11A-01R-2401-13	CTAGCACCATCTGAAATC	Exclusive	hsa-mir-29a (6)	None	0
TCGA-H6-8124-11A-01R-2401-13	CTAGCACCATCTGAAATCG	Exclusive	hsa-mir-29a (60)	None	0
TCGA-H6-8124-11A-01R-2401-13	CTAGCACCATCTGAAATCGGTTAT	Exclusive	hsa-mir-29a (5)	None	0
TCGA-H6-8124-11A-01R-2401-13	TAGCACCATCTGAAATCG	Exclusive	hsa-mir-29a (97)	None	0
TCGA-H6-8124-11A-01R-2401-13	TAGCACCATCTGAAATCGGTTAT	Exclusive	hsa-mir-29a (354)	None	0
TCGA-H6-8124-11A-01R-2401-13	TAGCACCATCTGAAATCGGTTATA	Exclusive	hsa-mir-29a (2)	None	0
TCGA-H6-A45N-11A-12R-A26Y-13	ACTGATTTCTTTTGGTGT	Exclusive	hsa-mir-29a (1)	None	0
TCGA-H6-A45N-11A-12R-A26Y-13	CTAGCACCATCTGAAATC	Exclusive	hsa-mir-29a (2)	None	0
TCGA-H6-A45N-11A-12R-A26Y-13	CTAGCACCATCTGAAATCG	Exclusive	hsa-mir-29a (48)	None	0
TCGA-H6-A45N-11A-12R-A26Y-13	CTAGCACCATCTGAAATCGGTTAT	Exclusive	hsa-mir-29a (10)	None	0
TCGA-H6-A45N-11A-12R-A26Y-13	TAGCACCATCTGAAATCG	Exclusive	hsa-mir-29a (12)	None	0
TCGA-H6-A45N-11A-12R-A26Y-13	TAGCACCATCTGAAATCGGTTAT	Exclusive	hsa-mir-29a (367)	None	0
TCGA-H6-A45N-11A-12R-A26Y-13	TAGCACCATCTGAAATCGGTTATA	Exclusive	hsa-mir-29a (5)	None	0
TCGA-HV-A5A3-11A-11R-A26Y-13	CTAGCACCATCTGAAATC	Exclusive	hsa-mir-29a (5)	None	0
TCGA-HV-A5A3-11A-11R-A26Y-13	CTAGCACCATCTGAAATCG	Exclusive	hsa-mir-29a (18)	None	0
TCGA-HV-A5A3-11A-11R-A26Y-13	CTAGCACCATCTGAAATCGGTTAT	Exclusive	hsa-mir-29a (20)	None	0
TCGA-HV-A5A3-11A-11R-A26Y-13	TAGCACCATCTGAAATCG	Exclusive	hsa-mir-29a (13)	None	0
TCGA-HV-A5A3-11A-11R-A26Y-13	TAGCACCATCTGAAATCGGTTAT	Exclusive	hsa-mir-29a (786)	None	0
TCGA-HV-A5A3-11A-11R-A26Y-13	TAGCACCATCTGAAATCGGTTATA	Exclusive	hsa-mir-29a (5)	None	0
TCGA-YB-A89D-11A-11R-A36B-13	CTAGCACCATCTGAAATC	Exclusive	hsa-mir-29a (1)	None	0
TCGA-YB-A89D-11A-11R-A36B-13	CTAGCACCATCTGAAATCG	Exclusive	hsa-mir-29a (10)	None	0
TCGA-YB-A89D-11A-11R-A36B-13	CTAGCACCATCTGAAATCGGTTAT	Exclusive	hsa-mir-29a (7)	None	0
TCGA-YB-A89D-11A-11R-A36B-13	TAGCACCATCTGAAATCG	Exclusive	hsa-mir-29a (3)	None	0
TCGA-YB-A89D-11A-11R-A36B-13	TAGCACCATCTGAAATCGGTTAT	Exclusive	hsa-mir-29a (550)	None	0
TCGA-YB-A89D-11A-11R-A36B-13	TAGCACCATCTGAAATCGGTTATA	Exclusive	hsa-mir-29a (9)	None	0
TCGA-H6-8124-11A-01R-2401-13	CTAGCACCATTTGAAATC	Exclusive	hsa-mir-29b-1 (1);hsa-mir-29b-2 (1);hsa-mir-29c (1)	None	0
TCGA-H6-8124-11A-01R-2401-13	CTAGCACCATTTGAAATCA	Exclusive	hsa-mir-29b-1 (5);hsa-mir-29b-2 (5)	None	0
TCGA-H6-8124-11A-01R-2401-13	CTAGCACCATTTGAAATCAG	Exclusive	hsa-mir-29b-1 (18);hsa-mir-29b-2 (18)	None	0
TCGA-H6-8124-11A-01R-2401-13	TAGCACCATTTGAAATCA	Exclusive	hsa-mir-29b-1 (3);hsa-mir-29b-2 (3)	None	0
TCGA-H6-8124-11A-01R-2401-13	TAGCACCATTTGAAATCAG	Exclusive	hsa-mir-29b-1 (98);hsa-mir-29b-2 (98)	None	0
TCGA-H6-A45N-11A-12R-A26Y-13	CCATTTGAAATCAGTGTT	Exclusive	hsa-mir-29b-1 (1);hsa-mir-29b-2 (1)	None	0
TCGA-H6-A45N-11A-12R-A26Y-13	CTAGCACCATTTGAAATCA	Exclusive	hsa-mir-29b-1 (3);hsa-mir-29b-2 (3)	None	0
TCGA-H6-A45N-11A-12R-A26Y-13	CTAGCACCATTTGAAATCAG	Exclusive	hsa-mir-29b-1 (72);hsa-mir-29b-2 (72)	None	0
TCGA-H6-A45N-11A-12R-A26Y-13	GCTGGTTTCATATGGTGGTT	Exclusive	hsa-mir-29b-1 (2)	None	0
TCGA-H6-A45N-11A-12R-A26Y-13	TAGCACCATTTGAAATCA	Exclusive	hsa-mir-29b-1 (1);hsa-mir-29b-2 (1)	None	0
TCGA-H6-A45N-11A-12R-A26Y-13	TAGCACCATTTGAAATCAG	Exclusive	hsa-mir-29b-1 (189);hsa-mir-29b-2 (189)	None	0
TCGA-HV-A5A3-11A-11R-A26Y-13	CTAGCACCATTTGAAATC	Exclusive	hsa-mir-29b-1 (1);hsa-mir-29b-2 (1);hsa-mir-29c (1)	None	0
TCGA-HV-A5A3-11A-11R-A26Y-13	CTAGCACCATTTGAAATCA	Exclusive	hsa-mir-29b-1 (1);hsa-mir-29b-2 (1)	None	0
TCGA-HV-A5A3-11A-11R-A26Y-13	CTAGCACCATTTGAAATCAG	Exclusive	hsa-mir-29b-1 (22);hsa-mir-29b-2 (22)	None	0
TCGA-HV-A5A3-11A-11R-A26Y-13	TAGCACCATTTGAAATCA	Exclusive	hsa-mir-29b-1 (4);hsa-mir-29b-2 (4)	None	0
TCGA-HV-A5A3-11A-11R-A26Y-13	TAGCACCATTTGAAATCAG	Exclusive	hsa-mir-29b-1 (68);hsa-mir-29b-2 (68)	None	0
TCGA-YB-A89D-11A-11R-A36B-13	ACCATTTGAAATCAGTGTT	Exclusive	hsa-mir-29b-1 (1);hsa-mir-29b-2 (1)	None	0
TCGA-YB-A89D-11A-11R-A36B-13	CTAGCACCATTTGAAATCA	Exclusive	hsa-mir-29b-1 (1);hsa-mir-29b-2 (1)	None	0
TCGA-YB-A89D-11A-11R-A36B-13	CTAGCACCATTTGAAATCAG	Exclusive	hsa-mir-29b-1 (10);hsa-mir-29b-2 (10)	None	0
TCGA-YB-A89D-11A-11R-A36B-13	TAGCACCATTTGAAATCA	Exclusive	hsa-mir-29b-1 (2);hsa-mir-29b-2 (2)	None	0
TCGA-YB-A89D-11A-11R-A36B-13	TAGCACCATTTGAAATCAG	Exclusive	hsa-mir-29b-1 (36);hsa-mir-29b-2 (36)	None	0
TCGA-H6-8124-11A-01R-2401-13	CGATTTCTCCTGGTGTTCAGA	Exclusive	hsa-mir-29c (1)	None	0
TCGA-H6-8124-11A-01R-2401-13	TAGCACCATTTGAAATCG	Exclusive	hsa-mir-29c (19)	None	0
TCGA-H6-8124-11A-01R-2401-13	TGACCGATTTCTCCTGGT	Exclusive	hsa-mir-29c (1)	None	0
TCGA-H6-A45N-11A-12R-A26Y-13	GAGTCTGTTTTTGTCTAGCACC	Exclusive	hsa-mir-29c (1)	None	0
TCGA-H6-A45N-11A-12R-A26Y-13	TAGCACCATTTGAAATCG	Exclusive	hsa-mir-29c (3)	None	0
TCGA-HV-A5A3-11A-11R-A26Y-13	TAGCACCATTTGAAATCG	Exclusive	hsa-mir-29c (5)	None	0
TCGA-YB-A89D-11A-11R-A36B-13	TAGCACCATTTGAAATCG	Exclusive	hsa-mir-29c (2)	None	0
TCGA-YB-A89D-11A-11R-A36B-13	TGGCCCATCTCTTACACAGGC	Exclusive	hsa-mir-29c (1)	None	0
TCGA-H6-8124-11A-01R-2401-13	CAGTGCAATAGTATTGTCA	Exclusive	hsa-mir-301a (1)	None	0
TCGA-H6-8124-11A-01R-2401-13	CAAAATCACTGATGCTGG	Exclusive	hsa-mir-3065 (1)	None	0
TCGA-H6-8124-11A-01R-2401-13	TGATATCAGCTCAGTAGG	Exclusive	hsa-mir-3074 (1)	None	0
TCGA-H6-8124-11A-01R-2401-13	AAGGTGCCATTCTGAGGGCCAG	Exclusive	hsa-mir-3085 (1)	None	0
TCGA-H6-8124-11A-01R-2401-13	AACATCCTCGACTGGAAG	Exclusive	hsa-mir-30a (2)	None	0
TCGA-H6-8124-11A-01R-2401-13	AACATCCTCGACTGGAAGC	Exclusive	hsa-mir-30a (1)	None	0
TCGA-H6-8124-11A-01R-2401-13	AACATCCTCGACTGGAAGCT	Exclusive	hsa-mir-30a (1)	None	0
TCGA-H6-8124-11A-01R-2401-13	ACATCCTCGACTGGAAGC	Exclusive	hsa-mir-30a (4)	None	0
TCGA-H6-8124-11A-01R-2401-13	ACATCCTCGACTGGAAGCT	Exclusive	hsa-mir-30a (1)	None	0
TCGA-H6-8124-11A-01R-2401-13	CTTTCAGTCGGATGTTTG	Exclusive	hsa-mir-30a (103)	None	0
TCGA-H6-8124-11A-01R-2401-13	TGTAAACATCCTCGACTG	Exclusive	hsa-mir-30a (12)	None	0
TCGA-H6-A45N-11A-12R-A26Y-13	CTTTCAGTCGGATGTTTG	Exclusive	hsa-mir-30a (44)	None	0
TCGA-HV-A5A3-11A-11R-A26Y-13	AACATCCTCGACTGGAAGCT	Exclusive	hsa-mir-30a (1)	None	0
TCGA-HV-A5A3-11A-11R-A26Y-13	CTTTCAGTCGGATGTTTG	Exclusive	hsa-mir-30a (27)	None	0
TCGA-HV-A5A3-11A-11R-A26Y-13	TGTAAACATCCTCGACTG	Exclusive	hsa-mir-30a (1)	None	0
TCGA-YB-A89D-11A-11R-A36B-13	AACATCCTCGACTGGAAG	Exclusive	hsa-mir-30a (1)	None	0
TCGA-YB-A89D-11A-11R-A36B-13	ACATCCTCGACTGGAAGC	Exclusive	hsa-mir-30a (1)	None	0
TCGA-YB-A89D-11A-11R-A36B-13	CTTTCAGTCGGATGTTTG	Exclusive	hsa-mir-30a (2)	None	0
TCGA-YB-A89D-11A-11R-A36B-13	TGTAAACATCCTCGACTG	Exclusive	hsa-mir-30a (1)	None	0
TCGA-H6-8124-11A-01R-2401-13	CTGGGAGGTGGATGTTTA	Exclusive	hsa-mir-30b (1)	None	0
TCGA-H6-8124-11A-01R-2401-13	CTTTAAACCAAGTTTCAGTTCA	Exclusive	hsa-mir-30b (1)	None	0
TCGA-H6-8124-11A-01R-2401-13	TGTAAACATCCTACACTC	Exclusive	hsa-mir-30b (43);hsa-mir-30c-1 (43);hsa-mir-30c-2 (43)	None	0
TCGA-H6-8124-11A-01R-2401-13	TGTAAACATCCTACACTCT	Exclusive	hsa-mir-30c-1 (30);hsa-mir-30c-2 (30)	None	0
TCGA-H6-A45N-11A-12R-A26Y-13	TGTAAACATCCTACACTCT	Exclusive	hsa-mir-30c-1 (23);hsa-mir-30c-2 (23)	None	0
TCGA-HV-A5A3-11A-11R-A26Y-13	TGTAAACATCCTACACTCT	Exclusive	hsa-mir-30c-1 (10);hsa-mir-30c-2 (10)	None	0
TCGA-YB-A89D-11A-11R-A36B-13	TGTAAACATCCTACACTCT	Exclusive	hsa-mir-30c-1 (2);hsa-mir-30c-2 (2)	None	0
TCGA-H6-8124-11A-01R-2401-13	CTGGGAGAAGGCTGTTTA	Exclusive	hsa-mir-30c-2 (4)	None	0
TCGA-HV-A5A3-11A-11R-A26Y-13	CTGTAAACATCCTACACTCT	Exclusive	hsa-mir-30c-2 (1)	None	0
TCGA-H6-8124-11A-01R-2401-13	TGTAAACATCCCCGACTG	Exclusive	hsa-mir-30d (4)	None	0
TCGA-HV-A5A3-11A-11R-A26Y-13	TGTAAACATCCCCGACTG	Exclusive	hsa-mir-30d (2)	None	0
TCGA-YB-A89D-11A-11R-A36B-13	TGTAAACATCCCCGACTG	Exclusive	hsa-mir-30d (1)	None	0
TCGA-H6-8124-11A-01R-2401-13	AACATCCTTGACTGGAAGC	Exclusive	hsa-mir-30e (1)	None	0
TCGA-H6-8124-11A-01R-2401-13	AACATCCTTGACTGGAAGCT	Exclusive	hsa-mir-30e (1)	None	0
TCGA-H6-8124-11A-01R-2401-13	ACATCCTTGACTGGAAGCT	Exclusive	hsa-mir-30e (1)	None	0
TCGA-H6-8124-11A-01R-2401-13	CTTTCAGTCGGATGTTTA	Exclusive	hsa-mir-30e (84)	None	0
TCGA-H6-8124-11A-01R-2401-13	GCTTTCAGTCGGATGTTTA	Exclusive	hsa-mir-30e (1)	None	0
TCGA-H6-8124-11A-01R-2401-13	GTAAACATCCTTGACTGGAAGCTGT	Exclusive	hsa-mir-30e (45)	None	0
TCGA-H6-8124-11A-01R-2401-13	TAAACATCCTTGACTGGAAGCTGT	Exclusive	hsa-mir-30e (1)	None	0
TCGA-H6-8124-11A-01R-2401-13	TGTAAACATCCTTGACTG	Ambiguous	hsa-mir-30e (30)	None	0
TCGA-H6-A45N-11A-12R-A26Y-13	CTTTCAGTCGGATGTTTA	Exclusive	hsa-mir-30e (22)	None	0
TCGA-H6-A45N-11A-12R-A26Y-13	GTAAACATCCTTGACTGGAAGCTGT	Exclusive	hsa-mir-30e (76)	None	0
TCGA-H6-A45N-11A-12R-A26Y-13	GTAAGGTGTTCAGAGGAG	Exclusive	hsa-mir-30e (1)	None	0
TCGA-H6-A45N-11A-12R-A26Y-13	TGTAAACATCCTTGACTG	Ambiguous	hsa-mir-30e (7)	None	0
TCGA-HV-A5A3-11A-11R-A26Y-13	AACATCCTTGACTGGAAGC	Exclusive	hsa-mir-30e (1)	None	0
TCGA-HV-A5A3-11A-11R-A26Y-13	CTTTCAGTCGGATGTTTA	Exclusive	hsa-mir-30e (16)	None	0
TCGA-HV-A5A3-11A-11R-A26Y-13	GTAAACATCCTTGACTGGAAGCTGT	Exclusive	hsa-mir-30e (107)	None	0
TCGA-HV-A5A3-11A-11R-A26Y-13	TAAACATCCTTGACTGGAAGCTGT	Exclusive	hsa-mir-30e (1)	None	0
TCGA-HV-A5A3-11A-11R-A26Y-13	TGTAAACATCCTTGACTG	Ambiguous	hsa-mir-30e (3)	None	0
TCGA-HV-A5A3-11A-11R-A26Y-13	TTCTGGGCAGTCTTTGCTACT	Exclusive	hsa-mir-30e (1)	None	0
TCGA-YB-A89D-11A-11R-A36B-13	AAACATCCTTGACTGGAAGCTGT	Exclusive	hsa-mir-30e (1)	None	0
TCGA-YB-A89D-11A-11R-A36B-13	CTTTCAGTCGGATGTTTA	Exclusive	hsa-mir-30e (4)	None	0
TCGA-YB-A89D-11A-11R-A36B-13	GTAAACATCCTTGACTGGAAGCTGT	Exclusive	hsa-mir-30e (39)	None	0
TCGA-YB-A89D-11A-11R-A36B-13	TAAACATCCTTGACTGGAAGCTGT	Exclusive	hsa-mir-30e (1)	None	0
TCGA-YB-A89D-11A-11R-A36B-13	TGTAAACATCCTTGACTG	Ambiguous	hsa-mir-30e (1)	None	0
TCGA-H6-8124-11A-01R-2401-13	TCACTGCAGCCTCGAACT	Ambiguous	hsa-mir-3135b (2)	None	0
TCGA-H6-A45N-11A-12R-A26Y-13	TCGAACTCCTGGGCTCAAGCA	Ambiguous	hsa-mir-3135b (1)	None	0
TCGA-HV-A5A3-11A-11R-A26Y-13	CGAACTCCTGGGCTCAAGCA	Ambiguous	hsa-mir-3135b (1)	None	0
TCGA-H6-8124-11A-01R-2401-13	GGAGATCGTCGAGGTTGGCCTG	Exclusive	hsa-mir-3150b (1)	None	0
TCGA-H6-A45N-11A-12R-A26Y-13	GGAGATCGTCGAGGTTGGCCTGC	Exclusive	hsa-mir-3150b (2)	None	0
TCGA-H6-8124-11A-01R-2401-13	CCTGCAGAGAGGAAGCCCTTCT	Exclusive	hsa-mir-3158-1 (1)	None	0
TCGA-H6-8124-11A-01R-2401-13	CACAGTGGCTCACGCCTG	Ambiguous	hsa-mir-3159 (1)	None	0
TCGA-YB-A89D-11A-11R-A36B-13	TGGCTCACGCCTGTAATCCCAG	Ambiguous	hsa-mir-3159 (1)	None	0
TCGA-H6-8124-11A-01R-2401-13	ATCTGCATTTTAATTCACATGC	Ambiguous	hsa-mir-3174 (1)	None	0
TCGA-HV-A5A3-11A-11R-A26Y-13	ATCTGCATTTTAATTCACATGC	Ambiguous	hsa-mir-3174 (1)	None	0
TCGA-H6-8124-11A-01R-2401-13	GTTTAAATTACACTCCTTCTGC	Exclusive	hsa-mir-3179-1 (2);hsa-mir-3179-2 (2);hsa-mir-3179-3 (2);hsa-mir-3179-4 (2)	None	0
TCGA-H6-8124-11A-01R-2401-13	CTTCCAGACGCTCCGCCCCAC	Ambiguous	hsa-mir-3180-1 (1);hsa-mir-3180-2 (1);hsa-mir-3180-3 (1)	None	0
TCGA-H6-8124-11A-01R-2401-13	GCGCCTCCTGCTCTGCTGTGC	Exclusive	hsa-mir-3188 (1)	None	0
TCGA-H6-8124-11A-01R-2401-13	CTGGCCAGACAGGTGACCCCAG	Exclusive	hsa-mir-3191 (2)	None	0
TCGA-HV-A5A3-11A-11R-A26Y-13	CGGGGTCACCTCTCTGGCCGTC	Exclusive	hsa-mir-3191 (1)	None	0
TCGA-HV-A5A3-11A-11R-A26Y-13	CTGGCCAGACAGGTGACCCCAG	Exclusive	hsa-mir-3191 (2)	None	0
TCGA-HV-A5A3-11A-11R-A26Y-13	CTGGCCAGACAGGTGACCCCAGA	Exclusive	hsa-mir-3191 (2)	None	0
TCGA-HV-A5A3-11A-11R-A26Y-13	TGGCCAGACAGGTGACCCCAGA	Exclusive	hsa-mir-3191 (1)	None	0
TCGA-H6-8124-11A-01R-2401-13	GCTCCTGCGTAGGATCTGAGGA	Exclusive	hsa-mir-3193 (1)	None	0
TCGA-HV-A5A3-11A-11R-A26Y-13	CTCCTGCGTAGGATCTGAGGAGT	Exclusive	hsa-mir-3193 (1)	None	0
TCGA-HV-A5A3-11A-11R-A26Y-13	ACTGCCTTAGGAGAAAGTTT	Exclusive	hsa-mir-3199-1 (1);hsa-mir-3199-2 (1)	None	0
TCGA-HV-A5A3-11A-11R-A26Y-13	ACTGCCTTAGGAGAAAGTTTCT	Exclusive	hsa-mir-3199-1 (2);hsa-mir-3199-2 (2)	None	0
TCGA-YB-A89D-11A-11R-A36B-13	ACTGCCTTAGGAGAAAGTTTCT	Exclusive	hsa-mir-3199-1 (2);hsa-mir-3199-2 (2)	None	0
TCGA-HV-A5A3-11A-11R-A26Y-13	CCCAGGGACTGCCTTAGGAGA	Exclusive	hsa-mir-3199-2 (1)	None	0
TCGA-YB-A89D-11A-11R-A36B-13	ACTCCCAGGGACTGCCTTAGG	Exclusive	hsa-mir-3199-2 (1)	None	0
TCGA-YB-A89D-11A-11R-A36B-13	CTTCCAGAAACTTTCTCCTAAG	Exclusive	hsa-mir-3199-2 (1)	None	0
TCGA-H6-8124-11A-01R-2401-13	CACATTACTAAGTTGCAT	Exclusive	hsa-mir-32 (1)	None	0
TCGA-H6-8124-11A-01R-2401-13	TGTTGTCACGGCCTCAATG	Exclusive	hsa-mir-32 (1)	None	0
TCGA-H6-8124-11A-01R-2401-13	ATTAAAGCTCTTCTCCCTTCCA	Exclusive	hsa-mir-3202-1 (1);hsa-mir-3202-2 (1)	None	0
TCGA-H6-8124-11A-01R-2401-13	TAAAGCTCTTCTCCCTTCCATAT	Exclusive	hsa-mir-3202-1 (1);hsa-mir-3202-2 (1)	None	0
TCGA-YB-A89D-11A-11R-A36B-13	ATTAAAGCTCTTCTCCCTTCC	Exclusive	hsa-mir-3202-1 (1);hsa-mir-3202-2 (1)	None	0
TCGA-H6-8124-11A-01R-2401-13	AAGCTGGGTTGAGAGGGCGAAAAA	Exclusive	hsa-mir-320a (1)	None	0	miR_320_family
TCGA-H6-8124-11A-01R-2401-13	CCCGGAGTCGGGAAAAGCTGG	Exclusive	hsa-mir-320a (1)	None	0	miR_320_family
TCGA-H6-8124-11A-01R-2401-13	CCGGAGTCGGGAAAAGCTGG	Exclusive	hsa-mir-320a (1)	None	0	miR_320_family
TCGA-H6-8124-11A-01R-2401-13	CGGGAAAAGCTGGGTTGAGAGGGCG	Exclusive	hsa-mir-320a (1)	None	0	miR_320_family
TCGA-H6-8124-11A-01R-2401-13	GCTGGGTTGAGAGGGCGA	Exclusive	hsa-mir-320a (2)	None	0	miR_320_family
TCGA-H6-8124-11A-01R-2401-13	GCTGGGTTGAGAGGGCGAA	Exclusive	hsa-mir-320a (1)	None	0	miR_320_family
TCGA-H6-8124-11A-01R-2401-13	GCTGGGTTGAGAGGGCGAAA	Exclusive	hsa-mir-320a (1)	None	0	miR_320_family
TCGA-HV-A5A3-11A-11R-A26Y-13	AAGCTGGGTTGAGAGGGCGAAAAA	Exclusive	hsa-mir-320a (1)	None	0	miR_320_family
TCGA-HV-A5A3-11A-11R-A26Y-13	GCTGGGTTGAGAGGGCGAA	Exclusive	hsa-mir-320a (1)	None	0	miR_320_family
TCGA-YB-A89D-11A-11R-A36B-13	AAGCTGGGTTGAGAGGGCGAAAAA	Exclusive	hsa-mir-320a (1)	None	0	miR_320_family
TCGA-YB-A89D-11A-11R-A36B-13	CGGAGTCGGGAAAAGCTGGGT	Exclusive	hsa-mir-320a (1)	None	0	miR_320_family
TCGA-YB-A89D-11A-11R-A36B-13	GCTGGGTTGAGAGGGCGAA	Exclusive	hsa-mir-320a (1)	None	0	miR_320_family
TCGA-H6-A45N-11A-12R-A26Y-13	AAGCTGGGTTGAGAGGGTAGAA	Exclusive	hsa-mir-320c-1 (1)	None	0	miR_320_family
TCGA-H6-8124-11A-01R-2401-13	AAAAGCTGGGTTGAGAGGAT	Ambiguous	hsa-mir-320d-1 (2)	None	0	miR_320_family
TCGA-H6-8124-11A-01R-2401-13	CTGCTTGGTACTTGGAGAG	Exclusive	hsa-mir-323a (1)	None	0
TCGA-H6-8124-11A-01R-2401-13	GCACATTACACGGTCGAC	Exclusive	hsa-mir-323a (1)	None	0
TCGA-H6-A45N-11A-12R-A26Y-13	CCCAATACACGGTCGACC	Exclusive	hsa-mir-323b (1)	None	0
TCGA-H6-8124-11A-01R-2401-13	CTGAGCTGACTATGCCTCCC	Exclusive	hsa-mir-324 (5)	None	0
TCGA-H6-8124-11A-01R-2401-13	CTGCCCCAGGTGCTGCTGG	Exclusive	hsa-mir-324 (1)	None	0
TCGA-H6-A45N-11A-12R-A26Y-13	CTGAGCTGACTATGCCTCCC	Exclusive	hsa-mir-324 (3)	None	0
TCGA-YB-A89D-11A-11R-A36B-13	CTGAGCTGACTATGCCTCCC	Exclusive	hsa-mir-324 (3)	None	0
TCGA-H6-8124-11A-01R-2401-13	AGCCTCATCTGTCTGTTGGGCT	Exclusive	hsa-mir-326 (1)	None	0
TCGA-H6-8124-11A-01R-2401-13	CTGGCCCTCTCTGCCCTT	Ambiguous	hsa-mir-328 (4)	None	0
TCGA-H6-8124-11A-01R-2401-13	CTTGGTGGTACCTGAAGA	Exclusive	hsa-mir-329-2 (1)	None	0
TCGA-H6-8124-11A-01R-2401-13	GCACACGGCCTGCAGAGAG	Exclusive	hsa-mir-330 (1)	None	0
TCGA-H6-8124-11A-01R-2401-13	CTAGGTATGGTCCCAGGG	Exclusive	hsa-mir-331 (1)	None	0
TCGA-H6-8124-11A-01R-2401-13	GGTTTTGTTTGGGTTTGTT	Ambiguous	hsa-mir-331 (12)	None	0
TCGA-H6-8124-11A-01R-2401-13	GTTTTGTTTGGGTTTGTT	Ambiguous	hsa-mir-331 (4)	None	0
TCGA-H6-8124-11A-01R-2401-13	TGGTTTTGTTTGGGTTTGTT	Ambiguous	hsa-mir-331 (5)	None	0
TCGA-H6-8124-11A-01R-2401-13	TTCTAGGTATGGTCCCAGGG	Exclusive	hsa-mir-331 (1)	None	0
TCGA-H6-8124-11A-01R-2401-13	TTGGTTTTGTTTGGGTTTGTT	Ambiguous	hsa-mir-331 (1)	None	0
TCGA-H6-8124-11A-01R-2401-13	TTGTTCTAGGTATGGTCCCAGGGA	Exclusive	hsa-mir-331 (2)	None	0
TCGA-H6-A45N-11A-12R-A26Y-13	GTTTTGTTTGGGTTTGTT	Ambiguous	hsa-mir-331 (2)	None	0
TCGA-HV-A5A3-11A-11R-A26Y-13	GGTTTTGTTTGGGTTTGTT	Ambiguous	hsa-mir-331 (1)	None	0
TCGA-HV-A5A3-11A-11R-A26Y-13	GTTTTGTTTGGGTTTGTT	Ambiguous	hsa-mir-331 (3)	None	0
TCGA-HV-A5A3-11A-11R-A26Y-13	TGGTTTTGTTTGGGTTTGTT	Ambiguous	hsa-mir-331 (3)	None	0
TCGA-HV-A5A3-11A-11R-A26Y-13	TGTTCTAGGTATGGTCCCAGGGA	Exclusive	hsa-mir-331 (1)	None	0
TCGA-HV-A5A3-11A-11R-A26Y-13	TTGTTCTAGGTATGGTCCCAGGGA	Exclusive	hsa-mir-331 (1)	None	0
TCGA-YB-A89D-11A-11R-A36B-13	GGTTTTGTTTGGGTTTGTT	Ambiguous	hsa-mir-331 (2)	None	0
TCGA-YB-A89D-11A-11R-A36B-13	GTTTTGTTTGGGTTTGTT	Ambiguous	hsa-mir-331 (1)	None	0
TCGA-YB-A89D-11A-11R-A36B-13	TTGTTCTAGGTATGGTCCCAGGG	Exclusive	hsa-mir-331 (1)	None	0
TCGA-YB-A89D-11A-11R-A36B-13	TTGTTCTAGGTATGGTCCCAGGGA	Exclusive	hsa-mir-331 (3)	None	0
TCGA-H6-8124-11A-01R-2401-13	GAGCAATAACGAAAAATG	Exclusive	hsa-mir-335 (3)	None	0
TCGA-H6-8124-11A-01R-2401-13	GAGCAATAACGAAAAATGT	Exclusive	hsa-mir-335 (1)	None	0
TCGA-H6-8124-11A-01R-2401-13	TCAAGAGCAATAACGAAAA	Exclusive	hsa-mir-335 (4)	None	0
TCGA-H6-8124-11A-01R-2401-13	TCAAGAGCAATAACGAAAAAT	Exclusive	hsa-mir-335 (21)	None	0
TCGA-H6-A45N-11A-12R-A26Y-13	GAGCAATAACGAAAAATG	Exclusive	hsa-mir-335 (2)	None	0
TCGA-H6-A45N-11A-12R-A26Y-13	TCAAGAGCAATAACGAAAAA	Exclusive	hsa-mir-335 (2)	None	0
TCGA-H6-A45N-11A-12R-A26Y-13	TCAAGAGCAATAACGAAAAAT	Exclusive	hsa-mir-335 (19)	None	0
TCGA-HV-A5A3-11A-11R-A26Y-13	GAGCAATAACGAAAAATG	Exclusive	hsa-mir-335 (1)	None	0
TCGA-HV-A5A3-11A-11R-A26Y-13	GAGCAATAACGAAAAATGT	Exclusive	hsa-mir-335 (1)	None	0
TCGA-HV-A5A3-11A-11R-A26Y-13	TCAAGAGCAATAACGAAAAAT	Exclusive	hsa-mir-335 (3)	None	0
TCGA-YB-A89D-11A-11R-A36B-13	TCAAGAGCAATAACGAAA	Exclusive	hsa-mir-335 (2)	None	0
TCGA-YB-A89D-11A-11R-A36B-13	TCAAGAGCAATAACGAAAAA	Exclusive	hsa-mir-335 (2)	None	0
TCGA-YB-A89D-11A-11R-A36B-13	TCAAGAGCAATAACGAAAAAT	Exclusive	hsa-mir-335 (44)	None	0
TCGA-H6-8124-11A-01R-2401-13	CTCCTATATGATGCCTTT	Exclusive	hsa-mir-337 (1)	None	0
TCGA-H6-A45N-11A-12R-A26Y-13	AGTCAGTAGTTGGGGGGTGG	Exclusive	hsa-mir-337 (1)	None	0
TCGA-HV-A5A3-11A-11R-A26Y-13	AGTCAGTAGTTGGGGGGTGG	Exclusive	hsa-mir-337 (1)	None	0
TCGA-HV-A5A3-11A-11R-A26Y-13	TAGTCAGTAGTTGGGGGGTGG	Exclusive	hsa-mir-337 (1)	None	0
TCGA-H6-8124-11A-01R-2401-13	TCCAGCATCAGTGATTTT	Exclusive	hsa-mir-338 (2)	None	0
TCGA-HV-A5A3-11A-11R-A26Y-13	TCCAACAATATCCTGGTGCTG	Exclusive	hsa-mir-338 (1)	None	0
TCGA-H6-8124-11A-01R-2401-13	TCCCTGTCCTCCAGGAGC	Ambiguous	hsa-mir-339 (1)	None	0
TCGA-H6-8124-11A-01R-2401-13	TCCCTGTCCTCCAGGAGCT	Ambiguous	hsa-mir-339 (7)	None	0
TCGA-H6-8124-11A-01R-2401-13	TGAGCGCCTCGACGACAGA	Exclusive	hsa-mir-339 (2)	None	0
TCGA-H6-A45N-11A-12R-A26Y-13	CTCCCTGTCCTCCAGGAGCT	Ambiguous	hsa-mir-339 (1)	None	0
TCGA-H6-A45N-11A-12R-A26Y-13	TCCCTGTCCTCCAGGAGCT	Ambiguous	hsa-mir-339 (4)	None	0
TCGA-HV-A5A3-11A-11R-A26Y-13	TCCCTGTCCTCCAGGAGCT	Ambiguous	hsa-mir-339 (1)	None	0
TCGA-YB-A89D-11A-11R-A36B-13	TCCCTGTCCTCCAGGAGC	Ambiguous	hsa-mir-339 (1)	None	0
TCGA-YB-A89D-11A-11R-A36B-13	TCCCTGTCCTCCAGGAGCT	Ambiguous	hsa-mir-339 (2)	None	0
TCGA-H6-8124-11A-01R-2401-13	TGTTCTGGTGGTACCCATG	Exclusive	hsa-mir-33a (3)	None	0
TCGA-H6-A45N-11A-12R-A26Y-13	CAATGTTTCCACAGTGCA	Exclusive	hsa-mir-33a (1)	None	0
TCGA-H6-8124-11A-01R-2401-13	CCGTTTGTACCTGGTGTGA	Exclusive	hsa-mir-340 (1)	None	0
TCGA-H6-8124-11A-01R-2401-13	GTCATATGTCGTTTGTGGGA	Exclusive	hsa-mir-340 (4)	None	0
TCGA-H6-8124-11A-01R-2401-13	TCCGTCTCAGTTACTTTAT	Exclusive	hsa-mir-340 (1)	None	0
TCGA-H6-8124-11A-01R-2401-13	TCCGTCTCAGTTACTTTATA	Exclusive	hsa-mir-340 (1)	None	0
TCGA-H6-8124-11A-01R-2401-13	TTGTCATATGTCGTTTGTGG	Exclusive	hsa-mir-340 (1)	None	0
TCGA-HV-A5A3-11A-11R-A26Y-13	TCCGTCTCAGTTACTTTATA	Exclusive	hsa-mir-340 (1)	None	0
TCGA-H6-8124-11A-01R-2401-13	ACAGAAATCGCACCCGTCA	Exclusive	hsa-mir-342 (2)	None	0
TCGA-H6-8124-11A-01R-2401-13	CATGGTTAATGGAATTGTC	Exclusive	hsa-mir-342 (2)	None	0
TCGA-H6-8124-11A-01R-2401-13	CTGTGAAACTGGGCTCAAGGTGA	Exclusive	hsa-mir-342 (2)	None	0
TCGA-H6-8124-11A-01R-2401-13	GGGGTGCTATCTGTGATTGAGGGA	Exclusive	hsa-mir-342 (4)	None	0
TCGA-H6-8124-11A-01R-2401-13	TCTCACACAGAAATCGCA	Exclusive	hsa-mir-342 (1)	None	0
TCGA-H6-8124-11A-01R-2401-13	TCTCACACAGAAATCGCAC	Exclusive	hsa-mir-342 (3)	None	0
TCGA-H6-A45N-11A-12R-A26Y-13	AGGGGTGCTATCTGTGATTGAGGGA	Exclusive	hsa-mir-342 (1)	None	0
TCGA-H6-A45N-11A-12R-A26Y-13	CTGTGAAACTGGGCTCAAGGTG	Exclusive	hsa-mir-342 (3)	None	0
TCGA-H6-A45N-11A-12R-A26Y-13	CTGTGAAACTGGGCTCAAGGTGA	Exclusive	hsa-mir-342 (1)	None	0
TCGA-H6-A45N-11A-12R-A26Y-13	GGGGTGCTATCTGTGATTGAGGGA	Exclusive	hsa-mir-342 (6)	None	0
TCGA-H6-A45N-11A-12R-A26Y-13	GGGGTGCTATCTGTGATTGAGGGAC	Exclusive	hsa-mir-342 (3)	None	0
TCGA-HV-A5A3-11A-11R-A26Y-13	CTGTGAAACTGGGCTCAAGGTG	Exclusive	hsa-mir-342 (2)	None	0
TCGA-HV-A5A3-11A-11R-A26Y-13	CTGTGAAACTGGGCTCAAGGTGA	Exclusive	hsa-mir-342 (2)	None	0
TCGA-HV-A5A3-11A-11R-A26Y-13	GGGGTGCTATCTGTGATTGAGGGA	Exclusive	hsa-mir-342 (2)	None	0
TCGA-YB-A89D-11A-11R-A36B-13	AGGGGTGCTATCTGTGATTGAGGGA	Exclusive	hsa-mir-342 (1)	None	0
TCGA-YB-A89D-11A-11R-A36B-13	CTGTGAAACTGGGCTCAAGGTG	Exclusive	hsa-mir-342 (2)	None	0
TCGA-YB-A89D-11A-11R-A36B-13	GGGGTGCTATCTGTGATTGAGGGA	Exclusive	hsa-mir-342 (2)	None	0
TCGA-YB-A89D-11A-11R-A36B-13	GGGGTGCTATCTGTGATTGAGGGAC	Exclusive	hsa-mir-342 (1)	None	0
TCGA-YB-A89D-11A-11R-A36B-13	TGCTATCTGTGATTGAGGGAC	Exclusive	hsa-mir-342 (1)	None	0
TCGA-H6-8124-11A-01R-2401-13	AGTGTCTTAGCTGGTTGT	Exclusive	hsa-mir-34a (1)	None	0
TCGA-H6-8124-11A-01R-2401-13	GTGAGCAATAGTAAGGAAG	Exclusive	hsa-mir-34a (1)	None	0
TCGA-H6-8124-11A-01R-2401-13	GTGTCTTAGCTGGTTGTT	Exclusive	hsa-mir-34a (2)	None	0
TCGA-H6-8124-11A-01R-2401-13	TGGCAGTGTCTTAGCTGG	Exclusive	hsa-mir-34a (1)	None	0
TCGA-HV-A5A3-11A-11R-A26Y-13	GTGTCTTAGCTGGTTGTT	Exclusive	hsa-mir-34a (2)	None	0
TCGA-YB-A89D-11A-11R-A36B-13	ATGAGGATGGATAGCAAGGA	Exclusive	hsa-mir-3605 (1)	None	0
TCGA-H6-8124-11A-01R-2401-13	AGTCCCCCAGGTGTGATTCTG	Ambiguous	hsa-mir-361 (1)	None	0
TCGA-H6-8124-11A-01R-2401-13	CAGGTGTGATTCTGATTTG	Exclusive	hsa-mir-361 (1)	None	0
TCGA-H6-8124-11A-01R-2401-13	CCCCCAGGTGTGATTCTG	Ambiguous	hsa-mir-361 (1)	None	0
TCGA-H6-8124-11A-01R-2401-13	TCCCCCAGGTGTGATTCTG	Ambiguous	hsa-mir-361 (10)	None	0
TCGA-H6-8124-11A-01R-2401-13	TTATCAGAATCTCCAGGG	Exclusive	hsa-mir-361 (5)	None	0
TCGA-H6-A45N-11A-12R-A26Y-13	AGTCCCCCAGGTGTGATTCTG	Ambiguous	hsa-mir-361 (1)	None	0
TCGA-H6-A45N-11A-12R-A26Y-13	TCCCCCAGGTGTGATTCTG	Ambiguous	hsa-mir-361 (3)	None	0
TCGA-HV-A5A3-11A-11R-A26Y-13	AGTCCCCCAGGTGTGATTCTG	Ambiguous	hsa-mir-361 (1)	None	0
TCGA-HV-A5A3-11A-11R-A26Y-13	TTATCAGAATCTCCAGGG	Exclusive	hsa-mir-361 (1)	None	0
TCGA-YB-A89D-11A-11R-A36B-13	TCCCCCAGGTGTGATTCTG	Ambiguous	hsa-mir-361 (1)	None	0
TCGA-H6-8124-11A-01R-2401-13	AAGGAGGCGCCGGCTGTG	Exclusive	hsa-mir-3610 (1)	None	0
TCGA-H6-8124-11A-01R-2401-13	AGGAGGCGCCGGCTGTGGC	Exclusive	hsa-mir-3610 (1)	None	0
TCGA-H6-8124-11A-01R-2401-13	CGGAAAGGAGGCGCCGGCTGTGGC	Exclusive	hsa-mir-3610 (1)	None	0
TCGA-H6-8124-11A-01R-2401-13	GTTTGAGTGAATCGGAAAGG	Exclusive	hsa-mir-3610 (1)	None	0
TCGA-H6-A45N-11A-12R-A26Y-13	AGGCGCCGGCTGTGGCGGCG	Exclusive	hsa-mir-3610 (1)	None	0
TCGA-HV-A5A3-11A-11R-A26Y-13	GAGTGAATCGGAAAGGAG	Exclusive	hsa-mir-3610 (1)	None	0
TCGA-YB-A89D-11A-11R-A36B-13	ATCGGAAAGGAGGCGCCGGCTG	Exclusive	hsa-mir-3610 (1)	None	0
TCGA-YB-A89D-11A-11R-A36B-13	CAGTTCACTAGAGGCGTCCTGAC	Exclusive	hsa-mir-3612 (1)	None	0
[truncated: 2,075 more rows]

## Sheet: Supp. Table 5 - miRge|TCGA
Supp. Table S5: Differences between reported precursors for wildtype isomiRs when comparing isoMiRmap with the miRge pipeline
[truncated: 2,665 more rows]

[truncated: 3 more sheets: Supp. Table 6 - BCGSC|sim, Supp. Table 7 - SeqBuster|sim, Supp. Table 8 - miRge|sim]
